# Supplementary material for: An annotated list of bivalent chromatin regions in human ES cells: a new tool for cancer epigenetic research
Source: Oncotarget. 2016 Dec 1;8(3):4110–24. doi: 10.18632/oncotarget.13746 (PMC5354816; doi:10.18632/oncotarget.13746)
Supplement: Supplementary file 9 [file oncotarget-08-4110-s009.xls]

track name='HC_ES_Chromatin_Signature' description='HC_ES_Chromatin_Signature' itemRgb=on
chr1	858272	862608	Bivalent_1	1	.	858272	862608	0,0,0
chr1	874357	878933	Bivalent_2	1	.	874357	878933	0,0,0
chr1	893903	897423	Bivalent_3	1	.	893903	897423	0,0,0
chr1	901243	902977	Bivalent_4	1	.	901243	902977	0,0,0
chr1	933276	937705	Bivalent_5	1	.	933276	937705	0,0,0
chr1	993728	996340	Bivalent_6	1	.	993728	996340	0,0,0
chr1	1286826	1291403	Bivalent_7	1	.	1286826	1291403	0,0,0
chr1	1534054	1536662	Bivalent_8	1	.	1534054	1536662	0,0,0
chr1	1565579	1567978	Bivalent_9	1	.	1565579	1567978	0,0,0
chr1	1949732	1951776	Bivalent_10	1	.	1949732	1951776	0,0,0
chr1	2460030	2462404	Bivalent_11	1	.	2460030	2462404	0,0,0
chr1	2978531	2981141	Bivalent_12	1	.	2978531	2981141	0,0,0
chr1	2983666	2988162	Bivalent_13	1	.	2983666	2988162	0,0,0
chr1	2989380	2991196	Bivalent_14	1	.	2989380	2991196	0,0,0
chr1	3309369	3311291	Bivalent_15	1	.	3309369	3311291	0,0,0
chr1	3526414	3528193	Bivalent_16	1	.	3526414	3528193	0,0,0
chr1	3565329	3570404	Bivalent_17	1	.	3565329	3570404	0,0,0
chr1	4712592	4719972	Bivalent_18	1	.	4712592	4719972	0,0,0
chr1	6053054	6054601	Bivalent_19	1	.	6053054	6054601	0,0,0
chr1	6208211	6209648	Bivalent_20	1	.	6208211	6209648	0,0,0
chr1	6238672	6241806	Bivalent_21	1	.	6238672	6241806	0,0,0
chr1	6264917	6267508	Bivalent_22	1	.	6264917	6267508	0,0,0
chr1	6268392	6270383	Bivalent_23	1	.	6268392	6270383	0,0,0
chr1	6298711	6307502	Bivalent_24	1	.	6298711	6307502	0,0,0
chr1	6478433	6481173	Bivalent_25	1	.	6478433	6481173	0,0,0
chr1	6483359	6485739	Bivalent_26	1	.	6483359	6485739	0,0,0
chr1	6499894	6501659	Bivalent_27	1	.	6499894	6501659	0,0,0
chr1	6506525	6509864	Bivalent_28	1	.	6506525	6509864	0,0,0
chr1	6555559	6558300	Bivalent_29	1	.	6555559	6558300	0,0,0
chr1	7739584	7741628	Bivalent_30	1	.	7739584	7741628	0,0,0
chr1	7761916	7764244	Bivalent_31	1	.	7761916	7764244	0,0,0
chr1	8377551	8379170	Bivalent_32	1	.	8377551	8379170	0,0,0
chr1	9187607	9189340	Bivalent_33	1	.	9187607	9189340	0,0,0
chr1	9240996	9244525	Bivalent_34	1	.	9240996	9244525	0,0,0
chr1	9260970	9263309	Bivalent_35	1	.	9260970	9263309	0,0,0
chr1	9353130	9355486	Bivalent_36	1	.	9353130	9355486	0,0,0
chr1	9710973	9713526	Bivalent_37	1	.	9710973	9713526	0,0,0
chr1	9746653	9749491	Bivalent_38	1	.	9746653	9749491	0,0,0
chr1	9749940	9751678	Bivalent_39	1	.	9749940	9751678	0,0,0
chr1	9884215	9886356	Bivalent_40	1	.	9884215	9886356	0,0,0
chr1	10056386	10058587	Bivalent_41	1	.	10056386	10058587	0,0,0
chr1	10709017	10712096	Bivalent_42	1	.	10709017	10712096	0,0,0
chr1	10763792	10765421	Bivalent_43	1	.	10763792	10765421	0,0,0
chr1	10852942	10857406	Bivalent_44	1	.	10852942	10857406	0,0,0
chr1	10925715	10927866	Bivalent_45	1	.	10925715	10927866	0,0,0
chr1	11538898	11541270	Bivalent_46	1	.	11538898	11541270	0,0,0
chr1	11712798	11714573	Bivalent_47	1	.	11712798	11714573	0,0,0
chr1	12122826	12125299	Bivalent_48	1	.	12122826	12125299	0,0,0
chr1	12226536	12228133	Bivalent_49	1	.	12226536	12228133	0,0,0
chr1	13838798	13841112	Bivalent_50	1	.	13838798	13841112	0,0,0
chr1	14025746	14028384	Bivalent_51	1	.	14025746	14028384	0,0,0
chr1	14218553	14220636	Bivalent_52	1	.	14218553	14220636	0,0,0
chr1	14925186	14929380	Bivalent_53	1	.	14925186	14929380	0,0,0
chr1	15249660	15252679	Bivalent_54	1	.	15249660	15252679	0,0,0
chr1	15477596	15482075	Bivalent_55	1	.	15477596	15482075	0,0,0
chr1	15710200	15713377	Bivalent_56	1	.	15710200	15713377	0,0,0
chr1	15735094	15738859	Bivalent_57	1	.	15735094	15738859	0,0,0
chr1	16399210	16401286	Bivalent_58	1	.	16399210	16401286	0,0,0
chr1	16542322	16544723	Bivalent_59	1	.	16542322	16544723	0,0,0
chr1	16552529	16555557	Bivalent_60	1	.	16552529	16555557	0,0,0
chr1	16858110	16863780	Bivalent_61	1	.	16858110	16863780	0,0,0
chr1	16938169	16941735	Bivalent_62	1	.	16938169	16941735	0,0,0
chr1	16973164	16975457	Bivalent_63	1	.	16973164	16975457	0,0,0
chr1	17018735	17021551	Bivalent_64	1	.	17018735	17021551	0,0,0
chr1	17024732	17028875	Bivalent_65	1	.	17024732	17028875	0,0,0
chr1	17033021	17035480	Bivalent_66	1	.	17033021	17035480	0,0,0
chr1	17197205	17202614	Bivalent_67	1	.	17197205	17202614	0,0,0
chr1	17444326	17447016	Bivalent_68	1	.	17444326	17447016	0,0,0
chr1	17766124	17768768	Bivalent_69	1	.	17766124	17768768	0,0,0
chr1	18433011	18438611	Bivalent_70	1	.	18433011	18438611	0,0,0
chr1	18955758	18960789	Bivalent_71	1	.	18955758	18960789	0,0,0
chr1	18962161	18964806	Bivalent_72	1	.	18962161	18964806	0,0,0
chr1	18966288	18968579	Bivalent_73	1	.	18966288	18968579	0,0,0
chr1	19042688	19044377	Bivalent_74	1	.	19042688	19044377	0,0,0
chr1	19969507	19972768	Bivalent_75	1	.	19969507	19972768	0,0,0
chr1	19990690	19992987	Bivalent_76	1	.	19990690	19992987	0,0,0
chr1	20125640	20127254	Bivalent_77	1	.	20125640	20127254	0,0,0
chr1	20511377	20513938	Bivalent_78	1	.	20511377	20513938	0,0,0
chr1	20616696	20618837	Bivalent_79	1	.	20616696	20618837	0,0,0
chr1	20692154	20694238	Bivalent_80	1	.	20692154	20694238	0,0,0
chr1	20809766	20814454	Bivalent_81	1	.	20809766	20814454	0,0,0
chr1	20877499	20881248	Bivalent_82	1	.	20877499	20881248	0,0,0
chr1	21043000	21045141	Bivalent_83	1	.	21043000	21045141	0,0,0
chr1	21056174	21060395	Bivalent_84	1	.	21056174	21060395	0,0,0
chr1	21669565	21672042	Bivalent_85	1	.	21669565	21672042	0,0,0
chr1	21947930	21949697	Bivalent_86	1	.	21947930	21949697	0,0,0
chr1	21977328	21979395	Bivalent_87	1	.	21977328	21979395	0,0,0
chr1	21994468	21997141	Bivalent_88	1	.	21994468	21997141	0,0,0
chr1	22467320	22469477	Bivalent_89	1	.	22467320	22469477	0,0,0
chr1	22889158	22891236	Bivalent_90	1	.	22889158	22891236	0,0,0
chr1	23503537	23505235	Bivalent_91	1	.	23503537	23505235	0,0,0
chr1	23542073	23545181	Bivalent_92	1	.	23542073	23545181	0,0,0
chr1	23693709	23699491	Bivalent_93	1	.	23693709	23699491	0,0,0
chr1	23749575	23752216	Bivalent_94	1	.	23749575	23752216	0,0,0
chr1	23855776	23858711	Bivalent_95	1	.	23855776	23858711	0,0,0
chr1	23882772	23885933	Bivalent_96	1	.	23882772	23885933	0,0,0
chr1	23945386	23947090	Bivalent_97	1	.	23945386	23947090	0,0,0
chr1	24163872	24165672	Bivalent_98	1	.	24163872	24165672	0,0,0
chr1	24193547	24195924	Bivalent_99	1	.	24193547	24195924	0,0,0
chr1	24228665	24230740	Bivalent_100	1	.	24228665	24230740	0,0,0
chr1	24645284	24650222	Bivalent_101	1	.	24645284	24650222	0,0,0
chr1	24881562	24883470	Bivalent_102	1	.	24881562	24883470	0,0,0
chr1	25174256	25175812	Bivalent_103	1	.	25174256	25175812	0,0,0
chr1	25252515	25259552	Bivalent_104	1	.	25252515	25259552	0,0,0
chr1	25943126	25946601	Bivalent_105	1	.	25943126	25946601	0,0,0
chr1	26360846	26363301	Bivalent_106	1	.	26360846	26363301	0,0,0
chr1	26371522	26373771	Bivalent_107	1	.	26371522	26373771	0,0,0
chr1	26481001	26483772	Bivalent_108	1	.	26481001	26483772	0,0,0
chr1	26487247	26489372	Bivalent_109	1	.	26487247	26489372	0,0,0
chr1	26490135	26492589	Bivalent_110	1	.	26490135	26492589	0,0,0
chr1	26551077	26553279	Bivalent_111	1	.	26551077	26553279	0,0,0
chr1	26685009	26687902	Bivalent_112	1	.	26685009	26687902	0,0,0
chr1	27189027	27191629	Bivalent_113	1	.	27189027	27191629	0,0,0
chr1	27675235	27677815	Bivalent_114	1	.	27675235	27677815	0,0,0
chr1	27686086	27688262	Bivalent_115	1	.	27686086	27688262	0,0,0
chr1	27940914	27942665	Bivalent_116	1	.	27940914	27942665	0,0,0
chr1	27960085	27961880	Bivalent_117	1	.	27960085	27961880	0,0,0
chr1	29138012	29139949	Bivalent_118	1	.	29138012	29139949	0,0,0
chr1	29213643	29215341	Bivalent_119	1	.	29213643	29215341	0,0,0
chr1	29447255	29451297	Bivalent_120	1	.	29447255	29451297	0,0,0
chr1	29562283	29566653	Bivalent_121	1	.	29562283	29566653	0,0,0
chr1	29585358	29587877	Bivalent_122	1	.	29585358	29587877	0,0,0
chr1	31296368	31298146	Bivalent_123	1	.	31296368	31298146	0,0,0
chr1	31710953	31713784	Bivalent_124	1	.	31710953	31713784	0,0,0
chr1	32082560	32084552	Bivalent_125	1	.	32082560	32084552	0,0,0
chr1	32227146	32229884	Bivalent_126	1	.	32227146	32229884	0,0,0
chr1	32237190	32239197	Bivalent_127	1	.	32237190	32239197	0,0,0
chr1	33167132	33169859	Bivalent_128	1	.	33167132	33169859	0,0,0
chr1	33335228	33338698	Bivalent_129	1	.	33335228	33338698	0,0,0
chr1	33365734	33367845	Bivalent_130	1	.	33365734	33367845	0,0,0
chr1	33389931	33392802	Bivalent_131	1	.	33389931	33392802	0,0,0
chr1	33545888	33548335	Bivalent_132	1	.	33545888	33548335	0,0,0
chr1	33811906	33816811	Bivalent_133	1	.	33811906	33816811	0,0,0
chr1	33893947	33896558	Bivalent_134	1	.	33893947	33896558	0,0,0
chr1	34627787	34634066	Bivalent_135	1	.	34627787	34634066	0,0,0
chr1	34641911	34643400	Bivalent_136	1	.	34641911	34643400	0,0,0
chr1	35246193	35248347	Bivalent_137	1	.	35246193	35248347	0,0,0
chr1	35257733	35259406	Bivalent_138	1	.	35257733	35259406	0,0,0
chr1	35349995	35352231	Bivalent_139	1	.	35349995	35352231	0,0,0
chr1	35393656	35396941	Bivalent_140	1	.	35393656	35396941	0,0,0
chr1	36038020	36041158	Bivalent_141	1	.	36038020	36041158	0,0,0
chr1	36041433	36044605	Bivalent_142	1	.	36041433	36044605	0,0,0
chr1	36172338	36175009	Bivalent_143	1	.	36172338	36175009	0,0,0
chr1	36589931	36591923	Bivalent_144	1	.	36589931	36591923	0,0,0
chr1	36785682	36790737	Bivalent_145	1	.	36785682	36790737	0,0,0
chr1	37497773	37504555	Bivalent_146	1	.	37497773	37504555	0,0,0
chr1	37938726	37940153	Bivalent_147	1	.	37938726	37940153	0,0,0
chr1	38098795	38101276	Bivalent_148	1	.	38098795	38101276	0,0,0
chr1	38200330	38201750	Bivalent_149	1	.	38200330	38201750	0,0,0
chr1	38217657	38220341	Bivalent_150	1	.	38217657	38220341	0,0,0
chr1	38229651	38232783	Bivalent_151	1	.	38229651	38232783	0,0,0
chr1	38258567	38261692	Bivalent_152	1	.	38258567	38261692	0,0,0
chr1	38507678	38514663	Bivalent_153	1	.	38507678	38514663	0,0,0
chr1	38940351	38943199	Bivalent_154	1	.	38940351	38943199	0,0,0
chr1	39043293	39045147	Bivalent_155	1	.	39043293	39045147	0,0,0
chr1	39268967	39270841	Bivalent_156	1	.	39268967	39270841	0,0,0
chr1	39283028	39285212	Bivalent_157	1	.	39283028	39285212	0,0,0
chr1	39545707	39548985	Bivalent_158	1	.	39545707	39548985	0,0,0
chr1	39955989	39958391	Bivalent_159	1	.	39955989	39958391	0,0,0
chr1	40074856	40076330	Bivalent_160	1	.	40074856	40076330	0,0,0
chr1	40098023	40099542	Bivalent_161	1	.	40098023	40099542	0,0,0
chr1	40104383	40106309	Bivalent_162	1	.	40104383	40106309	0,0,0
chr1	40136591	40138600	Bivalent_163	1	.	40136591	40138600	0,0,0
chr1	40156498	40158764	Bivalent_164	1	.	40156498	40158764	0,0,0
chr1	40166182	40167932	Bivalent_165	1	.	40166182	40167932	0,0,0
chr1	40253445	40255850	Bivalent_166	1	.	40253445	40255850	0,0,0
chr1	40364876	40367589	Bivalent_167	1	.	40364876	40367589	0,0,0
chr1	40420050	40422475	Bivalent_168	1	.	40420050	40422475	0,0,0
chr1	40780047	40783875	Bivalent_169	1	.	40780047	40783875	0,0,0
chr1	40973493	40975788	Bivalent_170	1	.	40973493	40975788	0,0,0
chr1	41247685	41250908	Bivalent_171	1	.	41247685	41250908	0,0,0
chr1	41326193	41328032	Bivalent_172	1	.	41326193	41328032	0,0,0
chr1	41349347	41350814	Bivalent_173	1	.	41349347	41350814	0,0,0
chr1	41827020	41829537	Bivalent_174	1	.	41827020	41829537	0,0,0
chr1	41831148	41833318	Bivalent_175	1	.	41831148	41833318	0,0,0
chr1	41846428	41850156	Bivalent_176	1	.	41846428	41850156	0,0,0
chr1	41961210	41962802	Bivalent_177	1	.	41961210	41962802	0,0,0
chr1	42382754	42386338	Bivalent_178	1	.	42382754	42386338	0,0,0
chr1	42845284	42847734	Bivalent_179	1	.	42845284	42847734	0,0,0
chr1	44870236	44875586	Bivalent_180	1	.	44870236	44875586	0,0,0
chr1	44882484	44884709	Bivalent_181	1	.	44882484	44884709	0,0,0
chr1	45081972	45083817	Bivalent_182	1	.	45081972	45083817	0,0,0
chr1	45251357	45252944	Bivalent_183	1	.	45251357	45252944	0,0,0
chr1	45669867	45672165	Bivalent_184	1	.	45669867	45672165	0,0,0
chr1	46858403	46861474	Bivalent_185	1	.	46858403	46861474	0,0,0
chr1	46912496	46915534	Bivalent_186	1	.	46912496	46915534	0,0,0
chr1	46931399	46933458	Bivalent_187	1	.	46931399	46933458	0,0,0
chr1	46953999	46959999	Bivalent_188	1	.	46953999	46959999	0,0,0
chr1	47008857	47010848	Bivalent_189	1	.	47008857	47010848	0,0,0
chr1	47081283	47083512	Bivalent_190	1	.	47081283	47083512	0,0,0
chr1	47488600	47490873	Bivalent_191	1	.	47488600	47490873	0,0,0
chr1	47673651	47675227	Bivalent_192	1	.	47673651	47675227	0,0,0
chr1	47690164	47692276	Bivalent_193	1	.	47690164	47692276	0,0,0
chr1	47694075	47698711	Bivalent_194	1	.	47694075	47698711	0,0,0
chr1	47897717	47901066	Bivalent_195	1	.	47897717	47901066	0,0,0
chr1	47901760	47904771	Bivalent_196	1	.	47901760	47904771	0,0,0
chr1	47908818	47912279	Bivalent_197	1	.	47908818	47912279	0,0,0
chr1	47973145	47975274	Bivalent_198	1	.	47973145	47975274	0,0,0
chr1	48058133	48059589	Bivalent_199	1	.	48058133	48059589	0,0,0
chr1	48173598	48176893	Bivalent_200	1	.	48173598	48176893	0,0,0
chr1	48190032	48192252	Bivalent_201	1	.	48190032	48192252	0,0,0
chr1	48448992	48451116	Bivalent_202	1	.	48448992	48451116	0,0,0
chr1	48460020	48462805	Bivalent_203	1	.	48460020	48462805	0,0,0
chr1	50488837	50490666	Bivalent_204	1	.	50488837	50490666	0,0,0
chr1	50512984	50515123	Bivalent_205	1	.	50512984	50515123	0,0,0
chr1	50798200	50799876	Bivalent_206	1	.	50798200	50799876	0,0,0
chr1	50880603	50883776	Bivalent_207	1	.	50880603	50883776	0,0,0
chr1	50885959	50887684	Bivalent_208	1	.	50885959	50887684	0,0,0
chr1	50887852	50890221	Bivalent_209	1	.	50887852	50890221	0,0,0
chr1	50895549	50897305	Bivalent_210	1	.	50895549	50897305	0,0,0
chr1	51433253	51436532	Bivalent_211	1	.	51433253	51436532	0,0,0
chr1	51441703	51444951	Bivalent_212	1	.	51441703	51444951	0,0,0
chr1	51795376	51797637	Bivalent_213	1	.	51795376	51797637	0,0,0
chr1	51809694	51811349	Bivalent_214	1	.	51809694	51811349	0,0,0
chr1	53067050	53069369	Bivalent_215	1	.	53067050	53069369	0,0,0
chr1	53097865	53099808	Bivalent_216	1	.	53097865	53099808	0,0,0
chr1	53307470	53310446	Bivalent_217	1	.	53307470	53310446	0,0,0
chr1	53386070	53388033	Bivalent_218	1	.	53386070	53388033	0,0,0
chr1	53392248	53394329	Bivalent_219	1	.	53392248	53394329	0,0,0
chr1	53526693	53529480	Bivalent_220	1	.	53526693	53529480	0,0,0
chr1	54202762	54205979	Bivalent_221	1	.	54202762	54205979	0,0,0
chr1	54586875	54588289	Bivalent_222	1	.	54586875	54588289	0,0,0
chr1	54939717	54942561	Bivalent_223	1	.	54939717	54942561	0,0,0
chr1	54952430	54954027	Bivalent_224	1	.	54952430	54954027	0,0,0
chr1	54964052	54966271	Bivalent_225	1	.	54964052	54966271	0,0,0
chr1	55445472	55447114	Bivalent_226	1	.	55445472	55447114	0,0,0
chr1	55461750	55463957	Bivalent_227	1	.	55461750	55463957	0,0,0
chr1	55504432	55507563	Bivalent_228	1	.	55504432	55507563	0,0,0
chr1	57109554	57112595	Bivalent_229	1	.	57109554	57112595	0,0,0
chr1	57886608	57891177	Bivalent_230	1	.	57886608	57891177	0,0,0
chr1	58713460	58716810	Bivalent_231	1	.	58713460	58716810	0,0,0
chr1	59041114	59043934	Bivalent_232	1	.	59041114	59043934	0,0,0
chr1	59245669	59249658	Bivalent_233	1	.	59245669	59249658	0,0,0
chr1	60280581	60282718	Bivalent_234	1	.	60280581	60282718	0,0,0
chr1	60391479	60393308	Bivalent_235	1	.	60391479	60393308	0,0,0
chr1	61508069	61510106	Bivalent_236	1	.	61508069	61510106	0,0,0
chr1	61515232	61521219	Bivalent_237	1	.	61515232	61521219	0,0,0
chr1	61522031	61524540	Bivalent_238	1	.	61522031	61524540	0,0,0
chr1	61544915	61550442	Bivalent_239	1	.	61544915	61550442	0,0,0
chr1	62751230	62753423	Bivalent_240	1	.	62751230	62753423	0,0,0
chr1	62783427	62785744	Bivalent_241	1	.	62783427	62785744	0,0,0
chr1	63538843	63540567	Bivalent_242	1	.	63538843	63540567	0,0,0
chr1	63781652	63797804	Bivalent_243	1	.	63781652	63797804	0,0,0
chr1	64821694	64823263	Bivalent_244	1	.	64821694	64823263	0,0,0
chr1	64934551	64936280	Bivalent_245	1	.	64934551	64936280	0,0,0
chr1	65466497	65469729	Bivalent_246	1	.	65466497	65469729	0,0,0
chr1	65611947	65617296	Bivalent_247	1	.	65611947	65617296	0,0,0
chr1	65719242	65722022	Bivalent_248	1	.	65719242	65722022	0,0,0
chr1	65729824	65732626	Bivalent_249	1	.	65729824	65732626	0,0,0
chr1	65990504	65992445	Bivalent_250	1	.	65990504	65992445	0,0,0
chr1	66257394	66259967	Bivalent_251	1	.	66257394	66259967	0,0,0
chr1	66997912	67000595	Bivalent_252	1	.	66997912	67000595	0,0,0
chr1	67217216	67219058	Bivalent_253	1	.	67217216	67219058	0,0,0
chr1	67772586	67774546	Bivalent_254	1	.	67772586	67774546	0,0,0
chr1	68296314	68300194	Bivalent_255	1	.	68296314	68300194	0,0,0
chr1	68694323	68699440	Bivalent_256	1	.	68694323	68699440	0,0,0
chr1	68758350	68761029	Bivalent_257	1	.	68758350	68761029	0,0,0
chr1	70032218	70036676	Bivalent_258	1	.	70032218	70036676	0,0,0
chr1	71512298	71514492	Bivalent_259	1	.	71512298	71514492	0,0,0
chr1	72748624	72751567	Bivalent_260	1	.	72748624	72751567	0,0,0
chr1	75138396	75140723	Bivalent_261	1	.	75138396	75140723	0,0,0
chr1	75594960	75603967	Bivalent_262	1	.	75594960	75603967	0,0,0
chr1	76079666	76083306	Bivalent_263	1	.	76079666	76083306	0,0,0
chr1	77332529	77336460	Bivalent_264	1	.	77332529	77336460	0,0,0
chr1	77746534	77750101	Bivalent_265	1	.	77746534	77750101	0,0,0
chr1	78510264	78513288	Bivalent_266	1	.	78510264	78513288	0,0,0
chr1	78956041	78957988	Bivalent_267	1	.	78956041	78957988	0,0,0
chr1	84463696	84466016	Bivalent_268	1	.	84463696	84466016	0,0,0
chr1	85357688	85361130	Bivalent_269	1	.	85357688	85361130	0,0,0
chr1	85461654	85464942	Bivalent_270	1	.	85461654	85464942	0,0,0
chr1	85512119	85516129	Bivalent_271	1	.	85512119	85516129	0,0,0
chr1	85928328	85931961	Bivalent_272	1	.	85928328	85931961	0,0,0
chr1	86041713	86045769	Bivalent_273	1	.	86041713	86045769	0,0,0
chr1	86620026	86623477	Bivalent_274	1	.	86620026	86623477	0,0,0
chr1	87597347	87598918	Bivalent_275	1	.	87597347	87598918	0,0,0
chr1	90097228	90100594	Bivalent_276	1	.	90097228	90100594	0,0,0
chr1	90227826	90229805	Bivalent_277	1	.	90227826	90229805	0,0,0
chr1	91171178	91173551	Bivalent_278	1	.	91171178	91173551	0,0,0
chr1	91181673	91186255	Bivalent_279	1	.	91181673	91186255	0,0,0
chr1	91188634	91196954	Bivalent_280	1	.	91188634	91196954	0,0,0
chr1	91315680	91318189	Bivalent_281	1	.	91315680	91318189	0,0,0
chr1	92349772	92352901	Bivalent_282	1	.	92349772	92352901	0,0,0
chr1	92494561	92496842	Bivalent_283	1	.	92494561	92496842	0,0,0
chr1	92945304	92953249	Bivalent_284	1	.	92945304	92953249	0,0,0
chr1	94700774	94704357	Bivalent_285	1	.	94700774	94704357	0,0,0
chr1	94711366	94714069	Bivalent_286	1	.	94711366	94714069	0,0,0
chr1	94884024	94885975	Bivalent_287	1	.	94884024	94885975	0,0,0
chr1	95284565	95287193	Bivalent_288	1	.	95284565	95287193	0,0,0
chr1	95582938	95584456	Bivalent_289	1	.	95582938	95584456	0,0,0
chr1	98509288	98512379	Bivalent_290	1	.	98509288	98512379	0,0,0
chr1	98513642	98515815	Bivalent_291	1	.	98513642	98515815	0,0,0
chr1	98517887	98520886	Bivalent_292	1	.	98517887	98520886	0,0,0
chr1	99468646	99471765	Bivalent_293	1	.	99468646	99471765	0,0,0
chr1	99729151	99731024	Bivalent_294	1	.	99729151	99731024	0,0,0
chr1	101004083	101006228	Bivalent_295	1	.	101004083	101006228	0,0,0
chr1	101700467	101704985	Bivalent_296	1	.	101700467	101704985	0,0,0
chr1	103572350	103574242	Bivalent_297	1	.	103572350	103574242	0,0,0
chr1	108505192	108507804	Bivalent_298	1	.	108505192	108507804	0,0,0
chr1	109419621	109421562	Bivalent_299	1	.	109419621	109421562	0,0,0
chr1	109654921	109657698	Bivalent_300	1	.	109654921	109657698	0,0,0
chr1	110008361	110010640	Bivalent_301	1	.	110008361	110010640	0,0,0
chr1	110051385	110053665	Bivalent_302	1	.	110051385	110053665	0,0,0
chr1	110281610	110283978	Bivalent_303	1	.	110281610	110283978	0,0,0
chr1	110452168	110455444	Bivalent_304	1	.	110452168	110455444	0,0,0
chr1	110609745	110614076	Bivalent_305	1	.	110609745	110614076	0,0,0
chr1	110625889	110627943	Bivalent_306	1	.	110625889	110627943	0,0,0
chr1	110692541	110694548	Bivalent_307	1	.	110692541	110694548	0,0,0
chr1	110753120	110756495	Bivalent_308	1	.	110753120	110756495	0,0,0
chr1	111097481	111098897	Bivalent_309	1	.	111097481	111098897	0,0,0
chr1	111148013	111151294	Bivalent_310	1	.	111148013	111151294	0,0,0
chr1	111216150	111218827	Bivalent_311	1	.	111216150	111218827	0,0,0
chr1	112530715	112534642	Bivalent_312	1	.	112530715	112534642	0,0,0
chr1	113043932	113045808	Bivalent_313	1	.	113043932	113045808	0,0,0
chr1	113049661	113053792	Bivalent_314	1	.	113049661	113053792	0,0,0
chr1	113246712	113249825	Bivalent_315	1	.	113246712	113249825	0,0,0
chr1	113255852	113259574	Bivalent_316	1	.	113255852	113259574	0,0,0
chr1	113264936	113266787	Bivalent_317	1	.	113264936	113266787	0,0,0
chr1	113933352	113935577	Bivalent_318	1	.	113933352	113935577	0,0,0
chr1	114692595	114698350	Bivalent_319	1	.	114692595	114698350	0,0,0
chr1	114888163	114889902	Bivalent_320	1	.	114888163	114889902	0,0,0
chr1	115630793	115633546	Bivalent_321	1	.	115630793	115633546	0,0,0
chr1	115879308	115881956	Bivalent_322	1	.	115879308	115881956	0,0,0
chr1	116370015	116372495	Bivalent_323	1	.	116370015	116372495	0,0,0
chr1	116379599	116383651	Bivalent_324	1	.	116379599	116383651	0,0,0
chr1	116709701	116711994	Bivalent_325	1	.	116709701	116711994	0,0,0
chr1	117207381	117210282	Bivalent_326	1	.	117207381	117210282	0,0,0
chr1	117908009	117909543	Bivalent_327	1	.	117908009	117909543	0,0,0
chr1	118148541	118150962	Bivalent_328	1	.	118148541	118150962	0,0,0
chr1	119525714	119533435	Bivalent_329	1	.	119525714	119533435	0,0,0
chr1	119541518	119545272	Bivalent_330	1	.	119541518	119545272	0,0,0
chr1	119868026	119870896	Bivalent_331	1	.	119868026	119870896	0,0,0
chr1	121137345	121139353	Bivalent_332	1	.	121137345	121139353	0,0,0
chr1	144593485	144594899	Bivalent_333	1	.	144593485	144594899	0,0,0
chr1	144928265	144932121	Bivalent_334	1	.	144928265	144932121	0,0,0
chr1	145038124	145041327	Bivalent_335	1	.	145038124	145041327	0,0,0
chr1	145074435	145076993	Bivalent_336	1	.	145074435	145076993	0,0,0
chr1	145139091	145140352	Bivalent_337	1	.	145139091	145140352	0,0,0
chr1	145209305	145211300	Bivalent_338	1	.	145209305	145211300	0,0,0
chr1	145414015	145416497	Bivalent_339	1	.	145414015	145416497	0,0,0
chr1	145469568	145475513	Bivalent_340	1	.	145469568	145475513	0,0,0
chr1	145476216	145478788	Bivalent_341	1	.	145476216	145478788	0,0,0
chr1	145561778	145563783	Bivalent_342	1	.	145561778	145563783	0,0,0
chr1	146543433	146545349	Bivalent_343	1	.	146543433	146545349	0,0,0
chr1	146554943	146557546	Bivalent_344	1	.	146554943	146557546	0,0,0
chr1	147057568	147059827	Bivalent_345	1	.	147057568	147059827	0,0,0
chr1	147780739	147783238	Bivalent_346	1	.	147780739	147783238	0,0,0
chr1	147788973	147791813	Bivalent_347	1	.	147788973	147791813	0,0,0
chr1	147824516	147827907	Bivalent_348	1	.	147824516	147827907	0,0,0
chr1	148555798	148557226	Bivalent_349	1	.	148555798	148557226	0,0,0
chr1	148901241	148902890	Bivalent_350	1	.	148901241	148902890	0,0,0
chr1	148927382	148931969	Bivalent_351	1	.	148927382	148931969	0,0,0
chr1	149192085	149195197	Bivalent_352	1	.	149192085	149195197	0,0,0
chr1	149285523	149288859	Bivalent_353	1	.	149285523	149288859	0,0,0
chr1	149332502	149334739	Bivalent_354	1	.	149332502	149334739	0,0,0
chr1	149717951	149720307	Bivalent_355	1	.	149717951	149720307	0,0,0
chr1	150120651	150122115	Bivalent_356	1	.	150120651	150122115	0,0,0
chr1	150253833	150256395	Bivalent_357	1	.	150253833	150256395	0,0,0
chr1	150520794	150523261	Bivalent_358	1	.	150520794	150523261	0,0,0
chr1	151103020	151106508	Bivalent_359	1	.	151103020	151106508	0,0,0
chr1	151116951	151120363	Bivalent_360	1	.	151116951	151120363	0,0,0
chr1	151809109	151813626	Bivalent_361	1	.	151809109	151813626	0,0,0
chr1	152079640	152085941	Bivalent_362	1	.	152079640	152085941	0,0,0
chr1	153232903	153235252	Bivalent_363	1	.	153232903	153235252	0,0,0
chr1	153507367	153509406	Bivalent_364	1	.	153507367	153509406	0,0,0
chr1	153649872	153653632	Bivalent_365	1	.	153649872	153653632	0,0,0
chr1	154324403	154326548	Bivalent_366	1	.	154324403	154326548	0,0,0
chr1	154376936	154380270	Bivalent_367	1	.	154376936	154380270	0,0,0
chr1	154473414	154475701	Bivalent_368	1	.	154473414	154475701	0,0,0
chr1	154839017	154843478	Bivalent_369	1	.	154839017	154843478	0,0,0
chr1	155022567	155025429	Bivalent_370	1	.	155022567	155025429	0,0,0
chr1	155034281	155036391	Bivalent_371	1	.	155034281	155036391	0,0,0
chr1	155042289	155044978	Bivalent_372	1	.	155042289	155044978	0,0,0
chr1	155050476	155055922	Bivalent_373	1	.	155050476	155055922	0,0,0
chr1	155096989	155103624	Bivalent_374	1	.	155096989	155103624	0,0,0
chr1	155263894	155266260	Bivalent_375	1	.	155263894	155266260	0,0,0
chr1	155290203	155292777	Bivalent_376	1	.	155290203	155292777	0,0,0
chr1	156338424	156339914	Bivalent_377	1	.	156338424	156339914	0,0,0
chr1	156357276	156359120	Bivalent_378	1	.	156357276	156359120	0,0,0
chr1	156389201	156392998	Bivalent_379	1	.	156389201	156392998	0,0,0
chr1	156593337	156596106	Bivalent_380	1	.	156593337	156596106	0,0,0
chr1	156610786	156613161	Bivalent_381	1	.	156610786	156613161	0,0,0
chr1	156626135	156627985	Bivalent_382	1	.	156626135	156627985	0,0,0
chr1	156660015	156662238	Bivalent_383	1	.	156660015	156662238	0,0,0
chr1	156672755	156675480	Bivalent_384	1	.	156672755	156675480	0,0,0
chr1	156782782	156784566	Bivalent_385	1	.	156782782	156784566	0,0,0
chr1	156814367	156816209	Bivalent_386	1	.	156814367	156816209	0,0,0
chr1	156817870	156819428	Bivalent_387	1	.	156817870	156819428	0,0,0
chr1	156828268	156831587	Bivalent_388	1	.	156828268	156831587	0,0,0
chr1	156861354	156864562	Bivalent_389	1	.	156861354	156864562	0,0,0
chr1	156889575	156891226	Bivalent_390	1	.	156889575	156891226	0,0,0
chr1	156892592	156895252	Bivalent_391	1	.	156892592	156895252	0,0,0
chr1	156896576	156898289	Bivalent_392	1	.	156896576	156898289	0,0,0
chr1	158082415	158083432	Bivalent_393	1	.	158082415	158083432	0,0,0
chr1	158146992	158148521	Bivalent_394	1	.	158146992	158148521	0,0,0
chr1	158149746	158151993	Bivalent_395	1	.	158149746	158151993	0,0,0
chr1	159823401	159825507	Bivalent_396	1	.	159823401	159825507	0,0,0
chr1	160039182	160041372	Bivalent_397	1	.	160039182	160041372	0,0,0
chr1	161227825	161229694	Bivalent_398	1	.	161227825	161229694	0,0,0
chr1	161408797	161410670	Bivalent_399	1	.	161408797	161410670	0,0,0
chr1	161441931	161444169	Bivalent_400	1	.	161441931	161444169	0,0,0
chr1	161493138	161495600	Bivalent_401	1	.	161493138	161495600	0,0,0
chr1	161695151	161698167	Bivalent_402	1	.	161695151	161698167	0,0,0
chr1	161992511	161994801	Bivalent_403	1	.	161992511	161994801	0,0,0
chr1	164289711	164291350	Bivalent_404	1	.	164289711	164291350	0,0,0
chr1	165203899	165206060	Bivalent_405	1	.	165203899	165206060	0,0,0
chr1	165320150	165326795	Bivalent_406	1	.	165320150	165326795	0,0,0
chr1	165344454	165346728	Bivalent_407	1	.	165344454	165346728	0,0,0
chr1	165412549	165415145	Bivalent_408	1	.	165412549	165415145	0,0,0
chr1	166133756	166137102	Bivalent_409	1	.	166133756	166137102	0,0,0
chr1	166943039	166945894	Bivalent_410	1	.	166943039	166945894	0,0,0
chr1	167407982	167409502	Bivalent_411	1	.	167407982	167409502	0,0,0
chr1	167423465	167426004	Bivalent_412	1	.	167423465	167426004	0,0,0
chr1	167598410	167601620	Bivalent_413	1	.	167598410	167601620	0,0,0
chr1	167681691	167684019	Bivalent_414	1	.	167681691	167684019	0,0,0
chr1	168104013	168106081	Bivalent_415	1	.	168104013	168106081	0,0,0
chr1	170628610	170635483	Bivalent_416	1	.	170628610	170635483	0,0,0
chr1	171219895	171221413	Bivalent_417	1	.	171219895	171221413	0,0,0
chr1	171810594	171812411	Bivalent_418	1	.	171810594	171812411	0,0,0
chr1	175160288	175163205	Bivalent_419	1	.	175160288	175163205	0,0,0
chr1	175856291	175858289	Bivalent_420	1	.	175856291	175858289	0,0,0
chr1	176520748	176522933	Bivalent_421	1	.	176520748	176522933	0,0,0
chr1	177132659	177134892	Bivalent_422	1	.	177132659	177134892	0,0,0
chr1	177139436	177141433	Bivalent_423	1	.	177139436	177141433	0,0,0
chr1	179262079	179264933	Bivalent_424	1	.	179262079	179264933	0,0,0
chr1	179544164	179546153	Bivalent_425	1	.	179544164	179546153	0,0,0
chr1	179711337	179714504	Bivalent_426	1	.	179711337	179714504	0,0,0
chr1	179783280	179785466	Bivalent_427	1	.	179783280	179785466	0,0,0
chr1	180124184	180126055	Bivalent_428	1	.	180124184	180126055	0,0,0
chr1	180197586	180209413	Bivalent_429	1	.	180197586	180209413	0,0,0
chr1	180880496	180883256	Bivalent_430	1	.	180880496	180883256	0,0,0
chr1	181056766	181061667	Bivalent_431	1	.	181056766	181061667	0,0,0
chr1	181068296	181072034	Bivalent_432	1	.	181068296	181072034	0,0,0
chr1	181072937	181074420	Bivalent_433	1	.	181072937	181074420	0,0,0
chr1	181286115	181288679	Bivalent_434	1	.	181286115	181288679	0,0,0
chr1	181450790	181453544	Bivalent_435	1	.	181450790	181453544	0,0,0
chr1	181454178	181455935	Bivalent_436	1	.	181454178	181455935	0,0,0
chr1	182571651	182574286	Bivalent_437	1	.	182571651	182574286	0,0,0
chr1	182582975	182586578	Bivalent_438	1	.	182582975	182586578	0,0,0
chr1	182757771	182759765	Bivalent_439	1	.	182757771	182759765	0,0,0
chr1	183385156	183388343	Bivalent_440	1	.	183385156	183388343	0,0,0
chr1	183605097	183606450	Bivalent_441	1	.	183605097	183606450	0,0,0
chr1	183773220	183776497	Bivalent_442	1	.	183773220	183776497	0,0,0
chr1	184004795	184007484	Bivalent_443	1	.	184004795	184007484	0,0,0
chr1	184356702	184359025	Bivalent_444	1	.	184356702	184359025	0,0,0
chr1	184941304	184944461	Bivalent_445	1	.	184941304	184944461	0,0,0
chr1	185702422	185705546	Bivalent_446	1	.	185702422	185705546	0,0,0
chr1	186648607	186651074	Bivalent_447	1	.	186648607	186651074	0,0,0
chr1	190443292	190445895	Bivalent_448	1	.	190443292	190445895	0,0,0
chr1	190446345	190449131	Bivalent_449	1	.	190446345	190449131	0,0,0
chr1	197742727	197745589	Bivalent_450	1	.	197742727	197745589	0,0,0
chr1	197870636	197872958	Bivalent_451	1	.	197870636	197872958	0,0,0
chr1	197879210	197883381	Bivalent_452	1	.	197879210	197883381	0,0,0
chr1	197883726	197888467	Bivalent_453	1	.	197883726	197888467	0,0,0
chr1	197888547	197891436	Bivalent_454	1	.	197888547	197891436	0,0,0
chr1	199997368	199999854	Bivalent_455	1	.	199997368	199999854	0,0,0
chr1	200002099	200013341	Bivalent_456	1	.	200002099	200013341	0,0,0
chr1	200270625	200272660	Bivalent_457	1	.	200270625	200272660	0,0,0
chr1	200990532	200992786	Bivalent_458	1	.	200990532	200992786	0,0,0
chr1	201082843	201084683	Bivalent_459	1	.	201082843	201084683	0,0,0
chr1	201367210	201369836	Bivalent_460	1	.	201367210	201369836	0,0,0
chr1	201436515	201439676	Bivalent_461	1	.	201436515	201439676	0,0,0
chr1	201449747	201451651	Bivalent_462	1	.	201449747	201451651	0,0,0
chr1	201474588	201477015	Bivalent_463	1	.	201474588	201477015	0,0,0
chr1	201506907	201510480	Bivalent_464	1	.	201506907	201510480	0,0,0
chr1	201616221	201621031	Bivalent_465	1	.	201616221	201621031	0,0,0
chr1	201857016	201859234	Bivalent_466	1	.	201857016	201859234	0,0,0
chr1	202162099	202163874	Bivalent_467	1	.	202162099	202163874	0,0,0
chr1	202182551	202184253	Bivalent_468	1	.	202182551	202184253	0,0,0
chr1	202611223	202614737	Bivalent_469	1	.	202611223	202614737	0,0,0
chr1	202677944	202680643	Bivalent_470	1	.	202677944	202680643	0,0,0
chr1	202780166	202782142	Bivalent_471	1	.	202780166	202782142	0,0,0
chr1	202995004	202997362	Bivalent_472	1	.	202995004	202997362	0,0,0
chr1	203044153	203045810	Bivalent_473	1	.	203044153	203045810	0,0,0
chr1	203095130	203098204	Bivalent_474	1	.	203095130	203098204	0,0,0
chr1	203241844	203243575	Bivalent_475	1	.	203241844	203243575	0,0,0
chr1	203259056	203260610	Bivalent_476	1	.	203259056	203260610	0,0,0
chr1	203273596	203278273	Bivalent_477	1	.	203273596	203278273	0,0,0
chr1	203596631	203600004	Bivalent_478	1	.	203596631	203600004	0,0,0
chr1	204043030	204045799	Bivalent_479	1	.	204043030	204045799	0,0,0
chr1	204119247	204122140	Bivalent_480	1	.	204119247	204122140	0,0,0
chr1	204346164	204348174	Bivalent_481	1	.	204346164	204348174	0,0,0
chr1	204652338	204655667	Bivalent_482	1	.	204652338	204655667	0,0,0
chr1	204797139	204799363	Bivalent_483	1	.	204797139	204799363	0,0,0
chr1	205197024	205198990	Bivalent_484	1	.	205197024	205198990	0,0,0
chr1	205311947	205314287	Bivalent_485	1	.	205311947	205314287	0,0,0
chr1	205415702	205419300	Bivalent_486	1	.	205415702	205419300	0,0,0
chr1	205742909	205745242	Bivalent_487	1	.	205742909	205745242	0,0,0
chr1	206222750	206224807	Bivalent_488	1	.	206222750	206224807	0,0,0
chr1	206679441	206682167	Bivalent_489	1	.	206679441	206682167	0,0,0
chr1	206729760	206731569	Bivalent_490	1	.	206729760	206731569	0,0,0
chr1	206830988	206832975	Bivalent_491	1	.	206830988	206832975	0,0,0
chr1	206858958	206861312	Bivalent_492	1	.	206858958	206861312	0,0,0
chr1	207081947	207084022	Bivalent_493	1	.	207081947	207084022	0,0,0
chr1	207627042	207628934	Bivalent_494	1	.	207627042	207628934	0,0,0
chr1	207668624	207670709	Bivalent_495	1	.	207668624	207670709	0,0,0
chr1	208041151	208043459	Bivalent_496	1	.	208041151	208043459	0,0,0
chr1	208083696	208085310	Bivalent_497	1	.	208083696	208085310	0,0,0
chr1	208131846	208133680	Bivalent_498	1	.	208131846	208133680	0,0,0
chr1	208135987	208137839	Bivalent_499	1	.	208135987	208137839	0,0,0
chr1	208414312	208419264	Bivalent_500	1	.	208414312	208419264	0,0,0
chr1	209756732	209758243	Bivalent_501	1	.	209756732	209758243	0,0,0
chr1	209758496	209759850	Bivalent_502	1	.	209758496	209759850	0,0,0
chr1	209847382	209849958	Bivalent_503	1	.	209847382	209849958	0,0,0
chr1	210404932	210408659	Bivalent_504	1	.	210404932	210408659	0,0,0
chr1	210464980	210466861	Bivalent_505	1	.	210464980	210466861	0,0,0
chr1	210501286	210503764	Bivalent_506	1	.	210501286	210503764	0,0,0
chr1	211305828	211308310	Bivalent_507	1	.	211305828	211308310	0,0,0
chr1	211499522	211502120	Bivalent_508	1	.	211499522	211502120	0,0,0
chr1	211688168	211689634	Bivalent_509	1	.	211688168	211689634	0,0,0
chr1	212002184	212004716	Bivalent_510	1	.	212002184	212004716	0,0,0
chr1	212778433	212782003	Bivalent_511	1	.	212778433	212782003	0,0,0
chr1	212782688	212785040	Bivalent_512	1	.	212782688	212785040	0,0,0
chr1	212871853	212875161	Bivalent_513	1	.	212871853	212875161	0,0,0
chr1	214152164	214154794	Bivalent_514	1	.	214152164	214154794	0,0,0
chr1	214155231	214161061	Bivalent_515	1	.	214155231	214161061	0,0,0
chr1	214161201	214163993	Bivalent_516	1	.	214161201	214163993	0,0,0
chr1	214397513	214399172	Bivalent_517	1	.	214397513	214399172	0,0,0
chr1	214454704	214456897	Bivalent_518	1	.	214454704	214456897	0,0,0
chr1	215254684	215257520	Bivalent_519	1	.	215254684	215257520	0,0,0
chr1	216773725	216775377	Bivalent_520	1	.	216773725	216775377	0,0,0
chr1	217261360	217264341	Bivalent_521	1	.	217261360	217264341	0,0,0
chr1	217306917	217314783	Bivalent_522	1	.	217306917	217314783	0,0,0
chr1	218336457	218340450	Bivalent_523	1	.	218336457	218340450	0,0,0
chr1	218517688	218522434	Bivalent_524	1	.	218517688	218522434	0,0,0
chr1	220100636	220102753	Bivalent_525	1	.	220100636	220102753	0,0,0
chr1	220862718	220865373	Bivalent_526	1	.	220862718	220865373	0,0,0
chr1	220920393	220922993	Bivalent_527	1	.	220920393	220922993	0,0,0
chr1	221049377	221056435	Bivalent_528	1	.	221049377	221056435	0,0,0
chr1	221056792	221058910	Bivalent_529	1	.	221056792	221058910	0,0,0
chr1	221060002	221061934	Bivalent_530	1	.	221060002	221061934	0,0,0
chr1	221066545	221069985	Bivalent_531	1	.	221066545	221069985	0,0,0
chr1	221912945	221915363	Bivalent_532	1	.	221912945	221915363	0,0,0
chr1	223306600	223308559	Bivalent_533	1	.	223306600	223308559	0,0,0
chr1	223315463	223317399	Bivalent_534	1	.	223315463	223317399	0,0,0
chr1	223535696	223539164	Bivalent_535	1	.	223535696	223539164	0,0,0
chr1	223899386	223902329	Bivalent_536	1	.	223899386	223902329	0,0,0
chr1	224802867	224807165	Bivalent_537	1	.	224802867	224807165	0,0,0
chr1	225612918	225615594	Bivalent_538	1	.	225612918	225615594	0,0,0
chr1	225864601	225866145	Bivalent_539	1	.	225864601	225866145	0,0,0
chr1	226270169	226272200	Bivalent_540	1	.	226270169	226272200	0,0,0
chr1	226298035	226300552	Bivalent_541	1	.	226298035	226300552	0,0,0
chr1	226410150	226412495	Bivalent_542	1	.	226410150	226412495	0,0,0
chr1	226735333	226738646	Bivalent_543	1	.	226735333	226738646	0,0,0
chr1	226923603	226927963	Bivalent_544	1	.	226923603	226927963	0,0,0
chr1	227057574	227060091	Bivalent_545	1	.	227057574	227060091	0,0,0
chr1	227974545	227977582	Bivalent_546	1	.	227974545	227977582	0,0,0
chr1	228135654	228137177	Bivalent_547	1	.	228135654	228137177	0,0,0
chr1	228191776	228197321	Bivalent_548	1	.	228191776	228197321	0,0,0
chr1	228246121	228249353	Bivalent_549	1	.	228246121	228249353	0,0,0
chr1	228565379	228567750	Bivalent_550	1	.	228565379	228567750	0,0,0
chr1	228602872	228605256	Bivalent_551	1	.	228602872	228605256	0,0,0
chr1	228632732	228635246	Bivalent_552	1	.	228632732	228635246	0,0,0
chr1	228650716	228653730	Bivalent_553	1	.	228650716	228653730	0,0,0
chr1	228782357	228785062	Bivalent_554	1	.	228782357	228785062	0,0,0
chr1	228870233	228873776	Bivalent_555	1	.	228870233	228873776	0,0,0
chr1	229542181	229544774	Bivalent_556	1	.	229542181	229544774	0,0,0
chr1	229566454	229571206	Bivalent_557	1	.	229566454	229571206	0,0,0
chr1	230203421	230205600	Bivalent_558	1	.	230203421	230205600	0,0,0
chr1	230557780	230561685	Bivalent_559	1	.	230557780	230561685	0,0,0
chr1	231002454	231004284	Bivalent_560	1	.	231002454	231004284	0,0,0
chr1	231173015	231177388	Bivalent_561	1	.	231173015	231177388	0,0,0
chr1	231296345	231299532	Bivalent_562	1	.	231296345	231299532	0,0,0
chr1	231554451	231558150	Bivalent_563	1	.	231554451	231558150	0,0,0
chr1	232763367	232765881	Bivalent_564	1	.	232763367	232765881	0,0,0
chr1	233463385	233466683	Bivalent_565	1	.	233463385	233466683	0,0,0
chr1	233749787	233752624	Bivalent_566	1	.	233749787	233752624	0,0,0
chr1	234039495	234042249	Bivalent_567	1	.	234039495	234042249	0,0,0
chr1	234348728	234351912	Bivalent_568	1	.	234348728	234351912	0,0,0
chr1	235813561	235815190	Bivalent_569	1	.	235813561	235815190	0,0,0
chr1	236226623	236229843	Bivalent_570	1	.	236226623	236229843	0,0,0
chr1	236303643	236308532	Bivalent_571	1	.	236303643	236308532	0,0,0
chr1	236443639	236445361	Bivalent_572	1	.	236443639	236445361	0,0,0
chr1	236557470	236560333	Bivalent_573	1	.	236557470	236560333	0,0,0
chr1	236686178	236688711	Bivalent_574	1	.	236686178	236688711	0,0,0
chr1	236848907	236851155	Bivalent_575	1	.	236848907	236851155	0,0,0
chr1	237205456	237209131	Bivalent_576	1	.	237205456	237209131	0,0,0
chr1	239548879	239552111	Bivalent_577	1	.	239548879	239552111	0,0,0
chr1	240254206	240257686	Bivalent_578	1	.	240254206	240257686	0,0,0
chr1	240774018	240776184	Bivalent_579	1	.	240774018	240776184	0,0,0
chr1	241519319	241521589	Bivalent_580	1	.	241519319	241521589	0,0,0
chr1	241586630	241588389	Bivalent_581	1	.	241586630	241588389	0,0,0
chr1	242685573	242689505	Bivalent_582	1	.	242685573	242689505	0,0,0
chr1	244079849	244082030	Bivalent_583	1	.	244079849	244082030	0,0,0
chr1	244212595	244214763	Bivalent_584	1	.	244212595	244214763	0,0,0
chr1	244892547	244894964	Bivalent_585	1	.	244892547	244894964	0,0,0
chr1	245081488	245083036	Bivalent_586	1	.	245081488	245083036	0,0,0
chr1	245316145	245321444	Bivalent_587	1	.	245316145	245321444	0,0,0
chr1	246886587	246889014	Bivalent_588	1	.	246886587	246889014	0,0,0
chr1	247273781	247276377	Bivalent_589	1	.	247273781	247276377	0,0,0
chr1	247802025	247803894	Bivalent_590	1	.	247802025	247803894	0,0,0
chr1	249156512	249158546	Bivalent_591	1	.	249156512	249158546	0,0,0
chr2	43663	47935	Bivalent_592	1	.	43663	47935	0,0,0
chr2	262306	264596	Bivalent_593	1	.	262306	264596	0,0,0
chr2	284354	290653	Bivalent_594	1	.	284354	290653	0,0,0
chr2	467394	469303	Bivalent_595	1	.	467394	469303	0,0,0
chr2	946575	949064	Bivalent_596	1	.	946575	949064	0,0,0
chr2	5813000	5814782	Bivalent_597	1	.	5813000	5814782	0,0,0
chr2	5832643	5834718	Bivalent_598	1	.	5832643	5834718	0,0,0
chr2	7004585	7007134	Bivalent_599	1	.	7004585	7007134	0,0,0
chr2	7056825	7058697	Bivalent_600	1	.	7056825	7058697	0,0,0
chr2	8815881	8818837	Bivalent_601	1	.	8815881	8818837	0,0,0
chr2	8819151	8820953	Bivalent_602	1	.	8819151	8820953	0,0,0
chr2	8822055	8825959	Bivalent_603	1	.	8822055	8825959	0,0,0
chr2	9345311	9346770	Bivalent_604	1	.	9345311	9346770	0,0,0
chr2	9346889	9349300	Bivalent_605	1	.	9346889	9349300	0,0,0
chr2	9771334	9773062	Bivalent_606	1	.	9771334	9773062	0,0,0
chr2	10089999	10091643	Bivalent_607	1	.	10089999	10091643	0,0,0
chr2	10091787	10093210	Bivalent_608	1	.	10091787	10093210	0,0,0
chr2	10218790	10221758	Bivalent_609	1	.	10218790	10221758	0,0,0
chr2	10442970	10445505	Bivalent_610	1	.	10442970	10445505	0,0,0
chr2	10588618	10590769	Bivalent_611	1	.	10588618	10590769	0,0,0
chr2	10860710	10863067	Bivalent_612	1	.	10860710	10863067	0,0,0
chr2	11051152	11053278	Bivalent_613	1	.	11051152	11053278	0,0,0
chr2	11621519	11624670	Bivalent_614	1	.	11621519	11624670	0,0,0
chr2	14771789	14776474	Bivalent_615	1	.	14771789	14776474	0,0,0
chr2	16688672	16690329	Bivalent_616	1	.	16688672	16690329	0,0,0
chr2	18058345	18062158	Bivalent_617	1	.	18058345	18062158	0,0,0
chr2	19546519	19548754	Bivalent_618	1	.	19546519	19548754	0,0,0
chr2	19549630	19552582	Bivalent_619	1	.	19549630	19552582	0,0,0
chr2	19555230	19559544	Bivalent_620	1	.	19555230	19559544	0,0,0
chr2	19560606	19563778	Bivalent_621	1	.	19560606	19563778	0,0,0
chr2	20067982	20069470	Bivalent_622	1	.	20067982	20069470	0,0,0
chr2	20211103	20213926	Bivalent_623	1	.	20211103	20213926	0,0,0
chr2	20305995	20307221	Bivalent_624	1	.	20305995	20307221	0,0,0
chr2	20646710	20651038	Bivalent_625	1	.	20646710	20651038	0,0,0
chr2	20864542	20868205	Bivalent_626	1	.	20864542	20868205	0,0,0
chr2	20870649	20872890	Bivalent_627	1	.	20870649	20872890	0,0,0
chr2	21265814	21267729	Bivalent_628	1	.	21265814	21267729	0,0,0
chr2	23607040	23610617	Bivalent_629	1	.	23607040	23610617	0,0,0
chr2	24232101	24234041	Bivalent_630	1	.	24232101	24234041	0,0,0
chr2	24345191	24347565	Bivalent_631	1	.	24345191	24347565	0,0,0
chr2	24581596	24583481	Bivalent_632	1	.	24581596	24583481	0,0,0
chr2	24714486	24716547	Bivalent_633	1	.	24714486	24716547	0,0,0
chr2	25265126	25266987	Bivalent_634	1	.	25265126	25266987	0,0,0
chr2	25390268	25392370	Bivalent_635	1	.	25390268	25392370	0,0,0
chr2	26395905	26398029	Bivalent_636	1	.	26395905	26398029	0,0,0
chr2	26406597	26409116	Bivalent_637	1	.	26406597	26409116	0,0,0
chr2	26915058	26917074	Bivalent_638	1	.	26915058	26917074	0,0,0
chr2	27068889	27073504	Bivalent_639	1	.	27068889	27073504	0,0,0
chr2	27165173	27166847	Bivalent_640	1	.	27165173	27166847	0,0,0
chr2	27340620	27342605	Bivalent_641	1	.	27340620	27342605	0,0,0
chr2	27345742	27347574	Bivalent_642	1	.	27345742	27347574	0,0,0
chr2	27483961	27488757	Bivalent_643	1	.	27483961	27488757	0,0,0
chr2	27528707	27531861	Bivalent_644	1	.	27528707	27531861	0,0,0
chr2	27716498	27719172	Bivalent_645	1	.	27716498	27719172	0,0,0
chr2	28611922	28614889	Bivalent_646	1	.	28611922	28614889	0,0,0
chr2	28615815	28619576	Bivalent_647	1	.	28615815	28619576	0,0,0
chr2	29032733	29034494	Bivalent_648	1	.	29032733	29034494	0,0,0
chr2	29337406	29339766	Bivalent_649	1	.	29337406	29339766	0,0,0
chr2	30142391	30145365	Bivalent_650	1	.	30142391	30145365	0,0,0
chr2	30452989	30457636	Bivalent_651	1	.	30452989	30457636	0,0,0
chr2	30669396	30671576	Bivalent_652	1	.	30669396	30671576	0,0,0
chr2	31359645	31362120	Bivalent_653	1	.	31359645	31362120	0,0,0
chr2	31804659	31806684	Bivalent_654	1	.	31804659	31806684	0,0,0
chr2	37550662	37553418	Bivalent_655	1	.	37550662	37553418	0,0,0
chr2	37570723	37572847	Bivalent_656	1	.	37570723	37572847	0,0,0
chr2	38299870	38305237	Bivalent_657	1	.	38299870	38305237	0,0,0
chr2	38324437	38327128	Bivalent_658	1	.	38324437	38327128	0,0,0
chr2	39891732	39894959	Bivalent_659	1	.	39891732	39894959	0,0,0
chr2	40677183	40680522	Bivalent_660	1	.	40677183	40680522	0,0,0
chr2	42275471	42278409	Bivalent_661	1	.	42275471	42278409	0,0,0
chr2	42717554	42722456	Bivalent_662	1	.	42717554	42722456	0,0,0
chr2	43018717	43021761	Bivalent_663	1	.	43018717	43021761	0,0,0
chr2	43863702	43865869	Bivalent_664	1	.	43863702	43865869	0,0,0
chr2	44058350	44059918	Bivalent_665	1	.	44058350	44059918	0,0,0
chr2	45027282	45031253	Bivalent_666	1	.	45027282	45031253	0,0,0
chr2	45031290	45033979	Bivalent_667	1	.	45031290	45033979	0,0,0
chr2	45152677	45158258	Bivalent_668	1	.	45152677	45158258	0,0,0
chr2	45159124	45173891	Bivalent_669	1	.	45159124	45173891	0,0,0
chr2	45176020	45177796	Bivalent_670	1	.	45176020	45177796	0,0,0
chr2	45178545	45180869	Bivalent_671	1	.	45178545	45180869	0,0,0
chr2	45181321	45183607	Bivalent_672	1	.	45181321	45183607	0,0,0
chr2	45227119	45229808	Bivalent_673	1	.	45227119	45229808	0,0,0
chr2	45230703	45232925	Bivalent_674	1	.	45230703	45232925	0,0,0
chr2	45234966	45238482	Bivalent_675	1	.	45234966	45238482	0,0,0
chr2	45239826	45242274	Bivalent_676	1	.	45239826	45242274	0,0,0
chr2	45395145	45398867	Bivalent_677	1	.	45395145	45398867	0,0,0
chr2	45870090	45871588	Bivalent_678	1	.	45870090	45871588	0,0,0
chr2	45876276	45880589	Bivalent_679	1	.	45876276	45880589	0,0,0
chr2	46523113	46527771	Bivalent_680	1	.	46523113	46527771	0,0,0
chr2	46726222	46728090	Bivalent_681	1	.	46726222	46728090	0,0,0
chr2	47794722	47799742	Bivalent_682	1	.	47794722	47799742	0,0,0
chr2	48981840	48983481	Bivalent_683	1	.	48981840	48983481	0,0,0
chr2	50572473	50575777	Bivalent_684	1	.	50572473	50575777	0,0,0
chr2	54556519	54557959	Bivalent_685	1	.	54556519	54557959	0,0,0
chr2	54949340	54953060	Bivalent_686	1	.	54949340	54953060	0,0,0
chr2	56148797	56151781	Bivalent_687	1	.	56148797	56151781	0,0,0
chr2	56410380	56413549	Bivalent_688	1	.	56410380	56413549	0,0,0
chr2	60795708	60798167	Bivalent_689	1	.	60795708	60798167	0,0,0
chr2	60808252	60809642	Bivalent_690	1	.	60808252	60809642	0,0,0
chr2	60962012	60963765	Bivalent_691	1	.	60962012	60963765	0,0,0
chr2	61109212	61111107	Bivalent_692	1	.	61109212	61111107	0,0,0
chr2	62683617	62685381	Bivalent_693	1	.	62683617	62685381	0,0,0
chr2	62797115	62798972	Bivalent_694	1	.	62797115	62798972	0,0,0
chr2	63271000	63287679	Bivalent_695	1	.	63271000	63287679	0,0,0
chr2	64835939	64837499	Bivalent_696	1	.	64835939	64837499	0,0,0
chr2	64878548	64880215	Bivalent_697	1	.	64878548	64880215	0,0,0
chr2	64993851	64996258	Bivalent_698	1	.	64993851	64996258	0,0,0
chr2	65085638	65087909	Bivalent_699	1	.	65085638	65087909	0,0,0
chr2	65214767	65218321	Bivalent_700	1	.	65214767	65218321	0,0,0
chr2	65656590	65659476	Bivalent_701	1	.	65656590	65659476	0,0,0
chr2	65661359	65663163	Bivalent_702	1	.	65661359	65663163	0,0,0
chr2	65663387	65665253	Bivalent_703	1	.	65663387	65665253	0,0,0
chr2	66651673	66655079	Bivalent_704	1	.	66651673	66655079	0,0,0
chr2	66658530	66669480	Bivalent_705	1	.	66658530	66669480	0,0,0
chr2	66670709	66674650	Bivalent_706	1	.	66670709	66674650	0,0,0
chr2	66800968	66806322	Bivalent_707	1	.	66800968	66806322	0,0,0
chr2	66807591	66811135	Bivalent_708	1	.	66807591	66811135	0,0,0
chr2	68545007	68547882	Bivalent_709	1	.	68545007	68547882	0,0,0
chr2	68869548	68871997	Bivalent_710	1	.	68869548	68871997	0,0,0
chr2	69532814	69535154	Bivalent_711	1	.	69532814	69535154	0,0,0
chr2	69967854	69970432	Bivalent_712	1	.	69967854	69970432	0,0,0
chr2	70779045	70782409	Bivalent_713	1	.	70779045	70782409	0,0,0
chr2	71016365	71018421	Bivalent_714	1	.	71016365	71018421	0,0,0
chr2	71113713	71117176	Bivalent_715	1	.	71113713	71117176	0,0,0
chr2	71125474	71129721	Bivalent_716	1	.	71125474	71129721	0,0,0
chr2	71165470	71167082	Bivalent_717	1	.	71165470	71167082	0,0,0
chr2	71191530	71192901	Bivalent_718	1	.	71191530	71192901	0,0,0
chr2	71204243	71207080	Bivalent_719	1	.	71204243	71207080	0,0,0
chr2	71502937	71507096	Bivalent_720	1	.	71502937	71507096	0,0,0
chr2	71679864	71682948	Bivalent_721	1	.	71679864	71682948	0,0,0
chr2	71692283	71694866	Bivalent_722	1	.	71692283	71694866	0,0,0
chr2	72369598	72378187	Bivalent_723	1	.	72369598	72378187	0,0,0
chr2	73089010	73090801	Bivalent_724	1	.	73089010	73090801	0,0,0
chr2	73113586	73115700	Bivalent_725	1	.	73113586	73115700	0,0,0
chr2	73141337	73148753	Bivalent_726	1	.	73141337	73148753	0,0,0
chr2	73150616	73153222	Bivalent_727	1	.	73150616	73153222	0,0,0
chr2	73401670	73405501	Bivalent_728	1	.	73401670	73405501	0,0,0
chr2	73428449	73431069	Bivalent_729	1	.	73428449	73431069	0,0,0
chr2	73494973	73497552	Bivalent_730	1	.	73494973	73497552	0,0,0
chr2	73517949	73521621	Bivalent_731	1	.	73517949	73521621	0,0,0
chr2	74207485	74209577	Bivalent_732	1	.	74207485	74209577	0,0,0
chr2	74210207	74212098	Bivalent_733	1	.	74210207	74212098	0,0,0
chr2	74724467	74731862	Bivalent_734	1	.	74724467	74731862	0,0,0
chr2	74739752	74744070	Bivalent_735	1	.	74739752	74744070	0,0,0
chr2	74774999	74777710	Bivalent_736	1	.	74774999	74777710	0,0,0
chr2	74779608	74781246	Bivalent_737	1	.	74779608	74781246	0,0,0
chr2	74781615	74783593	Bivalent_738	1	.	74781615	74783593	0,0,0
chr2	74881245	74882578	Bivalent_739	1	.	74881245	74882578	0,0,0
chr2	74941884	74943493	Bivalent_740	1	.	74941884	74943493	0,0,0
chr2	75424462	75429039	Bivalent_741	1	.	75424462	75429039	0,0,0
chr2	75786651	75789336	Bivalent_742	1	.	75786651	75789336	0,0,0
chr2	79219285	79221575	Bivalent_743	1	.	79219285	79221575	0,0,0
chr2	80526143	80532520	Bivalent_744	1	.	80526143	80532520	0,0,0
chr2	80549033	80550800	Bivalent_745	1	.	80549033	80550800	0,0,0
chr2	85106344	85109890	Bivalent_746	1	.	85106344	85109890	0,0,0
chr2	85810815	85812630	Bivalent_747	1	.	85810815	85812630	0,0,0
chr2	85979674	85983321	Bivalent_748	1	.	85979674	85983321	0,0,0
chr2	85991878	85993669	Bivalent_749	1	.	85991878	85993669	0,0,0
chr2	86114170	86117440	Bivalent_750	1	.	86114170	86117440	0,0,0
chr2	86562969	86565798	Bivalent_751	1	.	86562969	86565798	0,0,0
chr2	87015694	87019156	Bivalent_752	1	.	87015694	87019156	0,0,0
chr2	87034065	87036281	Bivalent_753	1	.	87034065	87036281	0,0,0
chr2	87088108	87089975	Bivalent_754	1	.	87088108	87089975	0,0,0
chr2	88749006	88751839	Bivalent_755	1	.	88749006	88751839	0,0,0
chr2	89064101	89065929	Bivalent_756	1	.	89064101	89065929	0,0,0
chr2	91775557	91779985	Bivalent_757	1	.	91775557	91779985	0,0,0
chr2	95690434	95693856	Bivalent_758	1	.	95690434	95693856	0,0,0
chr2	95823598	95825435	Bivalent_759	1	.	95823598	95825435	0,0,0
chr2	96010713	96013450	Bivalent_760	1	.	96010713	96013450	0,0,0
chr2	96781238	96783736	Bivalent_761	1	.	96781238	96783736	0,0,0
chr2	96809580	96811924	Bivalent_762	1	.	96809580	96811924	0,0,0
chr2	96986212	96988379	Bivalent_763	1	.	96986212	96988379	0,0,0
chr2	96990247	96992366	Bivalent_764	1	.	96990247	96992366	0,0,0
chr2	97192528	97194222	Bivalent_765	1	.	97192528	97194222	0,0,0
chr2	97202432	97206066	Bivalent_766	1	.	97202432	97206066	0,0,0
chr2	97426727	97428705	Bivalent_767	1	.	97426727	97428705	0,0,0
chr2	97535596	97537290	Bivalent_768	1	.	97535596	97537290	0,0,0
chr2	98702669	98704433	Bivalent_769	1	.	98702669	98704433	0,0,0
chr2	98962271	98965087	Bivalent_770	1	.	98962271	98965087	0,0,0
chr2	99346140	99347479	Bivalent_771	1	.	99346140	99347479	0,0,0
chr2	99347627	99348942	Bivalent_772	1	.	99347627	99348942	0,0,0
chr2	99438772	99440371	Bivalent_773	1	.	99438772	99440371	0,0,0
chr2	99551470	99554173	Bivalent_774	1	.	99551470	99554173	0,0,0
chr2	100720837	100723618	Bivalent_775	1	.	100720837	100723618	0,0,0
chr2	100936986	100939571	Bivalent_776	1	.	100936986	100939571	0,0,0
chr2	101434506	101438385	Bivalent_777	1	.	101434506	101438385	0,0,0
chr2	101765224	101767541	Bivalent_778	1	.	101765224	101767541	0,0,0
chr2	102002599	102004717	Bivalent_779	1	.	102002599	102004717	0,0,0
chr2	102089825	102091944	Bivalent_780	1	.	102089825	102091944	0,0,0
chr2	102758082	102760268	Bivalent_781	1	.	102758082	102760268	0,0,0
chr2	102971726	102973259	Bivalent_782	1	.	102971726	102973259	0,0,0
chr2	103234573	103237365	Bivalent_783	1	.	103234573	103237365	0,0,0
chr2	105274249	105276495	Bivalent_784	1	.	105274249	105276495	0,0,0
chr2	105458382	105463091	Bivalent_785	1	.	105458382	105463091	0,0,0
chr2	105465989	105472373	Bivalent_786	1	.	105465989	105472373	0,0,0
chr2	105477772	105481103	Bivalent_787	1	.	105477772	105481103	0,0,0
chr2	105487804	105491006	Bivalent_788	1	.	105487804	105491006	0,0,0
chr2	105759560	105761840	Bivalent_789	1	.	105759560	105761840	0,0,0
chr2	106014292	106016429	Bivalent_790	1	.	106014292	106016429	0,0,0
chr2	107501376	107504871	Bivalent_791	1	.	107501376	107504871	0,0,0
chr2	108602232	108604148	Bivalent_792	1	.	108602232	108604148	0,0,0
chr2	109151149	109153459	Bivalent_793	1	.	109151149	109153459	0,0,0
chr2	109647274	109649287	Bivalent_794	1	.	109647274	109649287	0,0,0
chr2	109744147	109747233	Bivalent_795	1	.	109744147	109747233	0,0,0
chr2	110372119	110374926	Bivalent_796	1	.	110372119	110374926	0,0,0
chr2	110872349	110874411	Bivalent_797	1	.	110872349	110874411	0,0,0
chr2	111488611	111492509	Bivalent_798	1	.	111488611	111492509	0,0,0
chr2	111874203	111880202	Bivalent_799	1	.	111874203	111880202	0,0,0
chr2	112656183	112658210	Bivalent_800	1	.	112656183	112658210	0,0,0
chr2	112894931	112897171	Bivalent_801	1	.	112894931	112897171	0,0,0
chr2	112897210	112899025	Bivalent_802	1	.	112897210	112899025	0,0,0
chr2	112938839	112940201	Bivalent_803	1	.	112938839	112940201	0,0,0
chr2	114033171	114037110	Bivalent_804	1	.	114033171	114037110	0,0,0
chr2	115917813	115921488	Bivalent_805	1	.	115917813	115921488	0,0,0
chr2	118980159	118983346	Bivalent_806	1	.	118980159	118983346	0,0,0
chr2	119531541	119533184	Bivalent_807	1	.	119531541	119533184	0,0,0
chr2	119564402	119566929	Bivalent_808	1	.	119564402	119566929	0,0,0
chr2	119590366	119594500	Bivalent_809	1	.	119590366	119594500	0,0,0
chr2	119599071	119601730	Bivalent_810	1	.	119599071	119601730	0,0,0
chr2	119601783	119607229	Bivalent_811	1	.	119601783	119607229	0,0,0
chr2	119610040	119617638	Bivalent_812	1	.	119610040	119617638	0,0,0
chr2	119912380	119917097	Bivalent_813	1	.	119912380	119917097	0,0,0
chr2	119980332	119982750	Bivalent_814	1	.	119980332	119982750	0,0,0
chr2	120189397	120191123	Bivalent_815	1	.	120189397	120191123	0,0,0
chr2	120280796	120282668	Bivalent_816	1	.	120280796	120282668	0,0,0
chr2	120979721	120982170	Bivalent_817	1	.	120979721	120982170	0,0,0
chr2	121010578	121012371	Bivalent_818	1	.	121010578	121012371	0,0,0
chr2	121100626	121106876	Bivalent_819	1	.	121100626	121106876	0,0,0
chr2	121199142	121201570	Bivalent_820	1	.	121199142	121201570	0,0,0
chr2	121343880	121346111	Bivalent_821	1	.	121343880	121346111	0,0,0
chr2	121832667	121834991	Bivalent_822	1	.	121832667	121834991	0,0,0
chr2	122040873	122043543	Bivalent_823	1	.	122040873	122043543	0,0,0
chr2	124781618	124784120	Bivalent_824	1	.	124781618	124784120	0,0,0
chr2	127862837	127864858	Bivalent_825	1	.	127862837	127864858	0,0,0
chr2	127974858	127979188	Bivalent_826	1	.	127974858	127979188	0,0,0
chr2	128172990	128174464	Bivalent_827	1	.	128172990	128174464	0,0,0
chr2	128179697	128181937	Bivalent_828	1	.	128179697	128181937	0,0,0
chr2	128431494	128434196	Bivalent_829	1	.	128431494	128434196	0,0,0
chr2	128989881	128991854	Bivalent_830	1	.	128989881	128991854	0,0,0
chr2	130680049	130681748	Bivalent_831	1	.	130680049	130681748	0,0,0
chr2	130736837	130738494	Bivalent_832	1	.	130736837	130738494	0,0,0
chr2	131112237	131114791	Bivalent_833	1	.	131112237	131114791	0,0,0
chr2	131512199	131515215	Bivalent_834	1	.	131512199	131515215	0,0,0
chr2	131555101	131557067	Bivalent_835	1	.	131555101	131557067	0,0,0
chr2	131593662	131596073	Bivalent_836	1	.	131593662	131596073	0,0,0
chr2	131720396	131722773	Bivalent_837	1	.	131720396	131722773	0,0,0
chr2	131791331	131794109	Bivalent_838	1	.	131791331	131794109	0,0,0
chr2	132429599	132432108	Bivalent_839	1	.	132429599	132432108	0,0,0
chr2	132766836	132768942	Bivalent_840	1	.	132766836	132768942	0,0,0
chr2	132794664	132797005	Bivalent_841	1	.	132794664	132797005	0,0,0
chr2	133109199	133111852	Bivalent_842	1	.	133109199	133111852	0,0,0
chr2	133172877	133175371	Bivalent_843	1	.	133172877	133175371	0,0,0
chr2	133424657	133429753	Bivalent_844	1	.	133424657	133429753	0,0,0
chr2	134022665	134025384	Bivalent_845	1	.	134022665	134025384	0,0,0
chr2	135474192	135477541	Bivalent_846	1	.	135474192	135477541	0,0,0
chr2	136872862	136878243	Bivalent_847	1	.	136872862	136878243	0,0,0
chr2	137521676	137525037	Bivalent_848	1	.	137521676	137525037	0,0,0
chr2	139535226	139539819	Bivalent_849	1	.	139535226	139539819	0,0,0
chr2	142887079	142889860	Bivalent_850	1	.	142887079	142889860	0,0,0
chr2	143783593	143784930	Bivalent_851	1	.	143783593	143784930	0,0,0
chr2	144693713	144696265	Bivalent_852	1	.	144693713	144696265	0,0,0
chr2	145266438	145279529	Bivalent_853	1	.	145266438	145279529	0,0,0
chr2	145279678	145281730	Bivalent_854	1	.	145279678	145281730	0,0,0
chr2	149894162	149896528	Bivalent_855	1	.	149894162	149896528	0,0,0
chr2	150187080	150189247	Bivalent_856	1	.	150187080	150189247	0,0,0
chr2	152953504	152956742	Bivalent_857	1	.	152953504	152956742	0,0,0
chr2	154727000	154730859	Bivalent_858	1	.	154727000	154730859	0,0,0
chr2	155553198	155556717	Bivalent_859	1	.	155553198	155556717	0,0,0
chr2	157175750	157180409	Bivalent_860	1	.	157175750	157180409	0,0,0
chr2	157183826	157187344	Bivalent_861	1	.	157183826	157187344	0,0,0
chr2	157187811	157192698	Bivalent_862	1	.	157187811	157192698	0,0,0
chr2	158483975	158486363	Bivalent_863	1	.	158483975	158486363	0,0,0
chr2	158788275	158790980	Bivalent_864	1	.	158788275	158790980	0,0,0
chr2	159823480	159827539	Bivalent_865	1	.	159823480	159827539	0,0,0
chr2	160653307	160655489	Bivalent_866	1	.	160653307	160655489	0,0,0
chr2	160760030	160762096	Bivalent_867	1	.	160760030	160762096	0,0,0
chr2	160917738	160920335	Bivalent_868	1	.	160917738	160920335	0,0,0
chr2	162092980	162096843	Bivalent_869	1	.	162092980	162096843	0,0,0
chr2	162269864	162276103	Bivalent_870	1	.	162269864	162276103	0,0,0
chr2	162279417	162281483	Bivalent_871	1	.	162279417	162281483	0,0,0
chr2	162282956	162285095	Bivalent_872	1	.	162282956	162285095	0,0,0
chr2	162480318	162483074	Bivalent_873	1	.	162480318	162483074	0,0,0
chr2	162929343	162931914	Bivalent_874	1	.	162929343	162931914	0,0,0
chr2	163174046	163176110	Bivalent_875	1	.	163174046	163176110	0,0,0
chr2	163694170	163696644	Bivalent_876	1	.	163694170	163696644	0,0,0
chr2	166648085	166653192	Bivalent_877	1	.	166648085	166653192	0,0,0
chr2	167350113	167351654	Bivalent_878	1	.	167350113	167351654	0,0,0
chr2	168149639	168153081	Bivalent_879	1	.	168149639	168153081	0,0,0
chr2	170216879	170222298	Bivalent_880	1	.	170216879	170222298	0,0,0
chr2	170335305	170337247	Bivalent_881	1	.	170335305	170337247	0,0,0
chr2	171566484	171577174	Bivalent_882	1	.	171566484	171577174	0,0,0
chr2	171669208	171681064	Bivalent_883	1	.	171669208	171681064	0,0,0
chr2	172947000	172953781	Bivalent_884	1	.	172947000	172953781	0,0,0
chr2	172958015	172962821	Bivalent_885	1	.	172958015	172962821	0,0,0
chr2	172962879	172968715	Bivalent_886	1	.	172962879	172968715	0,0,0
chr2	172970031	172972073	Bivalent_887	1	.	172970031	172972073	0,0,0
chr2	173098627	173101265	Bivalent_888	1	.	173098627	173101265	0,0,0
chr2	173599730	173602033	Bivalent_889	1	.	173599730	173602033	0,0,0
chr2	174265179	174267949	Bivalent_890	1	.	174265179	174267949	0,0,0
chr2	175189611	175194512	Bivalent_891	1	.	175189611	175194512	0,0,0
chr2	175195377	175210150	Bivalent_892	1	.	175195377	175210150	0,0,0
chr2	175350276	175351871	Bivalent_893	1	.	175350276	175351871	0,0,0
chr2	175545733	175549274	Bivalent_894	1	.	175545733	175549274	0,0,0
chr2	175593928	175595845	Bivalent_895	1	.	175593928	175595845	0,0,0
chr2	176943047	176946244	Bivalent_896	1	.	176943047	176946244	0,0,0
chr2	176948843	176951567	Bivalent_897	1	.	176948843	176951567	0,0,0
chr2	176956174	176959725	Bivalent_898	1	.	176956174	176959725	0,0,0
chr2	176960863	176965515	Bivalent_899	1	.	176960863	176965515	0,0,0
chr2	176991506	176998488	Bivalent_900	1	.	176991506	176998488	0,0,0
chr2	177000046	177006228	Bivalent_901	1	.	177000046	177006228	0,0,0
chr2	177035942	177037909	Bivalent_902	1	.	177035942	177037909	0,0,0
chr2	177038941	177040807	Bivalent_903	1	.	177038941	177040807	0,0,0
chr2	177041954	177043953	Bivalent_904	1	.	177041954	177043953	0,0,0
chr2	177051601	177055307	Bivalent_905	1	.	177051601	177055307	0,0,0
chr2	177354408	177356024	Bivalent_906	1	.	177354408	177356024	0,0,0
chr2	177418038	177419677	Bivalent_907	1	.	177418038	177419677	0,0,0
chr2	177501567	177503775	Bivalent_908	1	.	177501567	177503775	0,0,0
chr2	178012305	178014090	Bivalent_909	1	.	178012305	178014090	0,0,0
chr2	178936652	178938647	Bivalent_910	1	.	178936652	178938647	0,0,0
chr2	179057786	179061256	Bivalent_911	1	.	179057786	179061256	0,0,0
chr2	180724301	180727627	Bivalent_912	1	.	180724301	180727627	0,0,0
chr2	182321008	182323486	Bivalent_913	1	.	182321008	182323486	0,0,0
chr2	182520246	182523426	Bivalent_914	1	.	182520246	182523426	0,0,0
chr2	182544740	182546990	Bivalent_915	1	.	182544740	182546990	0,0,0
chr2	182547199	182550739	Bivalent_916	1	.	182547199	182550739	0,0,0
chr2	183728853	183733230	Bivalent_917	1	.	183728853	183733230	0,0,0
chr2	185461418	185465175	Bivalent_918	1	.	185461418	185465175	0,0,0
chr2	190444022	190447174	Bivalent_919	1	.	190444022	190447174	0,0,0
chr2	191044305	191046619	Bivalent_920	1	.	191044305	191046619	0,0,0
chr2	191207329	191209847	Bivalent_921	1	.	191207329	191209847	0,0,0
chr2	191271628	191274803	Bivalent_922	1	.	191271628	191274803	0,0,0
chr2	191514041	191516093	Bivalent_923	1	.	191514041	191516093	0,0,0
chr2	192014604	192016595	Bivalent_924	1	.	192014604	192016595	0,0,0
chr2	193057762	193062129	Bivalent_925	1	.	193057762	193062129	0,0,0
chr2	197456171	197459465	Bivalent_926	1	.	197456171	197459465	0,0,0
chr2	198173713	198176744	Bivalent_927	1	.	198173713	198176744	0,0,0
chr2	198650421	198652146	Bivalent_928	1	.	198650421	198652146	0,0,0
chr2	198668502	198670920	Bivalent_929	1	.	198668502	198670920	0,0,0
chr2	200319693	200330254	Bivalent_930	1	.	200319693	200330254	0,0,0
chr2	200330576	200336947	Bivalent_931	1	.	200330576	200336947	0,0,0
chr2	200468202	200469416	Bivalent_932	1	.	200468202	200469416	0,0,0
chr2	200714634	200716447	Bivalent_933	1	.	200714634	200716447	0,0,0
chr2	205408947	205411776	Bivalent_934	1	.	205408947	205411776	0,0,0
chr2	206545905	206552887	Bivalent_935	1	.	206545905	206552887	0,0,0
chr2	207308456	207310460	Bivalent_936	1	.	207308456	207310460	0,0,0
chr2	207506140	207507876	Bivalent_937	1	.	207506140	207507876	0,0,0
chr2	209270775	209272731	Bivalent_938	1	.	209270775	209272731	0,0,0
chr2	210288676	210290861	Bivalent_939	1	.	210288676	210290861	0,0,0
chr2	211088931	211091162	Bivalent_940	1	.	211088931	211091162	0,0,0
chr2	213400308	213404770	Bivalent_941	1	.	213400308	213404770	0,0,0
chr2	217234862	217238168	Bivalent_942	1	.	217234862	217238168	0,0,0
chr2	217470905	217472225	Bivalent_943	1	.	217470905	217472225	0,0,0
chr2	217554974	217561142	Bivalent_944	1	.	217554974	217561142	0,0,0
chr2	218842570	218844848	Bivalent_945	1	.	218842570	218844848	0,0,0
chr2	218873732	218876566	Bivalent_946	1	.	218873732	218876566	0,0,0
chr2	218898157	218899904	Bivalent_947	1	.	218898157	218899904	0,0,0
chr2	219251434	219253419	Bivalent_948	1	.	219251434	219253419	0,0,0
chr2	219260825	219264783	Bivalent_949	1	.	219260825	219264783	0,0,0
chr2	219645743	219649245	Bivalent_950	1	.	219645743	219649245	0,0,0
chr2	219723185	219726435	Bivalent_951	1	.	219723185	219726435	0,0,0
chr2	219756718	219758486	Bivalent_952	1	.	219756718	219758486	0,0,0
chr2	219823151	219826964	Bivalent_953	1	.	219823151	219826964	0,0,0
chr2	219844193	219847907	Bivalent_954	1	.	219844193	219847907	0,0,0
chr2	219848223	219851106	Bivalent_955	1	.	219848223	219851106	0,0,0
chr2	219863813	219868583	Bivalent_956	1	.	219863813	219868583	0,0,0
chr2	219921796	219926525	Bivalent_957	1	.	219921796	219926525	0,0,0
chr2	220116612	220119829	Bivalent_958	1	.	220116612	220119829	0,0,0
chr2	220172585	220174987	Bivalent_959	1	.	220172585	220174987	0,0,0
chr2	220196174	220197858	Bivalent_960	1	.	220196174	220197858	0,0,0
chr2	220222494	220224269	Bivalent_961	1	.	220222494	220224269	0,0,0
chr2	220305413	220307844	Bivalent_962	1	.	220305413	220307844	0,0,0
chr2	220348509	220350224	Bivalent_963	1	.	220348509	220350224	0,0,0
chr2	220360927	220363553	Bivalent_964	1	.	220360927	220363553	0,0,0
chr2	220415557	220418506	Bivalent_965	1	.	220415557	220418506	0,0,0
chr2	222433068	222439592	Bivalent_966	1	.	222433068	222439592	0,0,0
chr2	222889610	222891643	Bivalent_967	1	.	222889610	222891643	0,0,0
chr2	223153524	223157541	Bivalent_968	1	.	223153524	223157541	0,0,0
chr2	223158234	223167839	Bivalent_969	1	.	223158234	223167839	0,0,0
chr2	223169176	223172587	Bivalent_970	1	.	223169176	223172587	0,0,0
chr2	223182262	223186349	Bivalent_971	1	.	223182262	223186349	0,0,0
chr2	223287853	223290752	Bivalent_972	1	.	223287853	223290752	0,0,0
chr2	223535425	223537642	Bivalent_973	1	.	223535425	223537642	0,0,0
chr2	224477243	224478699	Bivalent_974	1	.	224477243	224478699	0,0,0
chr2	225905573	225908230	Bivalent_975	1	.	225905573	225908230	0,0,0
chr2	228027701	228030379	Bivalent_976	1	.	228027701	228030379	0,0,0
chr2	229044256	229047265	Bivalent_977	1	.	229044256	229047265	0,0,0
chr2	230134664	230136899	Bivalent_978	1	.	230134664	230136899	0,0,0
chr2	230577584	230580919	Bivalent_979	1	.	230577584	230580919	0,0,0
chr2	230931557	230934195	Bivalent_980	1	.	230931557	230934195	0,0,0
chr2	231275695	231277493	Bivalent_981	1	.	231275695	231277493	0,0,0
chr2	231821407	231823024	Bivalent_982	1	.	231821407	231823024	0,0,0
chr2	231901601	231904021	Bivalent_983	1	.	231901601	231904021	0,0,0
chr2	231916865	231918322	Bivalent_984	1	.	231916865	231918322	0,0,0
chr2	232789344	232792539	Bivalent_985	1	.	232789344	232792539	0,0,0
chr2	233282184	233289368	Bivalent_986	1	.	233282184	233289368	0,0,0
chr2	233349868	233353528	Bivalent_987	1	.	233349868	233353528	0,0,0
chr2	233366557	233369156	Bivalent_988	1	.	233366557	233369156	0,0,0
chr2	233387689	233389614	Bivalent_989	1	.	233387689	233389614	0,0,0
chr2	233496925	233500270	Bivalent_990	1	.	233496925	233500270	0,0,0
chr2	233740116	233742464	Bivalent_991	1	.	233740116	233742464	0,0,0
chr2	233790936	233794507	Bivalent_992	1	.	233790936	233794507	0,0,0
chr2	234263423	234264958	Bivalent_993	1	.	234263423	234264958	0,0,0
chr2	235402990	235405503	Bivalent_994	1	.	235402990	235405503	0,0,0
chr2	235858954	235860383	Bivalent_995	1	.	235858954	235860383	0,0,0
chr2	236403124	236405302	Bivalent_996	1	.	236403124	236405302	0,0,0
chr2	236578453	236580964	Bivalent_997	1	.	236578453	236580964	0,0,0
chr2	237071588	237084312	Bivalent_998	1	.	237071588	237084312	0,0,0
chr2	237086129	237089719	Bivalent_999	1	.	237086129	237089719	0,0,0
chr2	237144870	237147178	Bivalent_1000	1	.	237144870	237147178	0,0,0
chr2	237475732	237480532	Bivalent_1001	1	.	237475732	237480532	0,0,0
chr2	238394432	238396940	Bivalent_1002	1	.	238394432	238396940	0,0,0
chr2	238534823	238537990	Bivalent_1003	1	.	238534823	238537990	0,0,0
chr2	238600907	238603719	Bivalent_1004	1	.	238600907	238603719	0,0,0
chr2	238767057	238769465	Bivalent_1005	1	.	238767057	238769465	0,0,0
chr2	239066324	239068659	Bivalent_1006	1	.	239066324	239068659	0,0,0
chr2	239139244	239140832	Bivalent_1007	1	.	239139244	239140832	0,0,0
chr2	239195913	239197224	Bivalent_1008	1	.	239195913	239197224	0,0,0
chr2	239754487	239759107	Bivalent_1009	1	.	239754487	239759107	0,0,0
chr2	241034321	241036291	Bivalent_1010	1	.	241034321	241036291	0,0,0
chr2	241375205	241376907	Bivalent_1011	1	.	241375205	241376907	0,0,0
chr2	241392192	241397325	Bivalent_1012	1	.	241392192	241397325	0,0,0
chr2	241458852	241460567	Bivalent_1013	1	.	241458852	241460567	0,0,0
chr2	241505832	241509399	Bivalent_1014	1	.	241505832	241509399	0,0,0
chr2	241855124	241856615	Bivalent_1015	1	.	241855124	241856615	0,0,0
chr2	241937762	241939394	Bivalent_1016	1	.	241937762	241939394	0,0,0
chr2	241975500	241976932	Bivalent_1017	1	.	241975500	241976932	0,0,0
chr2	242448239	242449417	Bivalent_1018	1	.	242448239	242449417	0,0,0
chr2	242479853	242482030	Bivalent_1019	1	.	242479853	242482030	0,0,0
chr2	242742561	242744769	Bivalent_1020	1	.	242742561	242744769	0,0,0
chr3	237670	240588	Bivalent_1021	1	.	237670	240588	0,0,0
chr3	2139142	2142413	Bivalent_1022	1	.	2139142	2142413	0,0,0
chr3	4535077	4536974	Bivalent_1023	1	.	4535077	4536974	0,0,0
chr3	4909061	4911157	Bivalent_1024	1	.	4909061	4911157	0,0,0
chr3	5017907	5020759	Bivalent_1025	1	.	5017907	5020759	0,0,0
chr3	6901305	6905369	Bivalent_1026	1	.	6901305	6905369	0,0,0
chr3	8808974	8811924	Bivalent_1027	1	.	8808974	8811924	0,0,0
chr3	9177041	9178767	Bivalent_1028	1	.	9177041	9178767	0,0,0
chr3	9288898	9291571	Bivalent_1029	1	.	9288898	9291571	0,0,0
chr3	9540923	9542942	Bivalent_1030	1	.	9540923	9542942	0,0,0
chr3	9593025	9596339	Bivalent_1031	1	.	9593025	9596339	0,0,0
chr3	9744955	9747680	Bivalent_1032	1	.	9744955	9747680	0,0,0
chr3	9810599	9812525	Bivalent_1033	1	.	9810599	9812525	0,0,0
chr3	9903738	9905068	Bivalent_1034	1	.	9903738	9905068	0,0,0
chr3	10546391	10548014	Bivalent_1035	1	.	10546391	10548014	0,0,0
chr3	10748321	10750515	Bivalent_1036	1	.	10748321	10750515	0,0,0
chr3	10857136	10858898	Bivalent_1037	1	.	10857136	10858898	0,0,0
chr3	11033264	11035915	Bivalent_1038	1	.	11033264	11035915	0,0,0
chr3	11102285	11103786	Bivalent_1039	1	.	11102285	11103786	0,0,0
chr3	11195350	11197641	Bivalent_1040	1	.	11195350	11197641	0,0,0
chr3	11760917	11763198	Bivalent_1041	1	.	11760917	11763198	0,0,0
chr3	11887447	11889211	Bivalent_1042	1	.	11887447	11889211	0,0,0
chr3	12328331	12331031	Bivalent_1043	1	.	12328331	12331031	0,0,0
chr3	13033943	13037190	Bivalent_1044	1	.	13033943	13037190	0,0,0
chr3	13322641	13325774	Bivalent_1045	1	.	13322641	13325774	0,0,0
chr3	13460233	13463171	Bivalent_1046	1	.	13460233	13463171	0,0,0
chr3	13919175	13922955	Bivalent_1047	1	.	13919175	13922955	0,0,0
chr3	13935841	13938354	Bivalent_1048	1	.	13935841	13938354	0,0,0
chr3	14642825	14645346	Bivalent_1049	1	.	14642825	14645346	0,0,0
chr3	14850971	14854005	Bivalent_1050	1	.	14850971	14854005	0,0,0
chr3	15371549	15375203	Bivalent_1051	1	.	15371549	15375203	0,0,0
chr3	16553235	16556024	Bivalent_1052	1	.	16553235	16556024	0,0,0
chr3	16924383	16928508	Bivalent_1053	1	.	16924383	16928508	0,0,0
chr3	18484241	18486609	Bivalent_1054	1	.	18484241	18486609	0,0,0
chr3	22412795	22414983	Bivalent_1055	1	.	22412795	22414983	0,0,0
chr3	23243334	23244496	Bivalent_1056	1	.	23243334	23244496	0,0,0
chr3	24533557	24538337	Bivalent_1057	1	.	24533557	24538337	0,0,0
chr3	24561938	24564453	Bivalent_1058	1	.	24561938	24564453	0,0,0
chr3	24870145	24872730	Bivalent_1059	1	.	24870145	24872730	0,0,0
chr3	25468671	25472515	Bivalent_1060	1	.	25468671	25472515	0,0,0
chr3	26662861	26667358	Bivalent_1061	1	.	26662861	26667358	0,0,0
chr3	27753204	27759311	Bivalent_1062	1	.	27753204	27759311	0,0,0
chr3	27760521	27766624	Bivalent_1063	1	.	27760521	27766624	0,0,0
chr3	27769012	27773732	Bivalent_1064	1	.	27769012	27773732	0,0,0
chr3	28615814	28619807	Bivalent_1065	1	.	28615814	28619807	0,0,0
chr3	30935320	30937082	Bivalent_1066	1	.	30935320	30937082	0,0,0
chr3	32020496	32024747	Bivalent_1067	1	.	32020496	32024747	0,0,0
chr3	32147401	32149436	Bivalent_1068	1	.	32147401	32149436	0,0,0
chr3	32278595	32282163	Bivalent_1069	1	.	32278595	32282163	0,0,0
chr3	32433327	32435212	Bivalent_1070	1	.	32433327	32435212	0,0,0
chr3	33258849	33261440	Bivalent_1071	1	.	33258849	33261440	0,0,0
chr3	35680027	35682165	Bivalent_1072	1	.	35680027	35682165	0,0,0
chr3	36421094	36424454	Bivalent_1073	1	.	36421094	36424454	0,0,0
chr3	36804443	36806813	Bivalent_1074	1	.	36804443	36806813	0,0,0
chr3	36984755	36987463	Bivalent_1075	1	.	36984755	36987463	0,0,0
chr3	37492633	37496163	Bivalent_1076	1	.	37492633	37496163	0,0,0
chr3	38069344	38072153	Bivalent_1077	1	.	38069344	38072153	0,0,0
chr3	38079975	38082017	Bivalent_1078	1	.	38079975	38082017	0,0,0
chr3	38387688	38389770	Bivalent_1079	1	.	38387688	38389770	0,0,0
chr3	38689571	38693192	Bivalent_1080	1	.	38689571	38693192	0,0,0
chr3	39849498	39853016	Bivalent_1081	1	.	39849498	39853016	0,0,0
chr3	40427914	40429643	Bivalent_1082	1	.	40427914	40429643	0,0,0
chr3	42055315	42057148	Bivalent_1083	1	.	42055315	42057148	0,0,0
chr3	42304150	42305822	Bivalent_1084	1	.	42304150	42305822	0,0,0
chr3	42541777	42545315	Bivalent_1085	1	.	42541777	42545315	0,0,0
chr3	42846000	42847429	Bivalent_1086	1	.	42846000	42847429	0,0,0
chr3	43019937	43022862	Bivalent_1087	1	.	43019937	43022862	0,0,0
chr3	43934911	43936747	Bivalent_1088	1	.	43934911	43936747	0,0,0
chr3	44035791	44042423	Bivalent_1089	1	.	44035791	44042423	0,0,0
chr3	44062587	44064562	Bivalent_1090	1	.	44062587	44064562	0,0,0
chr3	45076754	45078417	Bivalent_1091	1	.	45076754	45078417	0,0,0
chr3	45185354	45188869	Bivalent_1092	1	.	45185354	45188869	0,0,0
chr3	45264664	45267441	Bivalent_1093	1	.	45264664	45267441	0,0,0
chr3	45836789	45838912	Bivalent_1094	1	.	45836789	45838912	0,0,0
chr3	46733661	46735888	Bivalent_1095	1	.	46733661	46735888	0,0,0
chr3	46852537	46854789	Bivalent_1096	1	.	46852537	46854789	0,0,0
chr3	46922115	46927348	Bivalent_1097	1	.	46922115	46927348	0,0,0
chr3	46933200	46934987	Bivalent_1098	1	.	46933200	46934987	0,0,0
chr3	47618747	47621623	Bivalent_1099	1	.	47618747	47621623	0,0,0
chr3	50192742	50194968	Bivalent_1100	1	.	50192742	50194968	0,0,0
chr3	50242145	50243971	Bivalent_1101	1	.	50242145	50243971	0,0,0
chr3	50311673	50314415	Bivalent_1102	1	.	50311673	50314415	0,0,0
chr3	50377130	50379225	Bivalent_1103	1	.	50377130	50379225	0,0,0
chr3	50382376	50383761	Bivalent_1104	1	.	50382376	50383761	0,0,0
chr3	50539131	50541773	Bivalent_1105	1	.	50539131	50541773	0,0,0
chr3	50711136	50712573	Bivalent_1106	1	.	50711136	50712573	0,0,0
chr3	51740853	51742171	Bivalent_1107	1	.	51740853	51742171	0,0,0
chr3	51989204	51991223	Bivalent_1108	1	.	51989204	51991223	0,0,0
chr3	52007216	52010325	Bivalent_1109	1	.	52007216	52010325	0,0,0
chr3	52278847	52281035	Bivalent_1110	1	.	52278847	52281035	0,0,0
chr3	53077703	53079381	Bivalent_1111	1	.	53077703	53079381	0,0,0
chr3	53079669	53081747	Bivalent_1112	1	.	53079669	53081747	0,0,0
chr3	53527115	53530742	Bivalent_1113	1	.	53527115	53530742	0,0,0
chr3	53878954	53881455	Bivalent_1114	1	.	53878954	53881455	0,0,0
chr3	54121076	54122793	Bivalent_1115	1	.	54121076	54122793	0,0,0
chr3	54154082	54158570	Bivalent_1116	1	.	54154082	54158570	0,0,0
chr3	55513242	55524906	Bivalent_1117	1	.	55513242	55524906	0,0,0
chr3	56834191	56836101	Bivalent_1118	1	.	56834191	56836101	0,0,0
chr3	57111600	57114677	Bivalent_1119	1	.	57111600	57114677	0,0,0
chr3	57194019	57199425	Bivalent_1120	1	.	57194019	57199425	0,0,0
chr3	57261979	57263590	Bivalent_1121	1	.	57261979	57263590	0,0,0
chr3	58223478	58224971	Bivalent_1122	1	.	58223478	58224971	0,0,0
chr3	58570283	58573400	Bivalent_1123	1	.	58570283	58573400	0,0,0
chr3	62350626	62361116	Bivalent_1124	1	.	62350626	62361116	0,0,0
chr3	62362281	62365807	Bivalent_1125	1	.	62362281	62365807	0,0,0
chr3	63263216	63265602	Bivalent_1126	1	.	63263216	63265602	0,0,0
chr3	64429288	64432078	Bivalent_1127	1	.	64429288	64432078	0,0,0
chr3	64669857	64675382	Bivalent_1128	1	.	64669857	64675382	0,0,0
chr3	68056042	68057928	Bivalent_1129	1	.	68056042	68057928	0,0,0
chr3	68979974	68982465	Bivalent_1130	1	.	68979974	68982465	0,0,0
chr3	69434070	69436160	Bivalent_1131	1	.	69434070	69436160	0,0,0
chr3	69589814	69592858	Bivalent_1132	1	.	69589814	69592858	0,0,0
chr3	69787241	69790327	Bivalent_1133	1	.	69787241	69790327	0,0,0
chr3	71628638	71632437	Bivalent_1134	1	.	71628638	71632437	0,0,0
chr3	71772643	71774464	Bivalent_1135	1	.	71772643	71774464	0,0,0
chr3	71801483	71805633	Bivalent_1136	1	.	71801483	71805633	0,0,0
chr3	71832933	71835801	Bivalent_1137	1	.	71832933	71835801	0,0,0
chr3	72148533	72150771	Bivalent_1138	1	.	72148533	72150771	0,0,0
chr3	72787329	72789128	Bivalent_1139	1	.	72787329	72789128	0,0,0
chr3	72896051	72898817	Bivalent_1140	1	.	72896051	72898817	0,0,0
chr3	72935871	72939258	Bivalent_1141	1	.	72935871	72939258	0,0,0
chr3	73670730	73675419	Bivalent_1142	1	.	73670730	73675419	0,0,0
chr3	74662401	74664695	Bivalent_1143	1	.	74662401	74664695	0,0,0
chr3	75628184	75629739	Bivalent_1144	1	.	75628184	75629739	0,0,0
chr3	75667528	75669654	Bivalent_1145	1	.	75667528	75669654	0,0,0
chr3	75704018	75705604	Bivalent_1146	1	.	75704018	75705604	0,0,0
chr3	75706741	75708669	Bivalent_1147	1	.	75706741	75708669	0,0,0
chr3	75715675	75722805	Bivalent_1148	1	.	75715675	75722805	0,0,0
chr3	77087314	77092483	Bivalent_1149	1	.	77087314	77092483	0,0,0
chr3	79814753	79818155	Bivalent_1150	1	.	79814753	79818155	0,0,0
chr3	87037847	87040350	Bivalent_1151	1	.	87037847	87040350	0,0,0
chr3	87840962	87843252	Bivalent_1152	1	.	87840962	87843252	0,0,0
chr3	89155904	89158115	Bivalent_1153	1	.	89155904	89158115	0,0,0
chr3	89162795	89164604	Bivalent_1154	1	.	89162795	89164604	0,0,0
chr3	93691542	93693425	Bivalent_1155	1	.	93691542	93693425	0,0,0
chr3	96531254	96534863	Bivalent_1156	1	.	96531254	96534863	0,0,0
chr3	97539587	97543074	Bivalent_1157	1	.	97539587	97543074	0,0,0
chr3	97689859	97691980	Bivalent_1158	1	.	97689859	97691980	0,0,0
chr3	98450374	98454195	Bivalent_1159	1	.	98450374	98454195	0,0,0
chr3	99354712	99359998	Bivalent_1160	1	.	99354712	99359998	0,0,0
chr3	99593336	99596449	Bivalent_1161	1	.	99593336	99596449	0,0,0
chr3	105085778	105089726	Bivalent_1162	1	.	105085778	105089726	0,0,0
chr3	107147882	107151890	Bivalent_1163	1	.	107147882	107151890	0,0,0
chr3	107243989	107245658	Bivalent_1164	1	.	107243989	107245658	0,0,0
chr3	107645752	107647712	Bivalent_1165	1	.	107645752	107647712	0,0,0
chr3	107807785	107811195	Bivalent_1166	1	.	107807785	107811195	0,0,0
chr3	111392230	111393577	Bivalent_1167	1	.	111392230	111393577	0,0,0
chr3	111717143	111720664	Bivalent_1168	1	.	111717143	111720664	0,0,0
chr3	112929223	112934179	Bivalent_1169	1	.	112929223	112934179	0,0,0
chr3	113250839	113253037	Bivalent_1170	1	.	113250839	113253037	0,0,0
chr3	116161485	116164789	Bivalent_1171	1	.	116161485	116164789	0,0,0
chr3	117714413	117717009	Bivalent_1172	1	.	117714413	117717009	0,0,0
chr3	119011937	119015587	Bivalent_1173	1	.	119011937	119015587	0,0,0
chr3	119297660	119299810	Bivalent_1174	1	.	119297660	119299810	0,0,0
chr3	119421634	119423148	Bivalent_1175	1	.	119421634	119423148	0,0,0
chr3	120002803	120004933	Bivalent_1176	1	.	120002803	120004933	0,0,0
chr3	121902104	121904153	Bivalent_1177	1	.	121902104	121904153	0,0,0
chr3	122397982	122401227	Bivalent_1178	1	.	122397982	122401227	0,0,0
chr3	122640202	122641788	Bivalent_1179	1	.	122640202	122641788	0,0,0
chr3	122743876	122748218	Bivalent_1180	1	.	122743876	122748218	0,0,0
chr3	123166252	123169954	Bivalent_1181	1	.	123166252	123169954	0,0,0
chr3	123601826	123603139	Bivalent_1182	1	.	123601826	123603139	0,0,0
chr3	123750535	123751966	Bivalent_1183	1	.	123750535	123751966	0,0,0
chr3	123752174	123754056	Bivalent_1184	1	.	123752174	123754056	0,0,0
chr3	124302806	124306626	Bivalent_1185	1	.	124302806	124306626	0,0,0
chr3	124771050	124774814	Bivalent_1186	1	.	124771050	124774814	0,0,0
chr3	124930120	124932805	Bivalent_1187	1	.	124930120	124932805	0,0,0
chr3	125690362	125691671	Bivalent_1188	1	.	125690362	125691671	0,0,0
chr3	125898093	125900612	Bivalent_1189	1	.	125898093	125900612	0,0,0
chr3	125931321	125933228	Bivalent_1190	1	.	125931321	125933228	0,0,0
chr3	126005802	126007928	Bivalent_1191	1	.	126005802	126007928	0,0,0
chr3	126242266	126244216	Bivalent_1192	1	.	126242266	126244216	0,0,0
chr3	126372727	126374716	Bivalent_1193	1	.	126372727	126374716	0,0,0
chr3	126421844	126424502	Bivalent_1194	1	.	126421844	126424502	0,0,0
chr3	127173842	127176689	Bivalent_1195	1	.	127173842	127176689	0,0,0
chr3	127347729	127349420	Bivalent_1196	1	.	127347729	127349420	0,0,0
chr3	127540567	127542917	Bivalent_1197	1	.	127540567	127542917	0,0,0
chr3	127794377	127796886	Bivalent_1198	1	.	127794377	127796886	0,0,0
chr3	128150497	128153292	Bivalent_1199	1	.	128150497	128153292	0,0,0
chr3	128200426	128212798	Bivalent_1200	1	.	128200426	128212798	0,0,0
chr3	128214897	128217336	Bivalent_1201	1	.	128214897	128217336	0,0,0
chr3	128711529	128713686	Bivalent_1202	1	.	128711529	128713686	0,0,0
chr3	128719051	128723234	Bivalent_1203	1	.	128719051	128723234	0,0,0
chr3	128745123	128746785	Bivalent_1204	1	.	128745123	128746785	0,0,0
chr3	129322636	129326767	Bivalent_1205	1	.	129322636	129326767	0,0,0
chr3	129692699	129695390	Bivalent_1206	1	.	129692699	129695390	0,0,0
chr3	130063762	130065396	Bivalent_1207	1	.	130063762	130065396	0,0,0
chr3	130234972	130237125	Bivalent_1208	1	.	130234972	130237125	0,0,0
chr3	131751784	131754272	Bivalent_1209	1	.	131751784	131754272	0,0,0
chr3	132756119	132758734	Bivalent_1210	1	.	132756119	132758734	0,0,0
chr3	133392534	133394120	Bivalent_1211	1	.	133392534	133394120	0,0,0
chr3	133612444	133615836	Bivalent_1212	1	.	133612444	133615836	0,0,0
chr3	133645445	133647272	Bivalent_1213	1	.	133645445	133647272	0,0,0
chr3	133747037	133750068	Bivalent_1214	1	.	133747037	133750068	0,0,0
chr3	134031032	134034388	Bivalent_1215	1	.	134031032	134034388	0,0,0
chr3	134124012	134127150	Bivalent_1216	1	.	134124012	134127150	0,0,0
chr3	134369041	134370741	Bivalent_1217	1	.	134369041	134370741	0,0,0
chr3	134513574	134517228	Bivalent_1218	1	.	134513574	134517228	0,0,0
chr3	137478968	137491878	Bivalent_1219	1	.	137478968	137491878	0,0,0
chr3	138151865	138155394	Bivalent_1220	1	.	138151865	138155394	0,0,0
chr3	138654216	138659437	Bivalent_1221	1	.	138654216	138659437	0,0,0
chr3	138661558	138670035	Bivalent_1222	1	.	138661558	138670035	0,0,0
chr3	139256316	139260982	Bivalent_1223	1	.	139256316	139260982	0,0,0
chr3	139395503	139397022	Bivalent_1224	1	.	139395503	139397022	0,0,0
chr3	139652908	139655743	Bivalent_1225	1	.	139652908	139655743	0,0,0
chr3	140950568	140952307	Bivalent_1226	1	.	140950568	140952307	0,0,0
chr3	141377881	141380030	Bivalent_1227	1	.	141377881	141380030	0,0,0
chr3	141515486	141517373	Bivalent_1228	1	.	141515486	141517373	0,0,0
chr3	142314967	142317199	Bivalent_1229	1	.	142314967	142317199	0,0,0
chr3	142606469	142608999	Bivalent_1230	1	.	142606469	142608999	0,0,0
chr3	142680996	142683898	Bivalent_1231	1	.	142680996	142683898	0,0,0
chr3	142838617	142840892	Bivalent_1232	1	.	142838617	142840892	0,0,0
chr3	145967537	145969358	Bivalent_1233	1	.	145967537	145969358	0,0,0
chr3	147071993	147075641	Bivalent_1234	1	.	147071993	147075641	0,0,0
chr3	147076150	147078000	Bivalent_1235	1	.	147076150	147078000	0,0,0
chr3	147094806	147097132	Bivalent_1236	1	.	147094806	147097132	0,0,0
chr3	147108254	147117280	Bivalent_1237	1	.	147108254	147117280	0,0,0
chr3	147124833	147132521	Bivalent_1238	1	.	147124833	147132521	0,0,0
chr3	147136173	147140153	Bivalent_1239	1	.	147136173	147140153	0,0,0
chr3	147140380	147143251	Bivalent_1240	1	.	147140380	147143251	0,0,0
chr3	148414902	148416762	Bivalent_1241	1	.	148414902	148416762	0,0,0
chr3	152552829	152556272	Bivalent_1242	1	.	152552829	152556272	0,0,0
chr3	153838021	153841970	Bivalent_1243	1	.	153838021	153841970	0,0,0
chr3	154144982	154147627	Bivalent_1244	1	.	154144982	154147627	0,0,0
chr3	156008382	156010261	Bivalent_1245	1	.	156008382	156010261	0,0,0
chr3	156533164	156536030	Bivalent_1246	1	.	156533164	156536030	0,0,0
chr3	156543100	156545653	Bivalent_1247	1	.	156543100	156545653	0,0,0
chr3	157154075	157156978	Bivalent_1248	1	.	157154075	157156978	0,0,0
chr3	157811612	157814562	Bivalent_1249	1	.	157811612	157814562	0,0,0
chr3	157814731	157817437	Bivalent_1250	1	.	157814731	157817437	0,0,0
chr3	157819964	157826034	Bivalent_1251	1	.	157819964	157826034	0,0,0
chr3	158288177	158289908	Bivalent_1252	1	.	158288177	158289908	0,0,0
chr3	158449022	158451305	Bivalent_1253	1	.	158449022	158451305	0,0,0
chr3	158518447	158520950	Bivalent_1254	1	.	158518447	158520950	0,0,0
chr3	159705915	159707531	Bivalent_1255	1	.	159705915	159707531	0,0,0
chr3	159756122	159757681	Bivalent_1256	1	.	159756122	159757681	0,0,0
chr3	159941736	159945149	Bivalent_1257	1	.	159941736	159945149	0,0,0
chr3	160471644	160473348	Bivalent_1258	1	.	160471644	160473348	0,0,0
chr3	160473350	160476680	Bivalent_1259	1	.	160473350	160476680	0,0,0
chr3	160821704	160823744	Bivalent_1260	1	.	160821704	160823744	0,0,0
chr3	161088388	161091469	Bivalent_1261	1	.	161088388	161091469	0,0,0
chr3	164909815	164915815	Bivalent_1262	1	.	164909815	164915815	0,0,0
chr3	167967541	167969689	Bivalent_1263	1	.	167967541	167969689	0,0,0
chr3	168862334	168867999	Bivalent_1264	1	.	168862334	168867999	0,0,0
chr3	169375271	169380387	Bivalent_1265	1	.	169375271	169380387	0,0,0
chr3	169380877	169388201	Bivalent_1266	1	.	169380877	169388201	0,0,0
chr3	169528769	169532179	Bivalent_1267	1	.	169528769	169532179	0,0,0
chr3	170135816	170138893	Bivalent_1268	1	.	170135816	170138893	0,0,0
chr3	170302001	170304541	Bivalent_1269	1	.	170302001	170304541	0,0,0
chr3	170624528	170627169	Bivalent_1270	1	.	170624528	170627169	0,0,0
chr3	170745588	170747128	Bivalent_1271	1	.	170745588	170747128	0,0,0
chr3	171174573	171180551	Bivalent_1272	1	.	171174573	171180551	0,0,0
chr3	171526831	171529745	Bivalent_1273	1	.	171526831	171529745	0,0,0
chr3	172165253	172168285	Bivalent_1274	1	.	172165253	172168285	0,0,0
chr3	173112188	173117471	Bivalent_1275	1	.	173112188	173117471	0,0,0
chr3	179753084	179755851	Bivalent_1276	1	.	179753084	179755851	0,0,0
chr3	181412364	181414985	Bivalent_1277	1	.	181412364	181414985	0,0,0
chr3	181419349	181422950	Bivalent_1278	1	.	181419349	181422950	0,0,0
chr3	181440692	181449347	Bivalent_1279	1	.	181440692	181449347	0,0,0
chr3	182511696	182513694	Bivalent_1280	1	.	182511696	182513694	0,0,0
chr3	182879306	182881110	Bivalent_1281	1	.	182879306	182881110	0,0,0
chr3	182896087	182898527	Bivalent_1282	1	.	182896087	182898527	0,0,0
chr3	182970123	182973681	Bivalent_1283	1	.	182970123	182973681	0,0,0
chr3	183143913	183147500	Bivalent_1284	1	.	183143913	183147500	0,0,0
chr3	183946385	183949328	Bivalent_1285	1	.	183946385	183949328	0,0,0
chr3	183977818	183981269	Bivalent_1286	1	.	183977818	183981269	0,0,0
chr3	184077610	184079655	Bivalent_1287	1	.	184077610	184079655	0,0,0
chr3	184095118	184100118	Bivalent_1288	1	.	184095118	184100118	0,0,0
chr3	184230699	184232710	Bivalent_1289	1	.	184230699	184232710	0,0,0
chr3	184278495	184284130	Bivalent_1290	1	.	184278495	184284130	0,0,0
chr3	184285544	184288408	Bivalent_1291	1	.	184285544	184288408	0,0,0
chr3	184299955	184303122	Bivalent_1292	1	.	184299955	184303122	0,0,0
chr3	184318566	184323237	Bivalent_1293	1	.	184318566	184323237	0,0,0
chr3	184869304	184872165	Bivalent_1294	1	.	184869304	184872165	0,0,0
chr3	185824173	185826610	Bivalent_1295	1	.	185824173	185826610	0,0,0
chr3	185827017	185828841	Bivalent_1296	1	.	185827017	185828841	0,0,0
chr3	185910726	185912786	Bivalent_1297	1	.	185910726	185912786	0,0,0
chr3	186078170	186080726	Bivalent_1298	1	.	186078170	186080726	0,0,0
chr3	186541816	186546520	Bivalent_1299	1	.	186541816	186546520	0,0,0
chr3	187008456	187010046	Bivalent_1300	1	.	187008456	187010046	0,0,0
chr3	187453495	187456344	Bivalent_1301	1	.	187453495	187456344	0,0,0
chr3	187457050	187462990	Bivalent_1302	1	.	187457050	187462990	0,0,0
chr3	190038523	190041181	Bivalent_1303	1	.	190038523	190041181	0,0,0
chr3	190230821	190233286	Bivalent_1304	1	.	190230821	190233286	0,0,0
chr3	190579704	190581540	Bivalent_1305	1	.	190579704	190581540	0,0,0
chr3	191046020	191049512	Bivalent_1306	1	.	191046020	191049512	0,0,0
chr3	192123726	192129403	Bivalent_1307	1	.	192123726	192129403	0,0,0
chr3	192231461	192234420	Bivalent_1308	1	.	192231461	192234420	0,0,0
chr3	193788039	193789950	Bivalent_1309	1	.	193788039	193789950	0,0,0
chr3	193853858	193858695	Bivalent_1310	1	.	193853858	193858695	0,0,0
chr3	193920998	193922992	Bivalent_1311	1	.	193920998	193922992	0,0,0
chr3	194032568	194034527	Bivalent_1312	1	.	194032568	194034527	0,0,0
chr3	194116573	194119513	Bivalent_1313	1	.	194116573	194119513	0,0,0
chr3	194405942	194409374	Bivalent_1314	1	.	194405942	194409374	0,0,0
chr3	195270093	195271503	Bivalent_1315	1	.	195270093	195271503	0,0,0
chr3	196365825	196367590	Bivalent_1316	1	.	196365825	196367590	0,0,0
chr3	196693326	196697342	Bivalent_1317	1	.	196693326	196697342	0,0,0
chr3	196730157	196731535	Bivalent_1318	1	.	196730157	196731535	0,0,0
chr3	196755077	196757157	Bivalent_1319	1	.	196755077	196757157	0,0,0
chr3	197181933	197184120	Bivalent_1320	1	.	197181933	197184120	0,0,0
chr3	197475629	197478901	Bivalent_1321	1	.	197475629	197478901	0,0,0
chr3	197806510	197809023	Bivalent_1322	1	.	197806510	197809023	0,0,0
chr4	568052	573186	Bivalent_1323	1	.	568052	573186	0,0,0
chr4	778420	780693	Bivalent_1324	1	.	778420	780693	0,0,0
chr4	965720	968092	Bivalent_1325	1	.	965720	968092	0,0,0
chr4	995322	997839	Bivalent_1326	1	.	995322	997839	0,0,0
chr4	1002388	1005454	Bivalent_1327	1	.	1002388	1005454	0,0,0
chr4	1160573	1162201	Bivalent_1328	1	.	1160573	1162201	0,0,0
chr4	1164529	1167310	Bivalent_1329	1	.	1164529	1167310	0,0,0
chr4	1684445	1686128	Bivalent_1330	1	.	1684445	1686128	0,0,0
chr4	1795022	1797795	Bivalent_1331	1	.	1795022	1797795	0,0,0
chr4	1857877	1859568	Bivalent_1332	1	.	1857877	1859568	0,0,0
chr4	2041990	2045138	Bivalent_1333	1	.	2041990	2045138	0,0,0
chr4	2059493	2063580	Bivalent_1334	1	.	2059493	2063580	0,0,0
chr4	2417656	2421744	Bivalent_1335	1	.	2417656	2421744	0,0,0
chr4	2794585	2796187	Bivalent_1336	1	.	2794585	2796187	0,0,0
chr4	2965263	2966739	Bivalent_1337	1	.	2965263	2966739	0,0,0
chr4	3532555	3535176	Bivalent_1338	1	.	3532555	3535176	0,0,0
chr4	3768018	3770013	Bivalent_1339	1	.	3768018	3770013	0,0,0
chr4	3872552	3875851	Bivalent_1340	1	.	3872552	3875851	0,0,0
chr4	4227483	4230406	Bivalent_1341	1	.	4227483	4230406	0,0,0
chr4	4386499	4390361	Bivalent_1342	1	.	4386499	4390361	0,0,0
chr4	4576153	4577950	Bivalent_1343	1	.	4576153	4577950	0,0,0
chr4	4853708	4865368	Bivalent_1344	1	.	4853708	4865368	0,0,0
chr4	4865620	4870193	Bivalent_1345	1	.	4865620	4870193	0,0,0
chr4	5051993	5054844	Bivalent_1346	1	.	5051993	5054844	0,0,0
chr4	5709049	5711431	Bivalent_1347	1	.	5709049	5711431	0,0,0
chr4	5890352	5895655	Bivalent_1348	1	.	5890352	5895655	0,0,0
chr4	6199910	6203540	Bivalent_1349	1	.	6199910	6203540	0,0,0
chr4	6222628	6225090	Bivalent_1350	1	.	6222628	6225090	0,0,0
chr4	6471676	6474322	Bivalent_1351	1	.	6471676	6474322	0,0,0
chr4	6563553	6565857	Bivalent_1352	1	.	6563553	6565857	0,0,0
chr4	6659894	6661282	Bivalent_1353	1	.	6659894	6661282	0,0,0
chr4	6909063	6911162	Bivalent_1354	1	.	6909063	6911162	0,0,0
chr4	6911741	6913231	Bivalent_1355	1	.	6911741	6913231	0,0,0
chr4	7043248	7044819	Bivalent_1356	1	.	7043248	7044819	0,0,0
chr4	7045296	7047043	Bivalent_1357	1	.	7045296	7047043	0,0,0
chr4	7103230	7105783	Bivalent_1358	1	.	7103230	7105783	0,0,0
chr4	7194423	7196378	Bivalent_1359	1	.	7194423	7196378	0,0,0
chr4	8159187	8161885	Bivalent_1360	1	.	8159187	8161885	0,0,0
chr4	8581464	8583711	Bivalent_1361	1	.	8581464	8583711	0,0,0
chr4	8593701	8596363	Bivalent_1362	1	.	8593701	8596363	0,0,0
chr4	8856376	8860841	Bivalent_1363	1	.	8856376	8860841	0,0,0
chr4	8861074	8864094	Bivalent_1364	1	.	8861074	8864094	0,0,0
chr4	8892820	8896668	Bivalent_1365	1	.	8892820	8896668	0,0,0
chr4	9499012	9500815	Bivalent_1366	1	.	9499012	9500815	0,0,0
chr4	9782530	9784246	Bivalent_1367	1	.	9782530	9784246	0,0,0
chr4	10456418	10460432	Bivalent_1368	1	.	10456418	10460432	0,0,0
chr4	10462394	10464218	Bivalent_1369	1	.	10462394	10464218	0,0,0
chr4	11428008	11432016	Bivalent_1370	1	.	11428008	11432016	0,0,0
chr4	13542343	13547511	Bivalent_1371	1	.	13542343	13547511	0,0,0
chr4	13547535	13551445	Bivalent_1372	1	.	13547535	13551445	0,0,0
chr4	15005353	15008502	Bivalent_1373	1	.	15005353	15008502	0,0,0
chr4	15779508	15781864	Bivalent_1374	1	.	15779508	15781864	0,0,0
chr4	16083120	16086714	Bivalent_1375	1	.	16083120	16086714	0,0,0
chr4	17782080	17784364	Bivalent_1376	1	.	17782080	17784364	0,0,0
chr4	18023808	18025135	Bivalent_1377	1	.	18023808	18025135	0,0,0
chr4	20252147	20259559	Bivalent_1378	1	.	20252147	20259559	0,0,0
chr4	20985111	20986526	Bivalent_1379	1	.	20985111	20986526	0,0,0
chr4	21949218	21951515	Bivalent_1380	1	.	21949218	21951515	0,0,0
chr4	23889488	23892939	Bivalent_1381	1	.	23889488	23892939	0,0,0
chr4	24470643	24474740	Bivalent_1382	1	.	24470643	24474740	0,0,0
chr4	24795768	24798118	Bivalent_1383	1	.	24795768	24798118	0,0,0
chr4	24801078	24803107	Bivalent_1384	1	.	24801078	24803107	0,0,0
chr4	25030900	25033759	Bivalent_1385	1	.	25030900	25033759	0,0,0
chr4	25655838	25658791	Bivalent_1386	1	.	25655838	25658791	0,0,0
chr4	30718269	30726995	Bivalent_1387	1	.	30718269	30726995	0,0,0
chr4	36244770	36247011	Bivalent_1388	1	.	36244770	36247011	0,0,0
chr4	37244828	37247931	Bivalent_1389	1	.	37244828	37247931	0,0,0
chr4	37454473	37456874	Bivalent_1390	1	.	37454473	37456874	0,0,0
chr4	37826645	37830153	Bivalent_1391	1	.	37826645	37830153	0,0,0
chr4	37891056	37894080	Bivalent_1392	1	.	37891056	37894080	0,0,0
chr4	38868520	38870789	Bivalent_1393	1	.	38868520	38870789	0,0,0
chr4	41214285	41216337	Bivalent_1394	1	.	41214285	41216337	0,0,0
chr4	41360906	41366452	Bivalent_1395	1	.	41360906	41366452	0,0,0
chr4	41752102	41754585	Bivalent_1396	1	.	41752102	41754585	0,0,0
chr4	41867095	41870159	Bivalent_1397	1	.	41867095	41870159	0,0,0
chr4	41874802	41876204	Bivalent_1398	1	.	41874802	41876204	0,0,0
chr4	41879953	41881570	Bivalent_1399	1	.	41879953	41881570	0,0,0
chr4	41881868	41885224	Bivalent_1400	1	.	41881868	41885224	0,0,0
chr4	42151332	42155731	Bivalent_1401	1	.	42151332	42155731	0,0,0
chr4	42398111	42402684	Bivalent_1402	1	.	42398111	42402684	0,0,0
chr4	42657142	42659090	Bivalent_1403	1	.	42657142	42659090	0,0,0
chr4	44447547	44452145	Bivalent_1404	1	.	44447547	44452145	0,0,0
chr4	44726809	44729546	Bivalent_1405	1	.	44726809	44729546	0,0,0
chr4	46390414	46393413	Bivalent_1406	1	.	46390414	46393413	0,0,0
chr4	46994151	46997019	Bivalent_1407	1	.	46994151	46997019	0,0,0
chr4	47032499	47035578	Bivalent_1408	1	.	47032499	47035578	0,0,0
chr4	47837865	47840934	Bivalent_1409	1	.	47837865	47840934	0,0,0
chr4	48018738	48020352	Bivalent_1410	1	.	48018738	48020352	0,0,0
chr4	48484372	48487316	Bivalent_1411	1	.	48484372	48487316	0,0,0
chr4	48491166	48494093	Bivalent_1412	1	.	48491166	48494093	0,0,0
chr4	48987339	48989049	Bivalent_1413	1	.	48987339	48989049	0,0,0
chr4	52916514	52919393	Bivalent_1414	1	.	52916514	52919393	0,0,0
chr4	53616258	53618426	Bivalent_1415	1	.	53616258	53618426	0,0,0
chr4	54956942	54963066	Bivalent_1416	1	.	54956942	54963066	0,0,0
chr4	54964666	54968519	Bivalent_1417	1	.	54964666	54968519	0,0,0
chr4	54969046	54971021	Bivalent_1418	1	.	54969046	54971021	0,0,0
chr4	54972969	54976848	Bivalent_1419	1	.	54972969	54976848	0,0,0
chr4	55091134	55101185	Bivalent_1420	1	.	55091134	55101185	0,0,0
chr4	55522691	55526954	Bivalent_1421	1	.	55522691	55526954	0,0,0
chr4	55988731	55993034	Bivalent_1422	1	.	55988731	55993034	0,0,0
chr4	56499641	56504037	Bivalent_1423	1	.	56499641	56504037	0,0,0
chr4	57371094	57373308	Bivalent_1424	1	.	57371094	57373308	0,0,0
chr4	57396030	57398027	Bivalent_1425	1	.	57396030	57398027	0,0,0
chr4	57520828	57523218	Bivalent_1426	1	.	57520828	57523218	0,0,0
chr4	57686644	57688585	Bivalent_1427	1	.	57686644	57688585	0,0,0
chr4	57974881	57977981	Bivalent_1428	1	.	57974881	57977981	0,0,0
chr4	62064992	62070529	Bivalent_1429	1	.	62064992	62070529	0,0,0
chr4	66533031	66537328	Bivalent_1430	1	.	66533031	66537328	0,0,0
chr4	72051479	72054581	Bivalent_1431	1	.	72051479	72054581	0,0,0
chr4	74485164	74486994	Bivalent_1432	1	.	74485164	74486994	0,0,0
chr4	74701839	74703512	Bivalent_1433	1	.	74701839	74703512	0,0,0
chr4	74733704	74736532	Bivalent_1434	1	.	74733704	74736532	0,0,0
chr4	74904217	74906105	Bivalent_1435	1	.	74904217	74906105	0,0,0
chr4	74963719	74966024	Bivalent_1436	1	.	74963719	74966024	0,0,0
chr4	75229702	75232112	Bivalent_1437	1	.	75229702	75232112	0,0,0
chr4	75718390	75720528	Bivalent_1438	1	.	75718390	75720528	0,0,0
chr4	75857555	75860823	Bivalent_1439	1	.	75857555	75860823	0,0,0
chr4	77171421	77173890	Bivalent_1440	1	.	77171421	77173890	0,0,0
chr4	77226547	77229295	Bivalent_1441	1	.	77226547	77229295	0,0,0
chr4	77817270	77820728	Bivalent_1442	1	.	77817270	77820728	0,0,0
chr4	77868731	77870623	Bivalent_1443	1	.	77868731	77870623	0,0,0
chr4	81103776	81107372	Bivalent_1444	1	.	81103776	81107372	0,0,0
chr4	81117620	81119764	Bivalent_1445	1	.	81117620	81119764	0,0,0
chr4	81122276	81125035	Bivalent_1446	1	.	81122276	81125035	0,0,0
chr4	81184356	81185950	Bivalent_1447	1	.	81184356	81185950	0,0,0
chr4	81186472	81188872	Bivalent_1448	1	.	81186472	81188872	0,0,0
chr4	81256359	81258171	Bivalent_1449	1	.	81256359	81258171	0,0,0
chr4	81950888	81954024	Bivalent_1450	1	.	81950888	81954024	0,0,0
chr4	82135176	82137562	Bivalent_1451	1	.	82135176	82137562	0,0,0
chr4	82390780	82393923	Bivalent_1452	1	.	82390780	82393923	0,0,0
chr4	82963592	82966856	Bivalent_1453	1	.	82963592	82966856	0,0,0
chr4	83717768	83721118	Bivalent_1454	1	.	83717768	83721118	0,0,0
chr4	83930509	83933912	Bivalent_1455	1	.	83930509	83933912	0,0,0
chr4	84254999	84257314	Bivalent_1456	1	.	84254999	84257314	0,0,0
chr4	84455918	84458743	Bivalent_1457	1	.	84455918	84458743	0,0,0
chr4	85402000	85405180	Bivalent_1458	1	.	85402000	85405180	0,0,0
chr4	85413234	85415375	Bivalent_1459	1	.	85413234	85415375	0,0,0
chr4	85416380	85421567	Bivalent_1460	1	.	85416380	85421567	0,0,0
chr4	88926936	88928801	Bivalent_1461	1	.	88926936	88928801	0,0,0
chr4	89377739	89380100	Bivalent_1462	1	.	89377739	89380100	0,0,0
chr4	89513636	89515548	Bivalent_1463	1	.	89513636	89515548	0,0,0
chr4	90030929	90034161	Bivalent_1464	1	.	90030929	90034161	0,0,0
chr4	90227655	90229946	Bivalent_1465	1	.	90227655	90229946	0,0,0
chr4	90756459	90760003	Bivalent_1466	1	.	90756459	90760003	0,0,0
chr4	91047726	91050647	Bivalent_1467	1	.	91047726	91050647	0,0,0
chr4	94747833	94752483	Bivalent_1468	1	.	94747833	94752483	0,0,0
chr4	94754911	94757219	Bivalent_1469	1	.	94754911	94757219	0,0,0
chr4	95677942	95680931	Bivalent_1470	1	.	95677942	95680931	0,0,0
chr4	96465859	96472346	Bivalent_1471	1	.	96465859	96472346	0,0,0
chr4	99576959	99579796	Bivalent_1472	1	.	99576959	99579796	0,0,0
chr4	99579868	99581681	Bivalent_1473	1	.	99579868	99581681	0,0,0
chr4	101109944	101113024	Bivalent_1474	1	.	101109944	101113024	0,0,0
chr4	103263162	103267717	Bivalent_1475	1	.	103263162	103267717	0,0,0
chr4	103996404	103998772	Bivalent_1476	1	.	103996404	103998772	0,0,0
chr4	104639434	104642308	Bivalent_1477	1	.	104639434	104642308	0,0,0
chr4	106066310	106069731	Bivalent_1478	1	.	106066310	106069731	0,0,0
chr4	106815423	106818495	Bivalent_1479	1	.	106815423	106818495	0,0,0
chr4	107954623	107959107	Bivalent_1480	1	.	107954623	107959107	0,0,0
chr4	108744579	108748040	Bivalent_1481	1	.	108744579	108748040	0,0,0
chr4	108851651	108854465	Bivalent_1482	1	.	108851651	108854465	0,0,0
chr4	109086045	109095382	Bivalent_1483	1	.	109086045	109095382	0,0,0
chr4	109682497	109685078	Bivalent_1484	1	.	109682497	109685078	0,0,0
chr4	110221779	110225209	Bivalent_1485	1	.	110221779	110225209	0,0,0
chr4	111533600	111545444	Bivalent_1486	1	.	111533600	111545444	0,0,0
chr4	111548989	111556767	Bivalent_1487	1	.	111548989	111556767	0,0,0
chr4	111556938	111563615	Bivalent_1488	1	.	111556938	111563615	0,0,0
chr4	113066640	113068277	Bivalent_1489	1	.	113066640	113068277	0,0,0
chr4	113205085	113207939	Bivalent_1490	1	.	113205085	113207939	0,0,0
chr4	113430226	113433242	Bivalent_1491	1	.	113430226	113433242	0,0,0
chr4	113434974	113439231	Bivalent_1492	1	.	113434974	113439231	0,0,0
chr4	113440735	113446169	Bivalent_1493	1	.	113440735	113446169	0,0,0
chr4	114680284	114682525	Bivalent_1494	1	.	114680284	114682525	0,0,0
chr4	114898039	114902252	Bivalent_1495	1	.	114898039	114902252	0,0,0
chr4	115518742	115522465	Bivalent_1496	1	.	115518742	115522465	0,0,0
chr4	117846237	117848097	Bivalent_1497	1	.	117846237	117848097	0,0,0
chr4	119272562	119275234	Bivalent_1498	1	.	119272562	119275234	0,0,0
chr4	121990944	121995522	Bivalent_1499	1	.	121990944	121995522	0,0,0
chr4	122077468	122079204	Bivalent_1500	1	.	122077468	122079204	0,0,0
chr4	122300401	122302786	Bivalent_1501	1	.	122300401	122302786	0,0,0
chr4	122684547	122687791	Bivalent_1502	1	.	122684547	122687791	0,0,0
chr4	122870708	122874027	Bivalent_1503	1	.	122870708	122874027	0,0,0
chr4	126236270	126239897	Bivalent_1504	1	.	126236270	126239897	0,0,0
chr4	128543314	128545794	Bivalent_1505	1	.	128543314	128545794	0,0,0
chr4	128702185	128705671	Bivalent_1506	1	.	128702185	128705671	0,0,0
chr4	134066705	134075753	Bivalent_1507	1	.	134066705	134075753	0,0,0
chr4	140199569	140202072	Bivalent_1508	1	.	140199569	140202072	0,0,0
chr4	140474219	140479441	Bivalent_1509	1	.	140474219	140479441	0,0,0
chr4	140655304	140658292	Bivalent_1510	1	.	140655304	140658292	0,0,0
chr4	141073286	141075309	Bivalent_1511	1	.	141073286	141075309	0,0,0
chr4	141347251	141349602	Bivalent_1512	1	.	141347251	141349602	0,0,0
chr4	141418344	141419968	Bivalent_1513	1	.	141418344	141419968	0,0,0
chr4	141488216	141491072	Bivalent_1514	1	.	141488216	141491072	0,0,0
chr4	141675903	141678848	Bivalent_1515	1	.	141675903	141678848	0,0,0
chr4	142051607	142055443	Bivalent_1516	1	.	142051607	142055443	0,0,0
chr4	142556716	142559324	Bivalent_1517	1	.	142556716	142559324	0,0,0
chr4	143766228	143768918	Bivalent_1518	1	.	143766228	143768918	0,0,0
chr4	144620513	144622826	Bivalent_1519	1	.	144620513	144622826	0,0,0
chr4	145566128	145572201	Bivalent_1520	1	.	145566128	145572201	0,0,0
chr4	147441589	147444662	Bivalent_1521	1	.	147441589	147444662	0,0,0
chr4	147558029	147562430	Bivalent_1522	1	.	147558029	147562430	0,0,0
chr4	147568280	147570430	Bivalent_1523	1	.	147568280	147570430	0,0,0
chr4	147575295	147577302	Bivalent_1524	1	.	147575295	147577302	0,0,0
chr4	148401468	148404189	Bivalent_1525	1	.	148401468	148404189	0,0,0
chr4	148651132	148656047	Bivalent_1526	1	.	148651132	148656047	0,0,0
chr4	149360869	149367840	Bivalent_1527	1	.	149360869	149367840	0,0,0
chr4	150998636	151001298	Bivalent_1528	1	.	150998636	151001298	0,0,0
chr4	151499685	151507803	Bivalent_1529	1	.	151499685	151507803	0,0,0
chr4	152328370	152330262	Bivalent_1530	1	.	152328370	152330262	0,0,0
chr4	153856000	153860322	Bivalent_1531	1	.	153856000	153860322	0,0,0
chr4	154072701	154075806	Bivalent_1532	1	.	154072701	154075806	0,0,0
chr4	154125069	154129111	Bivalent_1533	1	.	154125069	154129111	0,0,0
chr4	154142923	154145705	Bivalent_1534	1	.	154142923	154145705	0,0,0
chr4	154386173	154387444	Bivalent_1535	1	.	154386173	154387444	0,0,0
chr4	154604477	154606878	Bivalent_1536	1	.	154604477	154606878	0,0,0
chr4	154678707	154682299	Bivalent_1537	1	.	154678707	154682299	0,0,0
chr4	154712074	154714874	Bivalent_1538	1	.	154712074	154714874	0,0,0
chr4	155336442	155339056	Bivalent_1539	1	.	155336442	155339056	0,0,0
chr4	155410915	155414150	Bivalent_1540	1	.	155410915	155414150	0,0,0
chr4	155547354	155549247	Bivalent_1541	1	.	155547354	155549247	0,0,0
chr4	155661254	155668737	Bivalent_1542	1	.	155661254	155668737	0,0,0
chr4	156128250	156131035	Bivalent_1543	1	.	156128250	156131035	0,0,0
chr4	156587563	156589984	Bivalent_1544	1	.	156587563	156589984	0,0,0
chr4	156679491	156681777	Bivalent_1545	1	.	156679491	156681777	0,0,0
chr4	157996489	157998456	Bivalent_1546	1	.	157996489	157998456	0,0,0
chr4	158141054	158144720	Bivalent_1547	1	.	158141054	158144720	0,0,0
chr4	159690175	159692247	Bivalent_1548	1	.	159690175	159692247	0,0,0
chr4	160302900	160304590	Bivalent_1549	1	.	160302900	160304590	0,0,0
chr4	164251786	164254526	Bivalent_1550	1	.	164251786	164254526	0,0,0
chr4	164263751	164266452	Bivalent_1551	1	.	164263751	164266452	0,0,0
chr4	165303406	165306021	Bivalent_1552	1	.	165303406	165306021	0,0,0
chr4	166128773	166130762	Bivalent_1553	1	.	166128773	166130762	0,0,0
chr4	166299226	166302941	Bivalent_1554	1	.	166299226	166302941	0,0,0
chr4	166793174	166796856	Bivalent_1555	1	.	166793174	166796856	0,0,0
chr4	168153724	168156642	Bivalent_1556	1	.	168153724	168156642	0,0,0
chr4	169400864	169402697	Bivalent_1557	1	.	169400864	169402697	0,0,0
chr4	169551666	169554968	Bivalent_1558	1	.	169551666	169554968	0,0,0
chr4	169798282	169800089	Bivalent_1559	1	.	169798282	169800089	0,0,0
chr4	170192259	170193792	Bivalent_1560	1	.	170192259	170193792	0,0,0
chr4	170945200	170947536	Bivalent_1561	1	.	170945200	170947536	0,0,0
chr4	172733109	172736087	Bivalent_1562	1	.	172733109	172736087	0,0,0
chr4	174420622	174423587	Bivalent_1563	1	.	174420622	174423587	0,0,0
chr4	174427015	174431655	Bivalent_1564	1	.	174427015	174431655	0,0,0
chr4	174437420	174440561	Bivalent_1565	1	.	174437420	174440561	0,0,0
chr4	174442489	174453355	Bivalent_1566	1	.	174442489	174453355	0,0,0
chr4	174458704	174460646	Bivalent_1567	1	.	174458704	174460646	0,0,0
chr4	175134465	175136574	Bivalent_1568	1	.	175134465	175136574	0,0,0
chr4	175137048	175140194	Bivalent_1569	1	.	175137048	175140194	0,0,0
chr4	175441683	175445844	Bivalent_1570	1	.	175441683	175445844	0,0,0
chr4	176921726	176924240	Bivalent_1571	1	.	176921726	176924240	0,0,0
chr4	177712104	177715109	Bivalent_1572	1	.	177712104	177715109	0,0,0
chr4	180977894	180979812	Bivalent_1573	1	.	180977894	180979812	0,0,0
chr4	180979844	180981873	Bivalent_1574	1	.	180979844	180981873	0,0,0
chr4	183061616	183064803	Bivalent_1575	1	.	183061616	183064803	0,0,0
chr4	184717630	184720900	Bivalent_1576	1	.	184717630	184720900	0,0,0
chr4	184825584	184830543	Bivalent_1577	1	.	184825584	184830543	0,0,0
chr4	185745679	185748432	Bivalent_1578	1	.	185745679	185748432	0,0,0
chr4	185925662	185927010	Bivalent_1579	1	.	185925662	185927010	0,0,0
chr4	185936636	185943431	Bivalent_1580	1	.	185936636	185943431	0,0,0
chr4	186048005	186050688	Bivalent_1581	1	.	186048005	186050688	0,0,0
chr4	186455119	186457998	Bivalent_1582	1	.	186455119	186457998	0,0,0
chr4	187025230	187027773	Bivalent_1583	1	.	187025230	187027773	0,0,0
chr4	187064950	187067237	Bivalent_1584	1	.	187064950	187067237	0,0,0
chr4	187475060	187477354	Bivalent_1585	1	.	187475060	187477354	0,0,0
chr4	190935281	190944379	Bivalent_1586	1	.	190935281	190944379	0,0,0
chr5	320291	322992	Bivalent_1587	1	.	320291	322992	0,0,0
chr5	473260	475842	Bivalent_1588	1	.	473260	475842	0,0,0
chr5	522971	525253	Bivalent_1589	1	.	522971	525253	0,0,0
chr5	926215	927749	Bivalent_1590	1	.	926215	927749	0,0,0
chr5	1003397	1005927	Bivalent_1591	1	.	1003397	1005927	0,0,0
chr5	1008372	1010648	Bivalent_1592	1	.	1008372	1010648	0,0,0
chr5	1385396	1387282	Bivalent_1593	1	.	1385396	1387282	0,0,0
chr5	1444194	1447302	Bivalent_1594	1	.	1444194	1447302	0,0,0
chr5	1667471	1668962	Bivalent_1595	1	.	1667471	1668962	0,0,0
chr5	1850626	1852473	Bivalent_1596	1	.	1850626	1852473	0,0,0
chr5	1874207	1879225	Bivalent_1597	1	.	1874207	1879225	0,0,0
chr5	1880898	1888271	Bivalent_1598	1	.	1880898	1888271	0,0,0
chr5	1929865	1932461	Bivalent_1599	1	.	1929865	1932461	0,0,0
chr5	2747444	2751389	Bivalent_1600	1	.	2747444	2751389	0,0,0
chr5	2752171	2758677	Bivalent_1601	1	.	2752171	2758677	0,0,0
chr5	3116830	3120201	Bivalent_1602	1	.	3116830	3120201	0,0,0
chr5	3121314	3123652	Bivalent_1603	1	.	3121314	3123652	0,0,0
chr5	3196952	3198815	Bivalent_1604	1	.	3196952	3198815	0,0,0
chr5	3590119	3593248	Bivalent_1605	1	.	3590119	3593248	0,0,0
chr5	3593609	3603513	Bivalent_1606	1	.	3593609	3603513	0,0,0
chr5	3605634	3607519	Bivalent_1607	1	.	3605634	3607519	0,0,0
chr5	5138944	5142189	Bivalent_1608	1	.	5138944	5142189	0,0,0
chr5	6448226	6451423	Bivalent_1609	1	.	6448226	6451423	0,0,0
chr5	6582498	6584353	Bivalent_1610	1	.	6582498	6584353	0,0,0
chr5	9543882	9546227	Bivalent_1611	1	.	9543882	9546227	0,0,0
chr5	10306065	10308289	Bivalent_1612	1	.	10306065	10308289	0,0,0
chr5	10332791	10334555	Bivalent_1613	1	.	10332791	10334555	0,0,0
chr5	10440723	10443113	Bivalent_1614	1	.	10440723	10443113	0,0,0
chr5	10562360	10568596	Bivalent_1615	1	.	10562360	10568596	0,0,0
chr5	10856534	10858054	Bivalent_1616	1	.	10856534	10858054	0,0,0
chr5	11384213	11386951	Bivalent_1617	1	.	11384213	11386951	0,0,0
chr5	11902199	11904342	Bivalent_1618	1	.	11902199	11904342	0,0,0
chr5	11904363	11906128	Bivalent_1619	1	.	11904363	11906128	0,0,0
chr5	14665019	14666634	Bivalent_1620	1	.	14665019	14666634	0,0,0
chr5	14869906	14871829	Bivalent_1621	1	.	14869906	14871829	0,0,0
chr5	14872000	14873572	Bivalent_1622	1	.	14872000	14873572	0,0,0
chr5	16179731	16181313	Bivalent_1623	1	.	16179731	16181313	0,0,0
chr5	16615571	16618799	Bivalent_1624	1	.	16615571	16618799	0,0,0
chr5	16932649	16936346	Bivalent_1625	1	.	16932649	16936346	0,0,0
chr5	16936454	16937866	Bivalent_1626	1	.	16936454	16937866	0,0,0
chr5	19987482	19989178	Bivalent_1627	1	.	19987482	19989178	0,0,0
chr5	31192801	31196846	Bivalent_1628	1	.	31192801	31196846	0,0,0
chr5	31637830	31640965	Bivalent_1629	1	.	31637830	31640965	0,0,0
chr5	32444821	32446859	Bivalent_1630	1	.	32444821	32446859	0,0,0
chr5	32708584	32714833	Bivalent_1631	1	.	32708584	32714833	0,0,0
chr5	33935803	33937296	Bivalent_1632	1	.	33935803	33937296	0,0,0
chr5	35229201	35231385	Bivalent_1633	1	.	35229201	35231385	0,0,0
chr5	35617059	35619064	Bivalent_1634	1	.	35617059	35619064	0,0,0
chr5	35990062	35992082	Bivalent_1635	1	.	35990062	35992082	0,0,0
chr5	36743801	36746650	Bivalent_1636	1	.	36743801	36746650	0,0,0
chr5	37834062	37841607	Bivalent_1637	1	.	37834062	37841607	0,0,0
chr5	38256373	38259965	Bivalent_1638	1	.	38256373	38259965	0,0,0
chr5	38845128	38847451	Bivalent_1639	1	.	38845128	38847451	0,0,0
chr5	40679792	40683020	Bivalent_1640	1	.	40679792	40683020	0,0,0
chr5	41509207	41511620	Bivalent_1641	1	.	41509207	41511620	0,0,0
chr5	42423810	42425652	Bivalent_1642	1	.	42423810	42425652	0,0,0
chr5	42999716	43001471	Bivalent_1643	1	.	42999716	43001471	0,0,0
chr5	43015819	43021099	Bivalent_1644	1	.	43015819	43021099	0,0,0
chr5	43037814	43043767	Bivalent_1645	1	.	43037814	43043767	0,0,0
chr5	43191356	43194667	Bivalent_1646	1	.	43191356	43194667	0,0,0
chr5	43603004	43604871	Bivalent_1647	1	.	43603004	43604871	0,0,0
chr5	44386522	44391307	Bivalent_1648	1	.	44386522	44391307	0,0,0
chr5	45693942	45697062	Bivalent_1649	1	.	45693942	45697062	0,0,0
chr5	50258641	50260726	Bivalent_1650	1	.	50258641	50260726	0,0,0
chr5	50261045	50266813	Bivalent_1651	1	.	50261045	50266813	0,0,0
chr5	50672251	50676062	Bivalent_1652	1	.	50672251	50676062	0,0,0
chr5	50676226	50687483	Bivalent_1653	1	.	50676226	50687483	0,0,0
chr5	50693527	50696475	Bivalent_1654	1	.	50693527	50696475	0,0,0
chr5	52283766	52287298	Bivalent_1655	1	.	52283766	52287298	0,0,0
chr5	53606513	53608551	Bivalent_1656	1	.	53606513	53608551	0,0,0
chr5	53813727	53816009	Bivalent_1657	1	.	53813727	53816009	0,0,0
chr5	54178721	54180713	Bivalent_1658	1	.	54178721	54180713	0,0,0
chr5	54468081	54470150	Bivalent_1659	1	.	54468081	54470150	0,0,0
chr5	54471322	54473635	Bivalent_1660	1	.	54471322	54473635	0,0,0
chr5	54515737	54517447	Bivalent_1661	1	.	54515737	54517447	0,0,0
chr5	54517887	54520090	Bivalent_1662	1	.	54517887	54520090	0,0,0
chr5	54521924	54524424	Bivalent_1663	1	.	54521924	54524424	0,0,0
chr5	54526584	54530863	Bivalent_1664	1	.	54526584	54530863	0,0,0
chr5	55116939	55118595	Bivalent_1665	1	.	55116939	55118595	0,0,0
chr5	55775752	55778129	Bivalent_1666	1	.	55775752	55778129	0,0,0
chr5	56109053	56111084	Bivalent_1667	1	.	56109053	56111084	0,0,0
chr5	57877076	57880262	Bivalent_1668	1	.	57877076	57880262	0,0,0
chr5	58332818	58336718	Bivalent_1669	1	.	58332818	58336718	0,0,0
chr5	59061945	59065545	Bivalent_1670	1	.	59061945	59065545	0,0,0
chr5	59187464	59190788	Bivalent_1671	1	.	59187464	59190788	0,0,0
chr5	60137877	60141390	Bivalent_1672	1	.	60137877	60141390	0,0,0
chr5	60624367	60627541	Bivalent_1673	1	.	60624367	60627541	0,0,0
chr5	60628513	60631503	Bivalent_1674	1	.	60628513	60631503	0,0,0
chr5	63253426	63259275	Bivalent_1675	1	.	63253426	63259275	0,0,0
chr5	63460636	63463112	Bivalent_1676	1	.	63460636	63463112	0,0,0
chr5	63801065	63803730	Bivalent_1677	1	.	63801065	63803730	0,0,0
chr5	63985174	63988113	Bivalent_1678	1	.	63985174	63988113	0,0,0
chr5	64775177	64777162	Bivalent_1679	1	.	64775177	64777162	0,0,0
chr5	65219664	65221277	Bivalent_1680	1	.	65219664	65221277	0,0,0
chr5	65891077	65894110	Bivalent_1681	1	.	65891077	65894110	0,0,0
chr5	72414963	72417814	Bivalent_1682	1	.	72414963	72417814	0,0,0
chr5	72510586	72512817	Bivalent_1683	1	.	72510586	72512817	0,0,0
chr5	72525465	72527266	Bivalent_1684	1	.	72525465	72527266	0,0,0
chr5	72527603	72530898	Bivalent_1685	1	.	72527603	72530898	0,0,0
chr5	72593430	72597976	Bivalent_1686	1	.	72593430	72597976	0,0,0
chr5	72598463	72600316	Bivalent_1687	1	.	72598463	72600316	0,0,0
chr5	72730940	72734519	Bivalent_1688	1	.	72730940	72734519	0,0,0
chr5	72739249	72745647	Bivalent_1689	1	.	72739249	72745647	0,0,0
chr5	72745929	72748411	Bivalent_1690	1	.	72745929	72748411	0,0,0
chr5	72920667	72923330	Bivalent_1691	1	.	72920667	72923330	0,0,0
chr5	73933923	73936540	Bivalent_1692	1	.	73933923	73936540	0,0,0
chr5	74345760	74351425	Bivalent_1693	1	.	74345760	74351425	0,0,0
chr5	75377312	75381618	Bivalent_1694	1	.	75377312	75381618	0,0,0
chr5	76010152	76013684	Bivalent_1695	1	.	76010152	76013684	0,0,0
chr5	76248611	76251077	Bivalent_1696	1	.	76248611	76251077	0,0,0
chr5	76475619	76477702	Bivalent_1697	1	.	76475619	76477702	0,0,0
chr5	76505336	76508036	Bivalent_1698	1	.	76505336	76508036	0,0,0
chr5	76923446	76927547	Bivalent_1699	1	.	76923446	76927547	0,0,0
chr5	76931881	76938046	Bivalent_1700	1	.	76931881	76938046	0,0,0
chr5	76938758	76942210	Bivalent_1701	1	.	76938758	76942210	0,0,0
chr5	77139328	77141300	Bivalent_1702	1	.	77139328	77141300	0,0,0
chr5	77146210	77149249	Bivalent_1703	1	.	77146210	77149249	0,0,0
chr5	77252894	77256628	Bivalent_1704	1	.	77252894	77256628	0,0,0
chr5	77267775	77269845	Bivalent_1705	1	.	77267775	77269845	0,0,0
chr5	78406930	78408831	Bivalent_1706	1	.	78406930	78408831	0,0,0
chr5	78530698	78534648	Bivalent_1707	1	.	78530698	78534648	0,0,0
chr5	79330066	79332400	Bivalent_1708	1	.	79330066	79332400	0,0,0
chr5	79864368	79866928	Bivalent_1709	1	.	79864368	79866928	0,0,0
chr5	80254584	80260994	Bivalent_1710	1	.	80254584	80260994	0,0,0
chr5	80688964	80690836	Bivalent_1711	1	.	80688964	80690836	0,0,0
chr5	83677144	83680361	Bivalent_1712	1	.	83677144	83680361	0,0,0
chr5	87435651	87442574	Bivalent_1713	1	.	87435651	87442574	0,0,0
chr5	87954759	87958038	Bivalent_1714	1	.	87954759	87958038	0,0,0
chr5	87961203	87964573	Bivalent_1715	1	.	87961203	87964573	0,0,0
chr5	87966562	87972920	Bivalent_1716	1	.	87966562	87972920	0,0,0
chr5	87973451	87977203	Bivalent_1717	1	.	87973451	87977203	0,0,0
chr5	87979004	87981925	Bivalent_1718	1	.	87979004	87981925	0,0,0
chr5	87984388	87990938	Bivalent_1719	1	.	87984388	87990938	0,0,0
chr5	88177705	88180965	Bivalent_1720	1	.	88177705	88180965	0,0,0
chr5	88184374	88186424	Bivalent_1721	1	.	88184374	88186424	0,0,0
chr5	92905170	92909718	Bivalent_1722	1	.	92905170	92909718	0,0,0
chr5	92913830	92925340	Bivalent_1723	1	.	92913830	92925340	0,0,0
chr5	92955622	92958074	Bivalent_1724	1	.	92955622	92958074	0,0,0
chr5	94618492	94622047	Bivalent_1725	1	.	94618492	94622047	0,0,0
chr5	94954947	94957940	Bivalent_1726	1	.	94954947	94957940	0,0,0
chr5	95065531	95070088	Bivalent_1727	1	.	95065531	95070088	0,0,0
chr5	95294719	95297212	Bivalent_1728	1	.	95294719	95297212	0,0,0
chr5	95766515	95770841	Bivalent_1729	1	.	95766515	95770841	0,0,0
chr5	95996332	95998054	Bivalent_1730	1	.	95996332	95998054	0,0,0
chr5	95998094	95999964	Bivalent_1731	1	.	95998094	95999964	0,0,0
chr5	96271596	96273425	Bivalent_1732	1	.	96271596	96273425	0,0,0
chr5	98103881	98108780	Bivalent_1733	1	.	98103881	98108780	0,0,0
chr5	100235491	100240917	Bivalent_1734	1	.	100235491	100240917	0,0,0
chr5	101630099	101632942	Bivalent_1735	1	.	101630099	101632942	0,0,0
chr5	102088739	102090979	Bivalent_1736	1	.	102088739	102090979	0,0,0
chr5	107002795	107007829	Bivalent_1737	1	.	107002795	107007829	0,0,0
chr5	110405531	110407324	Bivalent_1738	1	.	110405531	110407324	0,0,0
chr5	110407976	110410444	Bivalent_1739	1	.	110407976	110410444	0,0,0
chr5	110558750	110561278	Bivalent_1740	1	.	110558750	110561278	0,0,0
chr5	111753255	111756733	Bivalent_1741	1	.	111753255	111756733	0,0,0
chr5	112822567	112825200	Bivalent_1742	1	.	112822567	112825200	0,0,0
chr5	113389999	113392724	Bivalent_1743	1	.	113389999	113392724	0,0,0
chr5	113697587	113700502	Bivalent_1744	1	.	113697587	113700502	0,0,0
chr5	114505791	114507447	Bivalent_1745	1	.	114505791	114507447	0,0,0
chr5	114514488	114517000	Bivalent_1746	1	.	114514488	114517000	0,0,0
chr5	115149869	115153359	Bivalent_1747	1	.	115149869	115153359	0,0,0
chr5	118604403	118606272	Bivalent_1748	1	.	118604403	118606272	0,0,0
chr5	118690533	118693501	Bivalent_1749	1	.	118690533	118693501	0,0,0
chr5	119799160	119802282	Bivalent_1750	1	.	119799160	119802282	0,0,0
chr5	121411834	121414977	Bivalent_1751	1	.	121411834	121414977	0,0,0
chr5	121646383	121649544	Bivalent_1752	1	.	121646383	121649544	0,0,0
chr5	122370438	122373505	Bivalent_1753	1	.	122370438	122373505	0,0,0
chr5	122420909	122427547	Bivalent_1754	1	.	122420909	122427547	0,0,0
chr5	122428223	122431955	Bivalent_1755	1	.	122428223	122431955	0,0,0
chr5	122433307	122436236	Bivalent_1756	1	.	122433307	122436236	0,0,0
chr5	122620525	122622338	Bivalent_1757	1	.	122620525	122622338	0,0,0
chr5	126364341	126366341	Bivalent_1758	1	.	126364341	126366341	0,0,0
chr5	126366389	126368096	Bivalent_1759	1	.	126366389	126368096	0,0,0
chr5	126564105	126566128	Bivalent_1760	1	.	126564105	126566128	0,0,0
chr5	127419721	127421737	Bivalent_1761	1	.	127419721	127421737	0,0,0
chr5	127870518	127875628	Bivalent_1762	1	.	127870518	127875628	0,0,0
chr5	128300164	128302459	Bivalent_1763	1	.	128300164	128302459	0,0,0
chr5	128430421	128432425	Bivalent_1764	1	.	128430421	128432425	0,0,0
chr5	128795931	128798712	Bivalent_1765	1	.	128795931	128798712	0,0,0
chr5	129238902	129242895	Bivalent_1766	1	.	129238902	129242895	0,0,0
chr5	131345745	131348583	Bivalent_1767	1	.	131345745	131348583	0,0,0
chr5	131562184	131564495	Bivalent_1768	1	.	131562184	131564495	0,0,0
chr5	131592262	131595118	Bivalent_1769	1	.	131592262	131595118	0,0,0
chr5	131628690	131631697	Bivalent_1770	1	.	131628690	131631697	0,0,0
chr5	131704366	131706948	Bivalent_1771	1	.	131704366	131706948	0,0,0
chr5	131824702	131826254	Bivalent_1772	1	.	131824702	131826254	0,0,0
chr5	132082261	132084293	Bivalent_1773	1	.	132082261	132084293	0,0,0
chr5	132111077	132114444	Bivalent_1774	1	.	132111077	132114444	0,0,0
chr5	132148059	132150923	Bivalent_1775	1	.	132148059	132150923	0,0,0
chr5	132160549	132162524	Bivalent_1776	1	.	132160549	132162524	0,0,0
chr5	132164939	132167205	Bivalent_1777	1	.	132164939	132167205	0,0,0
chr5	132946061	132949066	Bivalent_1778	1	.	132946061	132949066	0,0,0
chr5	133448992	133450387	Bivalent_1779	1	.	133448992	133450387	0,0,0
chr5	134362694	134365704	Bivalent_1780	1	.	134362694	134365704	0,0,0
chr5	134365724	134371180	Bivalent_1781	1	.	134365724	134371180	0,0,0
chr5	134374348	134377269	Bivalent_1782	1	.	134374348	134377269	0,0,0
chr5	134526147	134527818	Bivalent_1783	1	.	134526147	134527818	0,0,0
chr5	134732389	134737079	Bivalent_1784	1	.	134732389	134737079	0,0,0
chr5	134801301	134803251	Bivalent_1785	1	.	134801301	134803251	0,0,0
chr5	134823582	134828349	Bivalent_1786	1	.	134823582	134828349	0,0,0
chr5	134870033	134872664	Bivalent_1787	1	.	134870033	134872664	0,0,0
chr5	134878747	134881423	Bivalent_1788	1	.	134878747	134881423	0,0,0
chr5	134912574	134915707	Bivalent_1789	1	.	134912574	134915707	0,0,0
chr5	135169651	135171815	Bivalent_1790	1	.	135169651	135171815	0,0,0
chr5	135265313	135267370	Bivalent_1791	1	.	135265313	135267370	0,0,0
chr5	135363837	135365909	Bivalent_1792	1	.	135363837	135365909	0,0,0
chr5	135526804	135529626	Bivalent_1793	1	.	135526804	135529626	0,0,0
chr5	136833380	136835179	Bivalent_1794	1	.	136833380	136835179	0,0,0
chr5	137576917	137578626	Bivalent_1795	1	.	137576917	137578626	0,0,0
chr5	137609302	137611080	Bivalent_1796	1	.	137609302	137611080	0,0,0
chr5	137801096	137804651	Bivalent_1797	1	.	137801096	137804651	0,0,0
chr5	137826620	137829239	Bivalent_1798	1	.	137826620	137829239	0,0,0
chr5	138727154	138732157	Bivalent_1799	1	.	138727154	138732157	0,0,0
chr5	139025947	139027846	Bivalent_1800	1	.	139025947	139027846	0,0,0
chr5	139090891	139092655	Bivalent_1801	1	.	139090891	139092655	0,0,0
chr5	139124519	139128936	Bivalent_1802	1	.	139124519	139128936	0,0,0
chr5	139134679	139136531	Bivalent_1803	1	.	139134679	139136531	0,0,0
chr5	139166903	139168485	Bivalent_1804	1	.	139166903	139168485	0,0,0
chr5	139174292	139176698	Bivalent_1805	1	.	139174292	139176698	0,0,0
chr5	139227090	139228920	Bivalent_1806	1	.	139227090	139228920	0,0,0
chr5	139282400	139285384	Bivalent_1807	1	.	139282400	139285384	0,0,0
chr5	139420822	139423860	Bivalent_1808	1	.	139420822	139423860	0,0,0
chr5	139487590	139489357	Bivalent_1809	1	.	139487590	139489357	0,0,0
chr5	139490287	139495291	Bivalent_1810	1	.	139490287	139495291	0,0,0
chr5	139525000	139526755	Bivalent_1811	1	.	139525000	139526755	0,0,0
chr5	139724391	139726170	Bivalent_1812	1	.	139724391	139726170	0,0,0
chr5	140304992	140309175	Bivalent_1813	1	.	140304992	140309175	0,0,0
chr5	140344182	140349014	Bivalent_1814	1	.	140344182	140349014	0,0,0
chr5	140429798	140432092	Bivalent_1815	1	.	140429798	140432092	0,0,0
chr5	140854792	140857168	Bivalent_1816	1	.	140854792	140857168	0,0,0
chr5	140863603	140866123	Bivalent_1817	1	.	140863603	140866123	0,0,0
chr5	141080879	141083653	Bivalent_1818	1	.	141080879	141083653	0,0,0
chr5	141137631	141138964	Bivalent_1819	1	.	141137631	141138964	0,0,0
chr5	141260201	141264003	Bivalent_1820	1	.	141260201	141264003	0,0,0
chr5	141292805	141294537	Bivalent_1821	1	.	141292805	141294537	0,0,0
chr5	142150269	142152691	Bivalent_1822	1	.	142150269	142152691	0,0,0
chr5	142780480	142785652	Bivalent_1823	1	.	142780480	142785652	0,0,0
chr5	143583911	143585740	Bivalent_1824	1	.	143583911	143585740	0,0,0
chr5	145213883	145216005	Bivalent_1825	1	.	145213883	145216005	0,0,0
chr5	145716429	145720498	Bivalent_1826	1	.	145716429	145720498	0,0,0
chr5	145723774	145726220	Bivalent_1827	1	.	145723774	145726220	0,0,0
chr5	146254706	146259397	Bivalent_1828	1	.	146254706	146259397	0,0,0
chr5	146613391	146615473	Bivalent_1829	1	.	146613391	146615473	0,0,0
chr5	146888127	146890480	Bivalent_1830	1	.	146888127	146890480	0,0,0
chr5	148032815	148034694	Bivalent_1831	1	.	148032815	148034694	0,0,0
chr5	148204827	148207562	Bivalent_1832	1	.	148204827	148207562	0,0,0
chr5	148520666	148522076	Bivalent_1833	1	.	148520666	148522076	0,0,0
chr5	148650416	148653739	Bivalent_1834	1	.	148650416	148653739	0,0,0
chr5	148960084	148962181	Bivalent_1835	1	.	148960084	148962181	0,0,0
chr5	149110984	149112812	Bivalent_1836	1	.	149110984	149112812	0,0,0
chr5	149568933	149571015	Bivalent_1837	1	.	149568933	149571015	0,0,0
chr5	150003582	150005601	Bivalent_1838	1	.	150003582	150005601	0,0,0
chr5	152869322	152872277	Bivalent_1839	1	.	152869322	152872277	0,0,0
chr5	153568349	153572448	Bivalent_1840	1	.	153568349	153572448	0,0,0
chr5	153852029	153866536	Bivalent_1841	1	.	153852029	153866536	0,0,0
chr5	153989816	153991811	Bivalent_1842	1	.	153989816	153991811	0,0,0
chr5	155106839	155110029	Bivalent_1843	1	.	155106839	155110029	0,0,0
chr5	156885868	156888364	Bivalent_1844	1	.	156885868	156888364	0,0,0
chr5	157000595	157002663	Bivalent_1845	1	.	157000595	157002663	0,0,0
chr5	157170603	157172393	Bivalent_1846	1	.	157170603	157172393	0,0,0
chr5	158477333	158480139	Bivalent_1847	1	.	158477333	158480139	0,0,0
chr5	158521528	158525491	Bivalent_1848	1	.	158521528	158525491	0,0,0
chr5	158525645	158528592	Bivalent_1849	1	.	158525645	158528592	0,0,0
chr5	158530717	158534542	Bivalent_1850	1	.	158530717	158534542	0,0,0
chr5	158737049	158738635	Bivalent_1851	1	.	158737049	158738635	0,0,0
chr5	159199735	159201945	Bivalent_1852	1	.	159199735	159201945	0,0,0
chr5	159342453	159344481	Bivalent_1853	1	.	159342453	159344481	0,0,0
chr5	159398212	159400371	Bivalent_1854	1	.	159398212	159400371	0,0,0
chr5	159413604	159415050	Bivalent_1855	1	.	159413604	159415050	0,0,0
chr5	159796674	159798356	Bivalent_1856	1	.	159796674	159798356	0,0,0
chr5	160971252	160976815	Bivalent_1857	1	.	160971252	160976815	0,0,0
chr5	161273635	161276602	Bivalent_1858	1	.	161273635	161276602	0,0,0
chr5	162992132	162994130	Bivalent_1859	1	.	162992132	162994130	0,0,0
chr5	166404831	166407555	Bivalent_1860	1	.	166404831	166407555	0,0,0
chr5	168726114	168729767	Bivalent_1861	1	.	168726114	168729767	0,0,0
chr5	169063045	169065214	Bivalent_1862	1	.	169063045	169065214	0,0,0
chr5	169930399	169932064	Bivalent_1863	1	.	169930399	169932064	0,0,0
chr5	170289415	170290990	Bivalent_1864	1	.	170289415	170290990	0,0,0
chr5	170734868	170740386	Bivalent_1865	1	.	170734868	170740386	0,0,0
chr5	170845301	170848956	Bivalent_1866	1	.	170845301	170848956	0,0,0
chr5	172068123	172069933	Bivalent_1867	1	.	172068123	172069933	0,0,0
chr5	172109831	172111900	Bivalent_1868	1	.	172109831	172111900	0,0,0
chr5	172196222	172197951	Bivalent_1869	1	.	172196222	172197951	0,0,0
chr5	172629071	172630445	Bivalent_1870	1	.	172629071	172630445	0,0,0
chr5	172659144	172666935	Bivalent_1871	1	.	172659144	172666935	0,0,0
chr5	172670403	172673604	Bivalent_1872	1	.	172670403	172673604	0,0,0
chr5	172752354	172758337	Bivalent_1873	1	.	172752354	172758337	0,0,0
chr5	174114491	174116496	Bivalent_1874	1	.	174114491	174116496	0,0,0
chr5	174119380	174121507	Bivalent_1875	1	.	174119380	174121507	0,0,0
chr5	174146508	174156900	Bivalent_1876	1	.	174146508	174156900	0,0,0
chr5	174157724	174163965	Bivalent_1877	1	.	174157724	174163965	0,0,0
chr5	174177310	174179517	Bivalent_1878	1	.	174177310	174179517	0,0,0
chr5	174869836	174872569	Bivalent_1879	1	.	174869836	174872569	0,0,0
chr5	175083915	175086399	Bivalent_1880	1	.	175083915	175086399	0,0,0
chr5	175199345	175201141	Bivalent_1881	1	.	175199345	175201141	0,0,0
chr5	175297848	175300686	Bivalent_1882	1	.	175297848	175300686	0,0,0
chr5	175559687	175561847	Bivalent_1883	1	.	175559687	175561847	0,0,0
chr5	175625649	175627481	Bivalent_1884	1	.	175625649	175627481	0,0,0
chr5	175791645	175794144	Bivalent_1885	1	.	175791645	175794144	0,0,0
chr5	176045663	176048216	Bivalent_1886	1	.	176045663	176048216	0,0,0
chr5	176055685	176058688	Bivalent_1887	1	.	176055685	176058688	0,0,0
chr5	176169603	176171989	Bivalent_1888	1	.	176169603	176171989	0,0,0
chr5	176235906	176238992	Bivalent_1889	1	.	176235906	176238992	0,0,0
chr5	176243640	176245954	Bivalent_1890	1	.	176243640	176245954	0,0,0
chr5	176828963	176832334	Bivalent_1891	1	.	176828963	176832334	0,0,0
chr5	176924738	176926200	Bivalent_1892	1	.	176924738	176926200	0,0,0
chr5	178002909	178005430	Bivalent_1893	1	.	178002909	178005430	0,0,0
chr5	178015219	178018340	Bivalent_1894	1	.	178015219	178018340	0,0,0
chr5	178769686	178773803	Bivalent_1895	1	.	178769686	178773803	0,0,0
chr5	179634053	179636888	Bivalent_1896	1	.	179634053	179636888	0,0,0
chr5	179780375	179781944	Bivalent_1897	1	.	179780375	179781944	0,0,0
chr5	180016681	180019323	Bivalent_1898	1	.	180016681	180019323	0,0,0
chr5	180045306	180046982	Bivalent_1899	1	.	180045306	180046982	0,0,0
chr5	180075249	180077752	Bivalent_1900	1	.	180075249	180077752	0,0,0
chr5	180100224	180101744	Bivalent_1901	1	.	180100224	180101744	0,0,0
chr5	180256636	180259652	Bivalent_1902	1	.	180256636	180259652	0,0,0
chr5	180479006	180481874	Bivalent_1903	1	.	180479006	180481874	0,0,0
chr5	180485655	180487359	Bivalent_1904	1	.	180485655	180487359	0,0,0
chr5	180541226	180543078	Bivalent_1905	1	.	180541226	180543078	0,0,0
chr5	180594390	180598506	Bivalent_1906	1	.	180594390	180598506	0,0,0
chr5	180599356	180601648	Bivalent_1907	1	.	180599356	180601648	0,0,0
chr5	180615788	180618893	Bivalent_1908	1	.	180615788	180618893	0,0,0
chr5	180630258	180634098	Bivalent_1909	1	.	180630258	180634098	0,0,0
chr5	180642905	180645477	Bivalent_1910	1	.	180642905	180645477	0,0,0
chr6	292760	295244	Bivalent_1911	1	.	292760	295244	0,0,0
chr6	390698	394464	Bivalent_1912	1	.	390698	394464	0,0,0
chr6	709986	712106	Bivalent_1913	1	.	709986	712106	0,0,0
chr6	1310548	1314667	Bivalent_1914	1	.	1310548	1314667	0,0,0
chr6	1377750	1380257	Bivalent_1915	1	.	1377750	1380257	0,0,0
chr6	1381239	1386227	Bivalent_1916	1	.	1381239	1386227	0,0,0
chr6	1388275	1394680	Bivalent_1917	1	.	1388275	1394680	0,0,0
chr6	1603913	1616413	Bivalent_1918	1	.	1603913	1616413	0,0,0
chr6	1619392	1621400	Bivalent_1919	1	.	1619392	1621400	0,0,0
chr6	1623616	1626054	Bivalent_1920	1	.	1623616	1626054	0,0,0
chr6	3228443	3234008	Bivalent_1921	1	.	3228443	3234008	0,0,0
chr6	3453475	3456886	Bivalent_1922	1	.	3453475	3456886	0,0,0
chr6	3457346	3459577	Bivalent_1923	1	.	3457346	3459577	0,0,0
chr6	3749120	3753607	Bivalent_1924	1	.	3749120	3753607	0,0,0
chr6	4281544	4282850	Bivalent_1925	1	.	4281544	4282850	0,0,0
chr6	4777071	4778768	Bivalent_1926	1	.	4777071	4778768	0,0,0
chr6	5084140	5087165	Bivalent_1927	1	.	5084140	5087165	0,0,0
chr6	5850301	5852632	Bivalent_1928	1	.	5850301	5852632	0,0,0
chr6	5993934	5998440	Bivalent_1929	1	.	5993934	5998440	0,0,0
chr6	5998452	6000928	Bivalent_1930	1	.	5998452	6000928	0,0,0
chr6	6001308	6005670	Bivalent_1931	1	.	6001308	6005670	0,0,0
chr6	6005729	6010163	Bivalent_1932	1	.	6005729	6010163	0,0,0
chr6	6319659	6321647	Bivalent_1933	1	.	6319659	6321647	0,0,0
chr6	6545826	6548242	Bivalent_1934	1	.	6545826	6548242	0,0,0
chr6	6724043	6726504	Bivalent_1935	1	.	6724043	6726504	0,0,0
chr6	7540356	7543034	Bivalent_1936	1	.	7540356	7543034	0,0,0
chr6	7725557	7729733	Bivalent_1937	1	.	7725557	7729733	0,0,0
chr6	10380914	10386987	Bivalent_1938	1	.	10380914	10386987	0,0,0
chr6	10389458	10392834	Bivalent_1939	1	.	10389458	10392834	0,0,0
chr6	10403355	10406417	Bivalent_1940	1	.	10403355	10406417	0,0,0
chr6	10408517	10421287	Bivalent_1941	1	.	10408517	10421287	0,0,0
chr6	10424911	10427659	Bivalent_1942	1	.	10424911	10427659	0,0,0
chr6	10881501	10885632	Bivalent_1943	1	.	10881501	10885632	0,0,0
chr6	11042560	11045613	Bivalent_1944	1	.	11042560	11045613	0,0,0
chr6	11537741	11539717	Bivalent_1945	1	.	11537741	11539717	0,0,0
chr6	12289255	12293321	Bivalent_1946	1	.	12289255	12293321	0,0,0
chr6	12955664	12959084	Bivalent_1947	1	.	12955664	12959084	0,0,0
chr6	13012789	13015976	Bivalent_1948	1	.	13012789	13015976	0,0,0
chr6	13484856	13487879	Bivalent_1949	1	.	13484856	13487879	0,0,0
chr6	13487926	13489366	Bivalent_1950	1	.	13487926	13489366	0,0,0
chr6	13873329	13874971	Bivalent_1951	1	.	13873329	13874971	0,0,0
chr6	13923762	13926617	Bivalent_1952	1	.	13923762	13926617	0,0,0
chr6	14117010	14119255	Bivalent_1953	1	.	14117010	14119255	0,0,0
chr6	16237847	16240352	Bivalent_1954	1	.	16237847	16240352	0,0,0
chr6	16758195	16760431	Bivalent_1955	1	.	16758195	16760431	0,0,0
chr6	17101429	17103435	Bivalent_1956	1	.	17101429	17103435	0,0,0
chr6	17280096	17283473	Bivalent_1957	1	.	17280096	17283473	0,0,0
chr6	18121805	18123507	Bivalent_1958	1	.	18121805	18123507	0,0,0
chr6	18276613	18278864	Bivalent_1959	1	.	18276613	18278864	0,0,0
chr6	19838005	19840925	Bivalent_1960	1	.	19838005	19840925	0,0,0
chr6	20210815	20214190	Bivalent_1961	1	.	20210815	20214190	0,0,0
chr6	21586652	21589471	Bivalent_1962	1	.	21586652	21589471	0,0,0
chr6	21663344	21666588	Bivalent_1963	1	.	21663344	21666588	0,0,0
chr6	24494057	24496515	Bivalent_1964	1	.	24494057	24496515	0,0,0
chr6	24909509	24912508	Bivalent_1965	1	.	24909509	24912508	0,0,0
chr6	26330625	26333817	Bivalent_1966	1	.	26330625	26333817	0,0,0
chr6	26501175	26502924	Bivalent_1967	1	.	26501175	26502924	0,0,0
chr6	26613093	26615747	Bivalent_1968	1	.	26613093	26615747	0,0,0
chr6	26689184	26690734	Bivalent_1969	1	.	26689184	26690734	0,0,0
chr6	26697247	26699168	Bivalent_1970	1	.	26697247	26699168	0,0,0
chr6	26755711	26758749	Bivalent_1971	1	.	26755711	26758749	0,0,0
chr6	27063506	27065827	Bivalent_1972	1	.	27063506	27065827	0,0,0
chr6	27204694	27207393	Bivalent_1973	1	.	27204694	27207393	0,0,0
chr6	27227641	27229986	Bivalent_1974	1	.	27227641	27229986	0,0,0
chr6	27254972	27259887	Bivalent_1975	1	.	27254972	27259887	0,0,0
chr6	27260786	27266580	Bivalent_1976	1	.	27260786	27266580	0,0,0
chr6	27279142	27281248	Bivalent_1977	1	.	27279142	27281248	0,0,0
chr6	27444663	27446574	Bivalent_1978	1	.	27444663	27446574	0,0,0
chr6	27532925	27535280	Bivalent_1979	1	.	27532925	27535280	0,0,0
chr6	27559831	27563220	Bivalent_1980	1	.	27559831	27563220	0,0,0
chr6	27634331	27641565	Bivalent_1981	1	.	27634331	27641565	0,0,0
chr6	27728912	27731424	Bivalent_1982	1	.	27728912	27731424	0,0,0
chr6	27737895	27741167	Bivalent_1983	1	.	27737895	27741167	0,0,0
chr6	28174515	28176825	Bivalent_1984	1	.	28174515	28176825	0,0,0
chr6	28179038	28181611	Bivalent_1985	1	.	28179038	28181611	0,0,0
chr6	28521079	28522781	Bivalent_1986	1	.	28521079	28522781	0,0,0
chr6	28600845	28604396	Bivalent_1987	1	.	28600845	28604396	0,0,0
chr6	28624391	28626020	Bivalent_1988	1	.	28624391	28626020	0,0,0
chr6	28641466	28643320	Bivalent_1989	1	.	28641466	28643320	0,0,0
chr6	28660472	28663330	Bivalent_1990	1	.	28660472	28663330	0,0,0
chr6	28702696	28704422	Bivalent_1991	1	.	28702696	28704422	0,0,0
chr6	28704496	28707324	Bivalent_1992	1	.	28704496	28707324	0,0,0
chr6	28710418	28712320	Bivalent_1993	1	.	28710418	28712320	0,0,0
chr6	28731212	28735534	Bivalent_1994	1	.	28731212	28735534	0,0,0
chr6	28739226	28745698	Bivalent_1995	1	.	28739226	28745698	0,0,0
chr6	28756353	28758254	Bivalent_1996	1	.	28756353	28758254	0,0,0
chr6	28761226	28764904	Bivalent_1997	1	.	28761226	28764904	0,0,0
chr6	28770030	28772140	Bivalent_1998	1	.	28770030	28772140	0,0,0
chr6	28775361	28783435	Bivalent_1999	1	.	28775361	28783435	0,0,0
[truncated: 32,094 more rows]
