# Supplementary material for: An annotated list of bivalent chromatin regions in human ES cells: a new tool for cancer epigenetic research
Source: Oncotarget. 2016 Dec 1;8(3):4110–24. doi: 10.18632/oncotarget.13746 (PMC5354816; doi:10.18632/oncotarget.13746)
Supplement: Supplementary file 10 [file oncotarget-08-4110-s010.xlsx]

## Sheet: Biv_only_biological_processes
GO-Term	GO-Term id	P-value	Adjusted p-value	# Genes (observed)	# Genes (expected)	# Genes (total)	List of observed genes	Gene ids
system development	GO:0048731	4.74468345314153e-76	0	748	419.145587963248	3902	HEXB, MCOLN3, LPAR3, T, ZFHX3, VWC2, TFAP2C, FEZ1, FEZF1, LPPR1, LCP1, ACTA1, ADRB1, TMOD2, GPSM2, RBM20, SCN2B, SFRP5, SNAP25, DPYSL4, HOXD13, CRIP1, ATRN, RGS6, MAF, FZD1, MAB21L2, WNT11, NRARP, PDLIM3, ALX4, HCN1, CTHRC1, SH3GL3, FZD8, BIK, LRP2, HOXB8, HRH2, TNFSF11, ST8SIA2, CDK5R2, HES4, NID1, CACNA1G, CNTNAP1, FOXJ1, BMP4, EPAS1, RPS6KA2, CACNA1C, NPY5R, POU4F1, NFATC1, ODC1, NR2E1, SEZ6L,…	3074, 55283, 23566, 6862, 463, 375567, 7022, 9638, 389549, 54886, 3936, 58, 153, 29767, 29899, 282996, 6327, 6425, 6616, 10570, 3239, 1396, 8455, 9628, 4094, 8321, 10586, 7481, 441478, 27295, 60529, 348980, 115908, 6457, 8325, 638, 4036, 3218, 3274, 8600, 8128, 8941, 57801, 4811, 8913, 8506, 2302, 652, 2034, 6196, 775, 4889, 5457, 4772, 4953, 7101, 23544, 11061, 163175, 860, 4887, 7546, 80206, 32…
multicellular organismal development	GO:0007275	8.40216416806857e-71	0	807	479.729419744712	4466	HEXB, MCOLN3, LPAR3, T, ZFHX3, VWC2, KAZALD1, TFAP2C, FEZ1, FEZF1, LPPR1, LCP1, ACTA1, ADRB1, TMOD2, GPSM2, RBM20, SCN2B, SFRP5, SNAP25, DPYSL4, HOXD13, CRIP1, PAQR8, ATRN, LCLAT1, RGS6, MAF, FZD1, MAB21L2, WNT11, TWIST2, NRARP, PDLIM3, ALX4, HCN1, CTHRC1, SH3GL3, FZD8, BIK, LRP2, HOXB8, HRH2, TNFSF11, ST8SIA2, CDK5R2, HES4, NID1, CACNA1G, CNTNAP1, FOXJ1, BMP4, EPAS1, RPS6KA2, CACNA1C, NPY5R, POU…	3074, 55283, 23566, 6862, 463, 375567, 81621, 7022, 9638, 389549, 54886, 3936, 58, 153, 29767, 29899, 282996, 6327, 6425, 6616, 10570, 3239, 1396, 85315, 8455, 253558, 9628, 4094, 8321, 10586, 7481, 117581, 441478, 27295, 60529, 348980, 115908, 6457, 8325, 638, 4036, 3218, 3274, 8600, 8128, 8941, 57801, 4811, 8913, 8506, 2302, 652, 2034, 6196, 775, 4889, 5457, 4772, 4953, 7101, 23544, 11061, 1631…
nervous system development	GO:0007399	8.90250386903948e-70	0	460	208.713448849972	1943	HEXB, MCOLN3, LPAR3, T, ZFHX3, VWC2, TFAP2C, FEZ1, FEZF1, LPPR1, TMOD2, SCN2B, SFRP5, SNAP25, DPYSL4, ATRN, RGS6, FZD1, MAB21L2, WNT11, HCN1, CTHRC1, SH3GL3, FZD8, LRP2, HOXB8, ST8SIA2, CDK5R2, HES4, CACNA1G, CNTNAP1, FOXJ1, BMP4, RPS6KA2, CACNA1C, POU4F1, NR2E1, SEZ6L, LGI4, ZIC2, APBB2, NTN1, DPYSL5, MAFB, NTRK3, FGF5, S1PR1, SULF2, FOXA2, WNT6, PARD3, LHX5, PCDHAC1, DKK1, TBX3, NR2F2, VAX1, CA…	3074, 55283, 23566, 6862, 463, 375567, 7022, 9638, 389549, 54886, 29767, 6327, 6425, 6616, 10570, 8455, 9628, 8321, 10586, 7481, 348980, 115908, 6457, 8325, 4036, 3218, 8128, 8941, 57801, 8913, 8506, 2302, 652, 6196, 775, 5457, 7101, 23544, 163175, 7546, 323, 9423, 56896, 9935, 4916, 2250, 1901, 55959, 3170, 7475, 56288, 64211, 56135, 22943, 6926, 7026, 11023, 57118, 392255, 8522, 1028, 85358, 20…
anatomical structure development	GO:0048856	1.50676972202629e-62	0	802	493.5863599926	4595	HEXB, MCOLN3, CCNO, LPAR3, T, ZFHX3, VWC2, TFAP2C, FEZ1, FEZF1, LPPR1, LCP1, ACTA1, ADRB1, TMOD2, GPSM2, RBM20, SCN2B, SFRP5, SNAP25, DPYSL4, HOXD13, CRIP1, PAQR8, ATRN, RGS6, MAF, FZD1, MAB21L2, WNT11, TANC1, NRARP, PDLIM3, ALX4, HCN1, CTHRC1, SH3GL3, FZD8, BIK, LRP2, HOXB8, HRH2, TNFSF11, ST8SIA2, CDK5R2, HES4, NID1, CACNA1G, CNTNAP1, FOXJ1, BMP4, EPAS1, RPS6KA2, CACNA1C, NPY5R, POU4F1, NFATC1,…	3074, 55283, 10309, 23566, 6862, 463, 375567, 7022, 9638, 389549, 54886, 3936, 58, 153, 29767, 29899, 282996, 6327, 6425, 6616, 10570, 3239, 1396, 85315, 8455, 9628, 4094, 8321, 10586, 7481, 85461, 441478, 27295, 60529, 348980, 115908, 6457, 8325, 638, 4036, 3218, 3274, 8600, 8128, 8941, 57801, 4811, 8913, 8506, 2302, 652, 2034, 6196, 775, 4889, 5457, 4772, 4953, 7101, 23544, 11061, 163175, 860, …
developmental process	GO:0032502	3.09271339250484e-59	0	866	558.574335573781	5200	HEXB, MCOLN3, CCNO, LPAR3, T, ZFHX3, VWC2, KAZALD1, TFAP2C, FEZ1, FEZF1, LPPR1, LCP1, ACTA1, ADRB1, TMOD2, GPSM2, RBM20, SCN2B, SFRP5, SNAP25, DPYSL4, HOXD13, CRIP1, PAQR8, ATRN, LCLAT1, RGS6, MAF, FZD1, MAB21L2, WNT11, TANC1, TWIST2, NRARP, PDLIM3, ALX4, HCN1, CTHRC1, SH3GL3, FZD8, BIK, LRP2, HOXB8, HRH2, TNFSF11, ST8SIA2, CDK5R2, HES4, NID1, CACNA1G, CNTNAP1, FOXJ1, BMP4, EPAS1, RPS6KA2, CACNA1…	3074, 55283, 10309, 23566, 6862, 463, 375567, 81621, 7022, 9638, 389549, 54886, 3936, 58, 153, 29767, 29899, 282996, 6327, 6425, 6616, 10570, 3239, 1396, 85315, 8455, 253558, 9628, 4094, 8321, 10586, 7481, 85461, 117581, 441478, 27295, 60529, 348980, 115908, 6457, 8325, 638, 4036, 3218, 3274, 8600, 8128, 8941, 57801, 4811, 8913, 8506, 2302, 652, 2034, 6196, 775, 4889, 5457, 4772, 4953, 7101, 2354…
anatomical structure morphogenesis	GO:0009653	3.30303681149232e-59	0	497	251.895541715484	2345	HEXB, CCNO, LPAR3, T, TFAP2C, FEZ1, FEZF1, LCP1, ACTA1, SFRP5, DPYSL4, HOXD13, CRIP1, FZD1, MAB21L2, WNT11, TANC1, NRARP, ALX4, HCN1, CTHRC1, FZD8, HOXB8, HRH2, TNFSF11, ST8SIA2, CDK5R2, CACNA1G, CNTNAP1, FOXJ1, BMP4, EPAS1, RPS6KA2, CACNA1C, NPY5R, POU4F1, NFATC1, NR2E1, LECT1, RUNX2, NPY2R, ZIC2, FHOD3, APBB2, NTN1, DPYSL5, MAFB, COL13A1, HOXD8, NTRK3, S1PR1, NPPC, AQP3, IRX1, FOXA2, WNT6, FLT1…	3074, 10309, 23566, 6862, 7022, 9638, 389549, 3936, 58, 6425, 10570, 3239, 1396, 8321, 10586, 7481, 85461, 441478, 60529, 348980, 115908, 8325, 3218, 3274, 8600, 8128, 8941, 8913, 8506, 2302, 652, 2034, 6196, 775, 4889, 5457, 4772, 7101, 11061, 860, 4887, 7546, 80206, 323, 9423, 56896, 9935, 1305, 3234, 4916, 1901, 4880, 360, 79192, 3170, 7475, 2321, 56288, 23462, 3726, 64211, 64388, 1843, 22943,…
neurogenesis	GO:0022008	4.49473958936961e-59	0	339	141.147437873836	1314	HEXB, MCOLN3, LPAR3, ZFHX3, VWC2, TFAP2C, FEZ1, FEZF1, SNAP25, DPYSL4, RGS6, FZD1, WNT11, HCN1, CTHRC1, FZD8, ST8SIA2, CDK5R2, CACNA1G, CNTNAP1, BMP4, RPS6KA2, CACNA1C, POU4F1, NR2E1, LGI4, ZIC2, APBB2, NTN1, DPYSL5, NTRK3, FGF5, S1PR1, FOXA2, WNT6, PARD3, LHX5, NR2F2, VAX1, CAMK1D, GDF6, GAS7, CDKN1C, SHANK3, EN1, PRKG1, DCHS1, APOA1, SOX5, PLXNA2, NAB1, SLITRK1, COL4A1, PSD2, ATOH1, LHX4, NDNF,…	3074, 55283, 23566, 463, 375567, 7022, 9638, 389549, 6616, 10570, 9628, 8321, 7481, 348980, 115908, 8325, 8128, 8941, 8913, 8506, 652, 6196, 775, 5457, 7101, 163175, 7546, 323, 9423, 56896, 4916, 2250, 1901, 3170, 7475, 56288, 64211, 7026, 11023, 57118, 392255, 8522, 1028, 85358, 2019, 5592, 8642, 335, 6660, 5362, 4664, 114798, 1282, 84249, 474, 89884, 79625, 10215, 5081, 10265, 4852, 64283, 5077…
single-organism developmental process	GO:0044767	5.63857154034621e-59	0	859	552.881174076586	5147	HEXB, MCOLN3, CCNO, LPAR3, T, ZFHX3, VWC2, KAZALD1, TFAP2C, FEZ1, FEZF1, LPPR1, LCP1, ACTA1, ADRB1, TMOD2, GPSM2, RBM20, SCN2B, SFRP5, SNAP25, DPYSL4, HOXD13, CRIP1, PAQR8, ATRN, LCLAT1, RGS6, MAF, FZD1, MAB21L2, WNT11, TANC1, TWIST2, NRARP, PDLIM3, ALX4, HCN1, CTHRC1, SH3GL3, FZD8, BIK, LRP2, HOXB8, HRH2, TNFSF11, ST8SIA2, CDK5R2, HES4, NID1, CACNA1G, CNTNAP1, FOXJ1, BMP4, EPAS1, RPS6KA2, CACNA1…	3074, 55283, 10309, 23566, 6862, 463, 375567, 81621, 7022, 9638, 389549, 54886, 3936, 58, 153, 29767, 29899, 282996, 6327, 6425, 6616, 10570, 3239, 1396, 85315, 8455, 253558, 9628, 4094, 8321, 10586, 7481, 85461, 117581, 441478, 27295, 60529, 348980, 115908, 6457, 8325, 638, 4036, 3218, 3274, 8600, 8128, 8941, 57801, 4811, 8913, 8506, 2302, 652, 2034, 6196, 775, 4889, 5457, 4772, 4953, 7101, 2354…
generation of neurons	GO:0048699	8.57732456047994e-59	0	326	133.091077264599	1239	MCOLN3, LPAR3, ZFHX3, VWC2, TFAP2C, FEZ1, FEZF1, SNAP25, DPYSL4, RGS6, FZD1, WNT11, HCN1, CTHRC1, FZD8, ST8SIA2, CDK5R2, CACNA1G, CNTNAP1, BMP4, RPS6KA2, CACNA1C, POU4F1, NR2E1, LGI4, ZIC2, APBB2, NTN1, DPYSL5, NTRK3, S1PR1, FOXA2, WNT6, PARD3, LHX5, NR2F2, VAX1, CAMK1D, GDF6, GAS7, CDKN1C, SHANK3, EN1, PRKG1, APOA1, SOX5, PLXNA2, SLITRK1, COL4A1, PSD2, ATOH1, LHX4, NDNF, OLIG2, PAX7, IRX5, NPY, …	55283, 23566, 463, 375567, 7022, 9638, 389549, 6616, 10570, 9628, 8321, 7481, 348980, 115908, 8325, 8128, 8941, 8913, 8506, 652, 6196, 775, 5457, 7101, 163175, 7546, 323, 9423, 56896, 4916, 1901, 3170, 7475, 56288, 64211, 7026, 11023, 57118, 392255, 8522, 1028, 85358, 2019, 5592, 335, 6660, 5362, 114798, 1282, 84249, 474, 89884, 79625, 10215, 5081, 10265, 4852, 64283, 5077, 9241, 2119, 1291, 2625…
organ development	GO:0048513	1.53840647208764e-58	0	568	307.538138989949	2863	MCOLN3, T, ZFHX3, TFAP2C, FEZF1, LCP1, ACTA1, ADRB1, GPSM2, RBM20, SFRP5, HOXD13, CRIP1, ATRN, MAF, FZD1, MAB21L2, WNT11, NRARP, PDLIM3, ALX4, HCN1, CTHRC1, FZD8, BIK, LRP2, HOXB8, HRH2, TNFSF11, CDK5R2, NID1, FOXJ1, BMP4, EPAS1, RPS6KA2, NPY5R, POU4F1, NFATC1, ODC1, NR2E1, SEZ6L, LECT1, RUNX2, NPY2R, ZIC2, FHOD3, NTN1, MAFB, PKDCC, COL13A1, HOXD8, NTRK3, S1PR1, VGLL2, CDH3, NPPC, SULF2, PTGER4, …	55283, 6862, 463, 7022, 389549, 3936, 58, 153, 29899, 282996, 6425, 3239, 1396, 8455, 4094, 8321, 10586, 7481, 441478, 27295, 60529, 348980, 115908, 8325, 638, 4036, 3218, 3274, 8600, 8941, 4811, 2302, 652, 2034, 6196, 4889, 5457, 4772, 4953, 7101, 23544, 11061, 860, 4887, 7546, 80206, 9423, 9935, 91461, 1305, 3234, 4916, 1901, 245806, 1001, 4880, 55959, 5734, 360, 79192, 3170, 7475, 23462, 5774,…
neuron differentiation	GO:0030182	3.3500775383805e-57	0	306	122.241844977493	1138	MCOLN3, LPAR3, ZFHX3, VWC2, TFAP2C, FEZ1, FEZF1, SNAP25, DPYSL4, RGS6, FZD1, WNT11, HCN1, CTHRC1, FZD8, ST8SIA2, CACNA1G, CNTNAP1, BMP4, RPS6KA2, CACNA1C, POU4F1, NR2E1, LGI4, ZIC2, APBB2, NTN1, DPYSL5, NTRK3, S1PR1, FOXA2, WNT6, PARD3, LHX5, VAX1, CAMK1D, GDF6, GAS7, CDKN1C, SHANK3, EN1, PRKG1, APOA1, SOX5, PLXNA2, SLITRK1, COL4A1, PSD2, ATOH1, LHX4, NDNF, OLIG2, PAX7, IRX5, NPY, ARHGEF28, PAX3,…	55283, 23566, 463, 375567, 7022, 9638, 389549, 6616, 10570, 9628, 8321, 7481, 348980, 115908, 8325, 8128, 8913, 8506, 652, 6196, 775, 5457, 7101, 163175, 7546, 323, 9423, 56896, 4916, 1901, 3170, 7475, 56288, 64211, 11023, 57118, 392255, 8522, 1028, 85358, 2019, 5592, 335, 6660, 5362, 114798, 1282, 84249, 474, 89884, 79625, 10215, 5081, 10265, 4852, 64283, 5077, 9241, 2119, 1291, 26257, 5080, 112…
organ morphogenesis	GO:0009887	7.45470010906011e-54	0	249	90.9831658136523	847	T, SFRP5, HOXD13, CRIP1, FZD1, WNT11, ALX4, HCN1, CTHRC1, HOXB8, TNFSF11, FOXJ1, BMP4, NPY5R, POU4F1, RUNX2, NPY2R, NTN1, MAFB, COL13A1, HOXD8, S1PR1, NPPC, AQP3, IRX1, FOXA2, WNT6, HEY1, DKK1, TBX3, FOXF2, SHANK3, BHLHE41, DCHS1, NAB1, ATOH1, LHX4, PAX7, PHLDA2, IRX5, SLC40A1, TBX18, PAX3, NOG, ETV5, MDFI, GREM1, HOXA6, PAX6, COL11A1, FGF8, TGFBR1, BMP7, MYO5A, HHIP, SLC6A4, IHH, HRAS, HEY2, TGF…	6862, 6425, 3239, 1396, 8321, 7481, 60529, 348980, 115908, 3218, 8600, 2302, 652, 4889, 5457, 860, 4887, 9423, 9935, 1305, 3234, 1901, 4880, 360, 79192, 3170, 7475, 23462, 22943, 6926, 2295, 85358, 79365, 8642, 4664, 474, 89884, 5081, 7262, 10265, 30061, 9096, 5077, 9241, 2119, 4188, 26585, 3203, 5080, 1301, 2253, 7046, 655, 4644, 64399, 6532, 3549, 3265, 23493, 7049, 7080, 4638, 4208, 6662, 3624…
cell differentiation	GO:0030154	2.97326175427354e-53	0	610	351.901831411482	3276	HEXB, MCOLN3, CCNO, LPAR3, T, ZFHX3, VWC2, KAZALD1, TFAP2C, FEZ1, FEZF1, ACTA1, ADRB1, GPSM2, SFRP5, SNAP25, DPYSL4, PAQR8, RGS6, MAF, FZD1, WNT11, TANC1, TWIST2, NRARP, HCN1, CTHRC1, FZD8, HOXB8, HRH2, TNFSF11, ST8SIA2, CDK5R2, HES4, CACNA1G, CNTNAP1, FOXJ1, BMP4, EPAS1, RPS6KA2, CACNA1C, POU4F1, NFATC1, NR2E1, LECT1, LGI4, RUNX2, ZIC2, FHOD3, APBB2, NDRG4, NTN1, DPYSL5, MAFB, PKDCC, COL13A1, NT…	3074, 55283, 10309, 23566, 6862, 463, 375567, 81621, 7022, 9638, 389549, 58, 153, 29899, 6425, 6616, 10570, 85315, 9628, 4094, 8321, 7481, 85461, 117581, 441478, 348980, 115908, 8325, 3218, 3274, 8600, 8128, 8941, 57801, 8913, 8506, 2302, 652, 2034, 6196, 775, 5457, 4772, 7101, 11061, 163175, 860, 7546, 80206, 323, 65009, 9423, 56896, 9935, 91461, 1305, 4916, 2250, 1901, 1001, 4880, 55959, 5734, …
cell development	GO:0048468	5.04365692596381e-51	0	397	192.278473207128	1790	HEXB, LPAR3, ZFHX3, VWC2, TFAP2C, FEZ1, FEZF1, ACTA1, ADRB1, SNAP25, DPYSL4, PAQR8, RGS6, MAF, FZD1, HCN1, CTHRC1, FZD8, HRH2, TNFSF11, ST8SIA2, CACNA1G, CNTNAP1, FOXJ1, BMP4, EPAS1, RPS6KA2, CACNA1C, POU4F1, NFATC1, NR2E1, LECT1, LGI4, RUNX2, ZIC2, FHOD3, APBB2, NTN1, DPYSL5, NTRK3, NPPC, SULF2, FOXA2, PARD3, HEY1, DKK1, TBX3, VAX1, CAMK1D, GDF6, FOXF2, GAS7, CDKN1C, SHANK3, EN1, PRKG1, APOA1, S…	3074, 23566, 463, 375567, 7022, 9638, 389549, 58, 153, 6616, 10570, 85315, 9628, 4094, 8321, 348980, 115908, 8325, 3274, 8600, 8128, 8913, 8506, 2302, 652, 2034, 6196, 775, 5457, 4772, 7101, 11061, 163175, 860, 7546, 80206, 323, 9423, 56896, 4916, 4880, 55959, 3170, 56288, 23462, 22943, 6926, 11023, 57118, 392255, 2295, 8522, 1028, 85358, 2019, 5592, 335, 6660, 5362, 7373, 114798, 1282, 63978, 47…
tissue development	GO:0009888	8.76423293535782e-50	0	374	177.884442251958	1656	MCOLN3, CCNO, T, ZFHX3, TFAP2C, LCP1, ACTA1, ADRB1, GPSM2, SFRP5, HOXD13, CRIP1, MAF, FZD1, WNT11, NRARP, ALX4, HCN1, CTHRC1, HRH2, TNFSF11, FOXJ1, BMP4, POU4F1, NFATC1, NR2E1, LECT1, RUNX2, ZIC2, FHOD3, NTN1, PKDCC, NTRK3, S1PR1, VGLL2, CDH3, NPPC, SULF2, AQP3, IRX1, FOXA2, WNT6, FLT1, PARD3, HEY1, JUNB, DUSP1, DKK1, TBX3, NR2F2, VAX1, PRKCA, FOXF2, CRLF1, PCDH8, GATA5, EN1, GPR161, DCHS1, ADRB2…	55283, 10309, 6862, 463, 7022, 3936, 58, 153, 29899, 6425, 3239, 1396, 4094, 8321, 7481, 441478, 60529, 348980, 115908, 3274, 8600, 2302, 652, 5457, 4772, 7101, 11061, 860, 7546, 80206, 9423, 91461, 4916, 1901, 245806, 1001, 4880, 55959, 360, 79192, 3170, 7475, 2321, 56288, 23462, 3726, 1843, 22943, 6926, 7026, 11023, 5578, 2295, 9244, 5100, 140628, 2019, 23432, 8642, 154, 83595, 6660, 5362, 7373…
regulation of multicellular organismal process	GO:0051239	3.85976962387806e-48	0	441	229.552568292533	2137	LPAR3, ZFHX3, VWC2, TFAP2C, FEZ1, FEZF1, ADRB1, LRRFIP1, SCN2B, SFRP5, SNAP25, HOXD13, ATRN, RGS6, MAF, GPD1L, KCNB2, FZD1, WNT11, TWIST2, NRARP, CTHRC1, HOXB8, HRH2, TNFSF11, GHR, CACNA1G, FOXJ1, BMP4, EPAS1, CACNA1C, POU4F1, NR2E1, KCNMB4, LECT1, RUNX2, NPY2R, NTN1, MAFB, PKDCC, NLRC5, NTRK3, S1PR1, CDH3, NPPC, SULF2, PTGER4, AQP3, FOXA2, WNT6, FLT1, PARD3, HEY1, CELF2, LHX5, IL17RA, DKK1, TBX3…	23566, 463, 375567, 7022, 9638, 389549, 153, 9208, 6327, 6425, 6616, 3239, 8455, 9628, 4094, 23171, 9312, 8321, 7481, 117581, 441478, 115908, 3218, 3274, 8600, 2690, 8913, 2302, 652, 2034, 775, 5457, 7101, 27345, 11061, 860, 4887, 9423, 9935, 91461, 84166, 4916, 1901, 1001, 4880, 55959, 5734, 360, 3170, 7475, 2321, 56288, 23462, 10659, 64211, 23765, 22943, 6926, 7026, 11023, 57118, 5578, 22846, 3…
regulation of multicellular organismal development	GO:2000026	5.01178466324645e-47	0	320	144.584818400444	1346	LPAR3, ZFHX3, VWC2, TFAP2C, FEZ1, FEZF1, ADRB1, SFRP5, SNAP25, HOXD13, RGS6, MAF, FZD1, WNT11, NRARP, CTHRC1, HOXB8, TNFSF11, FOXJ1, BMP4, POU4F1, NR2E1, LECT1, RUNX2, NTN1, MAFB, PKDCC, NTRK3, S1PR1, CDH3, AQP3, FOXA2, WNT6, FLT1, PARD3, HEY1, LHX5, DKK1, TBX3, VAX1, CAMK1D, PRKCA, VASH1, GDF6, SHANK3, GPR161, ADRB2, ANGPTL4, SFMBT1, APOA1, SOX5, COL14A1, NAB1, ATOH1, NDNF, OLIG2, PHLDA2, TBX18,…	23566, 463, 375567, 7022, 9638, 389549, 153, 6425, 6616, 3239, 9628, 4094, 8321, 7481, 441478, 115908, 3218, 8600, 2302, 652, 5457, 7101, 11061, 860, 9423, 9935, 91461, 4916, 1901, 1001, 360, 3170, 7475, 2321, 56288, 23462, 64211, 22943, 6926, 11023, 57118, 5578, 22846, 392255, 85358, 23432, 154, 51129, 51460, 335, 6660, 7373, 4664, 474, 79625, 10215, 7262, 9096, 5077, 9241, 1545, 84667, 2119, 26…
single-multicellular organism process	GO:0044707	1.19258516089266e-46	0	952	673.189492507862	6267	HEXB, MCOLN3, LPAR3, T, ZFHX3, VWC2, KAZALD1, TFAP2C, FEZ1, FEZF1, LPPR1, LCP1, ACTA1, ADRB1, TMOD2, LRRFIP1, GPSM2, RBM20, CNGA1, SCN2B, SFRP5, SNAP25, DPYSL4, HOXD13, CRIP1, PAQR8, ATRN, LCLAT1, RGS6, JPH3, MAF, GPD1L, KCNB2, FZD1, MAB21L2, WNT11, TANC1, TWIST2, NRARP, PDLIM3, ALX4, HCN1, CTHRC1, SH3GL3, FZD8, BIK, HABP4, LRP2, GJD2, HOXB8, HRH2, TNFSF11, GHR, ST8SIA2, CDK5R2, HES4, NID1, CACNA…	3074, 55283, 23566, 6862, 463, 375567, 81621, 7022, 9638, 389549, 54886, 3936, 58, 153, 29767, 9208, 29899, 282996, 1259, 6327, 6425, 6616, 10570, 3239, 1396, 85315, 8455, 253558, 9628, 57338, 4094, 23171, 9312, 8321, 10586, 7481, 85461, 117581, 441478, 27295, 60529, 348980, 115908, 6457, 8325, 638, 22927, 4036, 57369, 3218, 3274, 8600, 2690, 8128, 8941, 57801, 4811, 8913, 8506, 84502, 2302, 652,…
cellular developmental process	GO:0048869	1.76698554423269e-46	0	621	376.393167663563	3504	HEXB, MCOLN3, CCNO, LPAR3, T, ZFHX3, VWC2, KAZALD1, TFAP2C, FEZ1, FEZF1, ACTA1, ADRB1, GPSM2, SFRP5, SNAP25, DPYSL4, PAQR8, RGS6, MAF, FZD1, WNT11, TANC1, TWIST2, NRARP, HCN1, CTHRC1, FZD8, HOXB8, HRH2, TNFSF11, ST8SIA2, CDK5R2, HES4, CACNA1G, CNTNAP1, FOXJ1, BMP4, EPAS1, RPS6KA2, CACNA1C, POU4F1, NFATC1, NR2E1, LECT1, LGI4, RUNX2, ZIC2, FHOD3, APBB2, NDRG4, NTN1, DPYSL5, MAFB, PKDCC, COL13A1, NT…	3074, 55283, 10309, 23566, 6862, 463, 375567, 81621, 7022, 9638, 389549, 58, 153, 29899, 6425, 6616, 10570, 85315, 9628, 4094, 8321, 7481, 85461, 117581, 441478, 348980, 115908, 8325, 3218, 3274, 8600, 8128, 8941, 57801, 8913, 8506, 2302, 652, 2034, 6196, 775, 5457, 4772, 7101, 11061, 163175, 860, 7546, 80206, 323, 65009, 9423, 56896, 9935, 91461, 1305, 4916, 2250, 1901, 1001, 4880, 55959, 5734, …
pattern specification process	GO:0007389	2.82657653095195e-45	0	155	46.2972189677499	431	T, FEZF1, HOXD13, NRARP, ALX4, HOXB8, FOXJ1, BMP4, MAFB, HOXD8, IRX1, FOXA2, WNT6, FLT1, HEY1, GREM2, DKK1, TBX3, NR2F2, PCDH8, BMI1, EN1, GPR161, PLXNA2, COL4A1, PAX7, TBX18, PAX3, NOG, HES7, PCSK5, MDFI, GREM1, HOXA6, PAX6, FGF8, TGFBR1, BMP7, HHIP, IHH, HEY2, NKX2-1, MEF2C, FOXC2, LHX1, FOXB1, HIPK2, NKX3-1, DAAM2, SIX3, FOXC1, PITX2, GDNF, HOXB6, TCF15, IRX3, BMP2, SIX2, CYP26A1, BTG2, PTCH1,…	6862, 389549, 3239, 441478, 60529, 3218, 2302, 652, 9935, 3234, 79192, 3170, 7475, 2321, 23462, 64388, 22943, 6926, 7026, 5100, 648, 2019, 23432, 5362, 1282, 5081, 9096, 5077, 9241, 84667, 5125, 4188, 26585, 3203, 5080, 2253, 7046, 655, 64399, 3549, 23493, 7080, 4208, 2303, 3975, 27023, 28996, 4824, 23500, 6496, 2296, 5308, 2668, 3216, 6939, 79191, 650, 10736, 1592, 7832, 5727, 6656, 6899, 85407,…
regionalization	GO:0003002	6.26399817397332e-44	0	133	36.3073318122957	338	T, FEZF1, HOXD13, NRARP, ALX4, HOXB8, FOXJ1, BMP4, MAFB, HOXD8, IRX1, FOXA2, HEY1, GREM2, DKK1, TBX3, NR2F2, PCDH8, BMI1, EN1, GPR161, PLXNA2, PAX7, TBX18, PAX3, NOG, HES7, PCSK5, MDFI, GREM1, HOXA6, PAX6, FGF8, TGFBR1, HHIP, HEY2, NKX2-1, MEF2C, FOXC2, LHX1, FOXB1, HIPK2, NKX3-1, SIX3, FOXC1, PITX2, GDNF, HOXB6, TCF15, IRX3, BMP2, SIX2, CYP26A1, BTG2, PTCH1, SOX1, TBX1, NKD1, OTX1, TBX20, ZEB2, …	6862, 389549, 3239, 441478, 60529, 3218, 2302, 652, 9935, 3234, 79192, 3170, 23462, 64388, 22943, 6926, 7026, 5100, 648, 2019, 23432, 5362, 5081, 9096, 5077, 9241, 84667, 5125, 4188, 26585, 3203, 5080, 2253, 7046, 64399, 23493, 7080, 4208, 2303, 3975, 27023, 28996, 4824, 6496, 2296, 5308, 2668, 3216, 6939, 79191, 650, 10736, 1592, 7832, 5727, 6656, 6899, 85407, 5013, 57057, 9839, 7472, 390992, 10…
regulation of developmental process	GO:0050793	1.3762048266815e-43	0	382	193.997163470432	1806	HEXB, LPAR3, ZFHX3, VWC2, TFAP2C, FEZ1, FEZF1, ADRB1, SFRP5, SNAP25, HOXD13, RGS6, MAF, FZD1, WNT11, TWIST2, NRARP, CTHRC1, HOXB8, TNFSF11, FOXJ1, BMP4, POU4F1, NR2E1, LECT1, RUNX2, NTN1, MAFB, PKDCC, NTRK3, S1PR1, CDH3, NPPC, AQP3, FOXA2, WNT6, FLT1, PARD3, HEY1, JUNB, LHX5, DKK1, TBX3, VAX1, CAMK1D, PRKCA, VASH1, GDF6, GAS7, TBC1D1, DLK2, SHANK3, BHLHE41, GPR161, ADRB2, ANGPTL4, SFMBT1, APOA1, …	3074, 23566, 463, 375567, 7022, 9638, 389549, 153, 6425, 6616, 3239, 9628, 4094, 8321, 7481, 117581, 441478, 115908, 3218, 8600, 2302, 652, 5457, 7101, 11061, 860, 9423, 9935, 91461, 4916, 1901, 1001, 4880, 360, 3170, 7475, 2321, 56288, 23462, 3726, 64211, 22943, 6926, 11023, 57118, 5578, 22846, 392255, 8522, 23216, 65989, 85358, 79365, 23432, 154, 51129, 51460, 335, 6660, 7373, 4664, 63978, 474,…
embryo development	GO:0009790	2.4329863233846e-42	0	247	102.69174323241	956	T, TFAP2C, SFRP5, HOXD13, FZD1, MAB21L2, WNT11, NRARP, ALX4, CTHRC1, HOXB8, BMP4, EPAS1, RUNX2, ZIC2, NTN1, MAFB, PKDCC, HOXD8, SULF2, IRX1, FOXA2, WNT6, FLT1, HEY1, JUNB, GREM2, DUSP1, DKK1, TBX3, NR2F2, FOXF2, PCDH8, CDKN1C, EN1, GPR161, DCHS1, SOX7, APOA1, SOX5, PLXNA2, PRDM14, ATOH1, PAX7, PHLDA2, IRX5, TBX18, PAX3, NOG, HES7, PCSK5, DUSP5, COL6A1, MDFI, HOXA6, PAX6, COL11A1, FGF8, TGFBR1, BM…	6862, 7022, 6425, 3239, 8321, 10586, 7481, 441478, 60529, 115908, 3218, 652, 2034, 860, 7546, 9423, 9935, 91461, 3234, 55959, 79192, 3170, 7475, 2321, 23462, 3726, 64388, 1843, 22943, 6926, 7026, 2295, 5100, 1028, 2019, 23432, 8642, 83595, 335, 6660, 5362, 63978, 474, 5081, 7262, 10265, 9096, 5077, 9241, 84667, 5125, 1847, 1291, 4188, 3203, 5080, 1301, 2253, 7046, 655, 3549, 23493, 7049, 26574, 8…
tube development	GO:0035295	6.00786813131669e-42	0	179	61.9802676203984	577	T, TFAP2C, GPSM2, SFRP5, HOXD13, FZD1, WNT11, NRARP, ALX4, CTHRC1, HRH2, FOXJ1, BMP4, EPAS1, ZIC2, NTN1, PKDCC, IRX1, FOXA2, WNT6, FLT1, TBX3, FOXF2, CRLF1, GATA5, EN1, GPR161, DCHS1, PLXNA2, COL4A1, PAX7, TBX18, PAX3, NOG, LIPA, PCSK5, ETV5, NKX2-8, PAX6, FGF8, BMP7, HHIP, IHH, HRAS, NKX2-1, MEF2C, SOX9, FOXC2, LHX1, TFAP2B, FOXB1, NKX3-1, MAN1A2, TGFB2, WNT9B, FGF9, FOXC1, HEG1, PITX2, GDNF, SH…	6862, 7022, 29899, 6425, 3239, 8321, 7481, 441478, 60529, 115908, 3274, 2302, 652, 2034, 7546, 9423, 91461, 79192, 3170, 7475, 2321, 6926, 2295, 9244, 140628, 2019, 23432, 8642, 5362, 1282, 5081, 9096, 5077, 9241, 3988, 5125, 2119, 26257, 5080, 2253, 655, 64399, 3549, 3265, 7080, 4208, 6662, 2303, 3975, 7021, 27023, 4824, 10905, 7042, 7484, 2254, 2296, 57493, 5308, 2668, 6474, 57616, 55083, 79191…
embryonic morphogenesis	GO:0048598	1.33951825268887e-41	0	175	60.0467410741814	559	T, SFRP5, HOXD13, FZD1, MAB21L2, ALX4, CTHRC1, HOXB8, BMP4, RUNX2, ZIC2, NTN1, MAFB, IRX1, FOXA2, WNT6, FLT1, GREM2, DUSP1, DKK1, TBX3, FOXF2, PCDH8, CDKN1C, EN1, SOX7, APOA1, ATOH1, IRX5, TBX18, PAX3, NOG, DUSP5, COL6A1, MDFI, HOXA6, PAX6, COL11A1, FGF8, TGFBR1, BMP7, IHH, RSPO3, COL12A1, MEF2C, SOX9, INHBA, FOXC2, LHX1, LRIG3, HIPK2, WNT9B, FGF9, SIX3, FOXC1, PITX2, GDNF, SHOX2, HOXB6, HMX3, IR…	6862, 6425, 3239, 8321, 10586, 60529, 115908, 3218, 652, 860, 7546, 9423, 9935, 79192, 3170, 7475, 2321, 64388, 1843, 22943, 6926, 2295, 5100, 1028, 2019, 83595, 335, 474, 10265, 9096, 5077, 9241, 1847, 1291, 4188, 3203, 5080, 1301, 2253, 7046, 655, 3549, 84870, 1303, 4208, 6662, 3624, 2303, 3975, 121227, 28996, 7484, 2254, 6496, 2296, 5308, 2668, 6474, 3216, 340784, 79191, 10736, 1284, 5727, 367…
multicellular organismal process	GO:0032501	1.57567247064356e-41	0	963	699.721773447617	6514	HEXB, MCOLN3, LPAR3, T, ZFHX3, VWC2, KAZALD1, TFAP2C, FEZ1, FEZF1, LPPR1, LCP1, ACTA1, ADRB1, TMOD2, LRRFIP1, GPSM2, RBM20, CNGA1, SCN2B, SFRP5, SNAP25, DPYSL4, HOXD13, CRIP1, PAQR8, ATRN, LCLAT1, RGS6, JPH3, MAF, GPD1L, KCNB2, FZD1, MAB21L2, WNT11, TANC1, TWIST2, NRARP, PDLIM3, ALX4, HCN1, CTHRC1, SH3GL3, FZD8, BIK, HABP4, LRP2, GJD2, HOXB8, HRH2, TNFSF11, GHR, ST8SIA2, CDK5R2, HES4, NID1, CACNA…	3074, 55283, 23566, 6862, 463, 375567, 81621, 7022, 9638, 389549, 54886, 3936, 58, 153, 29767, 9208, 29899, 282996, 1259, 6327, 6425, 6616, 10570, 3239, 1396, 85315, 8455, 253558, 9628, 57338, 4094, 23171, 9312, 8321, 10586, 7481, 85461, 117581, 441478, 27295, 60529, 348980, 115908, 6457, 8325, 638, 22927, 4036, 57369, 3218, 3274, 8600, 2690, 8128, 8941, 57801, 4811, 8913, 8506, 84502, 2302, 652,…
cell-cell signaling	GO:0007267	1.00478028794467e-40	0	281	127.290497625948	1185	ADCY4, ABHD6, LPAR3, TFAP2C, ADRB1, TMOD2, PANX2, SCN2B, SNAP25, JPH3, KCNB2, FZD1, HCN1, GJD2, HRH2, TNFSF11, CACNA1G, JPH4, SYT7, BMP4, RPS6KA2, CACNA1C, NPY5R, NR2E1, KCNMB4, NPY2R, FGF5, MAFA, FOXA2, WNT6, LHX5, KCNK9, DKK1, TBX3, PRKCA, PCDH8, KCNG3, SHANK3, KCNA3, GRIA4, HTR1A, NPY, SLC1A2, KCNK1, KCNN1, PCSK5, HRH3, ETV5, GAD1, SYT9, PAX6, KCNF1, FGF8, SNCB, ARNTL, GABRB1, KCNJ4, MYO5A, SL…	196883, 57406, 23566, 7022, 153, 29767, 56666, 6327, 6616, 57338, 9312, 8321, 348980, 57369, 3274, 8600, 8913, 84502, 9066, 652, 6196, 775, 4889, 7101, 27345, 4887, 2250, 389692, 3170, 7475, 64211, 51305, 22943, 6926, 5578, 5100, 170850, 85358, 3738, 2893, 3350, 4852, 6506, 3775, 3780, 5125, 11255, 2119, 2571, 143425, 5080, 3754, 2253, 6620, 406, 2560, 3761, 4644, 6532, 111, 3549, 7434, 3265, 686…
central nervous system development	GO:0007417	1.09668054993369e-40	0	221	88.2977122772399	822	ZFHX3, TFAP2C, FEZF1, SFRP5, ATRN, FZD1, SH3GL3, FZD8, LRP2, HOXB8, CDK5R2, FOXJ1, BMP4, POU4F1, NR2E1, SEZ6L, ZIC2, MAFB, NTRK3, S1PR1, FOXA2, LHX5, DKK1, TBX3, NR2F2, VAX1, SHANK3, EN1, PRKG1, SOX5, AVPR1A, PLXNA2, CHST8, COL4A1, ATOH1, LHX4, ADAM23, OLIG2, PAX7, NPY, SLC1A2, ARHGEF28, PAX3, NOG, HRH3, H2AFY2, PAX6, FZD10, SNTG2, FGF8, CADM1, SALL3, SLC6A4, NKX2-1, GNG12, SOX9, LHX1, FZD4, FOXB…	463, 7022, 389549, 6425, 8455, 8321, 6457, 8325, 4036, 3218, 8941, 2302, 652, 5457, 7101, 23544, 7546, 9935, 4916, 1901, 3170, 64211, 22943, 6926, 7026, 11023, 85358, 2019, 5592, 6660, 552, 5362, 64377, 1282, 474, 89884, 8745, 10215, 5081, 4852, 6506, 64283, 5077, 9241, 11255, 55506, 5080, 11211, 54221, 2253, 23705, 27164, 6532, 7080, 55970, 6662, 3975, 8322, 27023, 2254, 6496, 2296, 5308, 25960,…
regulation of cell differentiation	GO:0045595	1.35426098971878e-40	0	298	139.106493186163	1295	LPAR3, ZFHX3, VWC2, TFAP2C, FEZ1, FEZF1, ADRB1, SNAP25, RGS6, MAF, TWIST2, NRARP, CTHRC1, HOXB8, TNFSF11, FOXJ1, BMP4, POU4F1, NR2E1, RUNX2, NTN1, MAFB, PKDCC, NTRK3, NPPC, AQP3, FOXA2, HEY1, JUNB, DKK1, TBX3, VAX1, CAMK1D, PRKCA, GDF6, DLK2, SHANK3, BHLHE41, APOA1, SOX5, COL14A1, PRDM14, ATOH1, NDNF, OLIG2, PAX7, NOG, ETV5, GREM1, PAX6, ARNTL, ABCA1, TGFBR1, BMP7, SLC6A4, IHH, HRAS, HEY2, TGFBR3…	23566, 463, 375567, 7022, 9638, 389549, 153, 6616, 9628, 4094, 117581, 441478, 115908, 3218, 8600, 2302, 652, 5457, 7101, 860, 9423, 9935, 91461, 4916, 4880, 360, 3170, 23462, 3726, 22943, 6926, 11023, 57118, 5578, 392255, 65989, 85358, 79365, 335, 6660, 7373, 63978, 474, 79625, 10215, 5081, 9241, 2119, 26585, 5080, 406, 19, 7046, 655, 6532, 3549, 3265, 23493, 7049, 7080, 4208, 6662, 3624, 2303, …
embryonic organ development	GO:0048568	1.18158228193911e-38	0	141	44.0414379971635	410	T, ALX4, CTHRC1, HOXB8, BMP4, EPAS1, RUNX2, NTN1, MAFB, PKDCC, HEY1, JUNB, TBX3, NR2F2, FOXF2, CDKN1C, ATOH1, IRX5, TBX18, NOG, PCSK5, MDFI, HOXA6, PAX6, COL11A1, FGF8, TGFBR1, BMP7, IHH, HEY2, RSPO3, MEF2C, SOX9, FOXC2, LHX1, LRIG3, HIPK2, TGFB2, WNT9B, FGF9, SIX3, FOXC1, PITX2, SHOX2, HOXB6, HMX3, BMP2, SIX2, PTCH1, RARRES2, TBX1, OTX1, TBX20, FOXD3, WNT2, TSHZ1, EDN1, CHST11, NKX2-5, BCR, SMO,…	6862, 60529, 115908, 3218, 652, 2034, 860, 9423, 9935, 91461, 23462, 3726, 6926, 7026, 2295, 1028, 474, 10265, 9096, 9241, 5125, 4188, 3203, 5080, 1301, 2253, 7046, 655, 3549, 23493, 84870, 4208, 6662, 2303, 3975, 121227, 28996, 7042, 7484, 2254, 6496, 2296, 5308, 6474, 3216, 340784, 650, 10736, 5727, 5919, 6899, 5013, 57057, 27022, 7472, 10194, 1906, 50515, 1482, 613, 6608, 3167, 9421, 3202, 105…
epithelium development	GO:0060429	1.17631185487863e-36	0	246	109.673922427083	1021	MCOLN3, CCNO, T, TFAP2C, LCP1, GPSM2, SFRP5, HOXD13, MAF, FZD1, WNT11, NRARP, ALX4, CTHRC1, HRH2, TNFSF11, FOXJ1, BMP4, LECT1, ZIC2, NTN1, NTRK3, S1PR1, CDH3, AQP3, IRX1, FOXA2, WNT6, FLT1, PARD3, HEY1, DKK1, TBX3, NR2F2, FOXF2, CRLF1, PCDH8, GATA5, EN1, GPR161, DCHS1, PLXNA2, NAB1, COL4A1, ATOH1, PAX7, SLC40A1, TBX18, PAX3, NOG, HES7, ETV5, APCDD1, PAX6, FGF8, ARNTL, BMP7, MYO5A, HHIP, IHH, HRAS…	55283, 10309, 6862, 7022, 3936, 29899, 6425, 3239, 4094, 8321, 7481, 441478, 60529, 115908, 3274, 8600, 2302, 652, 11061, 7546, 9423, 4916, 1901, 1001, 360, 79192, 3170, 7475, 2321, 56288, 23462, 22943, 6926, 7026, 2295, 9244, 5100, 140628, 2019, 23432, 8642, 5362, 4664, 1282, 474, 5081, 30061, 9096, 5077, 9241, 84667, 2119, 147495, 5080, 2253, 406, 655, 4644, 64399, 3549, 3265, 23493, 7080, 8487…
sensory organ development	GO:0007423	2.43773659395658e-36	0	153	52.5274711722267	489	MCOLN3, MAF, MAB21L2, HCN1, CTHRC1, BMP4, NR2E1, NTN1, MAFB, NTRK3, WNT6, KCNK9, VAX1, FOXF2, CDKN1C, DCHS1, COL4A1, ATOH1, IRX5, TBX18, MAB21L1, NOG, CYP1B1, PAX6, COL11A1, FGF8, TGFBR1, BMP7, IHH, HEY2, SOX9, INHBA, FOXC2, LHX1, FZD4, TFAP2B, LRIG3, HIPK2, TGFB2, WNT9B, FGF9, SIX3, FOXC1, PITX2, LIN7A, HMX3, TCF15, BMP2, SIX2, POU4F2, SOX1, TBX1, NKD1, OTX1, CDKN1B, WNT2, ATP8B1, TSHZ1, EDN1, B…	55283, 4094, 10586, 348980, 115908, 652, 7101, 9423, 9935, 4916, 7475, 51305, 11023, 2295, 1028, 8642, 1282, 474, 10265, 9096, 4081, 9241, 1545, 5080, 1301, 2253, 7046, 655, 3549, 23493, 6662, 3624, 2303, 3975, 8322, 7021, 121227, 28996, 7042, 7484, 2254, 6496, 2296, 5308, 8825, 340784, 6939, 650, 10736, 5458, 6656, 6899, 85407, 5013, 1027, 7472, 5205, 10194, 1906, 64919, 596, 613, 6608, 3167, 30…
neuron development	GO:0048666	9.4905664050012e-36	0	227	98.3950175741506	916	LPAR3, FEZ1, FEZF1, SNAP25, DPYSL4, FZD1, HCN1, CTHRC1, FZD8, ST8SIA2, CACNA1G, CNTNAP1, RPS6KA2, CACNA1C, POU4F1, NR2E1, LGI4, ZIC2, APBB2, NTN1, DPYSL5, NTRK3, PARD3, VAX1, CAMK1D, GAS7, CDKN1C, SHANK3, EN1, PRKG1, APOA1, PLXNA2, SLITRK1, COL4A1, ATOH1, LHX4, NDNF, IRX5, NPY, ARHGEF28, NOG, COL6A1, NKX2-8, PAX6, FGF8, RTN4RL2, BMP7, SALL3, IHH, HRAS, NKX2-1, MEF2C, GFRA1, ONECUT2, TRPC3, LHX1, …	23566, 9638, 389549, 6616, 10570, 8321, 348980, 115908, 8325, 8128, 8913, 8506, 6196, 775, 5457, 7101, 163175, 7546, 323, 9423, 56896, 4916, 56288, 11023, 57118, 8522, 1028, 85358, 2019, 5592, 335, 5362, 114798, 1282, 474, 89884, 79625, 10265, 4852, 64283, 9241, 1291, 26257, 5080, 2253, 349667, 655, 27164, 3549, 3265, 7080, 4208, 2674, 9480, 7222, 3975, 27023, 7042, 4747, 2775, 2668, 6474, 1902, …
positive regulation of developmental process	GO:0051094	5.06178460119485e-35	0	224	97.4282543010421	907	LPAR3, ZFHX3, VWC2, FEZ1, FEZF1, ADRB1, RGS6, CTHRC1, TNFSF11, FOXJ1, BMP4, NR2E1, RUNX2, NTN1, PKDCC, NTRK3, NPPC, FOXA2, WNT6, FLT1, PARD3, HEY1, JUNB, LHX5, DKK1, CAMK1D, PRKCA, GDF6, SHANK3, ADRB2, ANGPTL4, APOA1, SOX5, ATOH1, NDNF, OLIG2, TBX18, NOG, CYP1B1, PPARGC1A, ETV5, GREM1, PAX6, FGF8, ARNTL, BMP7, IHH, HEY2, MEF2C, SOX9, INHBA, FOXC2, BTC, LHX1, ADRA2C, HIPK2, TGFB2, NEFL, FGF9, GDNF…	23566, 463, 375567, 9638, 389549, 153, 9628, 115908, 8600, 2302, 652, 7101, 860, 9423, 91461, 4916, 4880, 3170, 7475, 2321, 56288, 23462, 3726, 64211, 22943, 57118, 5578, 392255, 85358, 154, 51129, 335, 6660, 474, 79625, 10215, 9096, 9241, 1545, 10891, 2119, 26585, 5080, 2253, 406, 655, 3549, 23493, 4208, 6662, 3624, 2303, 685, 3975, 152, 28996, 7042, 4747, 2254, 2668, 6474, 57616, 1902, 79191, 5…
embryonic organ morphogenesis	GO:0048562	3.35353380013913e-34	0	106	29.5399889005365	275	T, ALX4, CTHRC1, HOXB8, BMP4, RUNX2, NTN1, MAFB, TBX3, FOXF2, ATOH1, IRX5, TBX18, NOG, MDFI, HOXA6, PAX6, COL11A1, FGF8, TGFBR1, BMP7, IHH, MEF2C, SOX9, FOXC2, LHX1, LRIG3, HIPK2, WNT9B, FGF9, SIX3, PITX2, SHOX2, HOXB6, HMX3, SIX2, TBX1, OTX1, TBX20, TSHZ1, EDN1, CHST11, NKX2-5, BCR, SMO, HMX2, HAND1, HOXA5, HNF1B, HOXB3, OSR1, TBX15, DLL1, WNT3A, WNT9A, TFAP2A, PRRX2, FOXE1, OTOP1, PROX1, GAS1, …	6862, 60529, 115908, 3218, 652, 860, 9423, 9935, 6926, 2295, 474, 10265, 9096, 9241, 4188, 3203, 5080, 1301, 2253, 7046, 655, 3549, 4208, 6662, 2303, 3975, 121227, 28996, 7484, 2254, 6496, 5308, 6474, 3216, 340784, 10736, 6899, 5013, 57057, 10194, 1906, 50515, 1482, 613, 6608, 3167, 9421, 3202, 6928, 3213, 130497, 6913, 28514, 89780, 7483, 7020, 51450, 2304, 133060, 5629, 2619, 5915, 2255, 3198, …
positive regulation of multicellular organismal process	GO:0051240	1.53449951344764e-33	0	260	123.960535240797	1154	LPAR3, VWC2, FEZ1, FEZF1, ADRB1, LRRFIP1, RGS6, WNT11, CTHRC1, HRH2, TNFSF11, GHR, FOXJ1, BMP4, NR2E1, RUNX2, NPY2R, NTN1, PKDCC, NTRK3, NPPC, SULF2, PTGER4, FOXA2, WNT6, FLT1, PARD3, HEY1, LHX5, IL17RA, DKK1, CAMK1D, PRKCA, GDF6, SHANK3, ADRB2, ANGPTL4, SOX5, AVPR1A, ATOH1, NDNF, OLIG2, TBX18, NOG, CYP1B1, PPARGC1A, ETV5, GREM1, RSAD2, PAX6, IL27RA, NFKB2, FGF8, CADM1, ARNTL, BMP7, AFAP1L2, IHH,…	23566, 375567, 9638, 389549, 153, 9208, 9628, 7481, 115908, 3274, 8600, 2690, 2302, 652, 7101, 860, 4887, 9423, 91461, 4916, 4880, 55959, 5734, 3170, 7475, 2321, 56288, 23462, 64211, 23765, 22943, 57118, 5578, 392255, 85358, 154, 51129, 6660, 552, 474, 79625, 10215, 9096, 9241, 1545, 10891, 2119, 26585, 91543, 5080, 9466, 4791, 2253, 23705, 406, 655, 84632, 3549, 23493, 6869, 4208, 6662, 3624, 23…
brain development	GO:0007420	2.56311172698442e-33	0	172	66.7066658444842	621	ZFHX3, TFAP2C, FEZF1, SFRP5, ATRN, FZD1, FZD8, LRP2, CDK5R2, FOXJ1, BMP4, POU4F1, NR2E1, SEZ6L, ZIC2, MAFB, S1PR1, FOXA2, LHX5, DKK1, TBX3, NR2F2, VAX1, SHANK3, EN1, PRKG1, AVPR1A, PLXNA2, COL4A1, ATOH1, OLIG2, NPY, SLC1A2, NOG, HRH3, H2AFY2, PAX6, FZD10, FGF8, CADM1, SALL3, SLC6A4, NKX2-1, GNG12, LHX1, FZD4, FOXB1, FGF9, SIX3, FOXC1, PITX2, GNAO1, HMX3, POU3F1, BMP2, UNC5C, CBLN1, BTG2, PTCH1, S…	463, 7022, 389549, 6425, 8455, 8321, 8325, 4036, 8941, 2302, 652, 5457, 7101, 23544, 7546, 9935, 1901, 3170, 64211, 22943, 6926, 7026, 11023, 85358, 2019, 5592, 552, 5362, 1282, 474, 10215, 4852, 6506, 9241, 11255, 55506, 5080, 11211, 2253, 23705, 27164, 6532, 7080, 55970, 3975, 8322, 27023, 2254, 6496, 2296, 5308, 2775, 340784, 5453, 650, 8633, 869, 7832, 5727, 6656, 1272, 2044, 10100, 23236, 50…
cell morphogenesis involved in differentiation	GO:0000904	2.81710069566295e-33	0	202	85.504840599371	796	LPAR3, FEZ1, FEZF1, DPYSL4, FZD1, FZD8, HRH2, ST8SIA2, CACNA1G, CNTNAP1, BMP4, RPS6KA2, CACNA1C, POU4F1, NFATC1, NR2E1, LECT1, ZIC2, APBB2, NTN1, DPYSL5, NTRK3, FOXA2, PARD3, HEY1, DKK1, VAX1, FOXF2, SHANK3, APOA1, PLXNA2, SLITRK1, COL4A1, ATOH1, LHX4, ARHGEF28, NOG, COL6A1, GREM1, NKX2-8, PAX6, FGF8, TGFBR1, BMP7, IHH, HRAS, HEY2, TGFBR3, NKX2-1, MEF2C, SOX9, GFRA1, TRPC3, LHX1, FZD4, FOXB1, TGF…	23566, 9638, 389549, 10570, 8321, 8325, 3274, 8128, 8913, 8506, 652, 6196, 775, 5457, 4772, 7101, 11061, 7546, 323, 9423, 56896, 4916, 3170, 56288, 23462, 22943, 11023, 2295, 85358, 335, 5362, 114798, 1282, 474, 89884, 64283, 9241, 1291, 26585, 26257, 5080, 2253, 7046, 655, 3549, 3265, 23493, 7049, 7080, 4208, 6662, 2674, 7222, 3975, 8322, 27023, 7042, 4747, 7484, 57493, 2668, 6474, 6939, 4133, 6…
regulation of cell development	GO:0060284	3.10860670281046e-33	0	178	70.4663007954615	656	LPAR3, ZFHX3, VWC2, FEZ1, FEZF1, ADRB1, SNAP25, RGS6, TNFSF11, BMP4, POU4F1, NR2E1, NTN1, NTRK3, NPPC, FOXA2, TBX3, VAX1, CAMK1D, GDF6, SHANK3, APOA1, SOX5, COL14A1, ATOH1, NDNF, OLIG2, NOG, ETV5, GREM1, PAX6, ARNTL, BMP7, SLC6A4, HEY2, TGFBR3, NKX2-1, MEF2C, SOX9, FOXC2, ADRA2C, TGFB2, NEFL, WNT9B, SIX3, FOXC1, GPR124, GDNF, SHOX2, LPAR1, IRX3, PRKD1, BMP2, NEURL1, CNTN1, ISLR2, MKX, PTPRD, PLCB…	23566, 463, 375567, 9638, 389549, 153, 6616, 9628, 8600, 652, 5457, 7101, 9423, 4916, 4880, 3170, 6926, 11023, 57118, 392255, 85358, 335, 6660, 7373, 474, 79625, 10215, 9241, 2119, 26585, 5080, 406, 655, 6532, 23493, 7049, 7080, 4208, 6662, 2303, 152, 7042, 4747, 7484, 6496, 2296, 25960, 2668, 6474, 1902, 79191, 5587, 650, 9148, 1272, 57611, 283078, 5789, 23236, 153090, 5454, 390992, 81544, 1906,…
circulatory system development	GO:0072359	1.38438007079526e-32	0	210	91.6276746623913	853	T, ADRB1, RBM20, SFRP5, CRIP1, FZD1, WNT11, NRARP, PDLIM3, FZD8, BMP4, EPAS1, RPS6KA2, NPY5R, POU4F1, NFATC1, NR2E1, LECT1, NPY2R, FHOD3, S1PR1, FLT1, HEY1, JUNB, DKK1, FBN1, TBX3, NR2F2, PRKCA, VASH1, DCHS1, ANGPTL4, COL14A1, COL4A1, HPGD, FGF19, NEBL, VAV3, TBX18, PAX3, NOG, CYP1B1, PCSK5, OTULIN, GREM1, PAX6, FZD10, COL11A1, FGF8, TGFBR1, BMP7, CASP7, IHH, HEY2, TGFBR3, TGFA, MYLK, MEF2C, SOX9…	6862, 153, 282996, 6425, 1396, 8321, 7481, 441478, 27295, 8325, 652, 2034, 6196, 4889, 5457, 4772, 7101, 11061, 4887, 80206, 1901, 2321, 23462, 3726, 22943, 2200, 6926, 7026, 5578, 22846, 8642, 51129, 7373, 1282, 3248, 9965, 10529, 10451, 9096, 5077, 9241, 1545, 5125, 90268, 26585, 5080, 11211, 1301, 2253, 7046, 655, 840, 3549, 23493, 7049, 7039, 4638, 4208, 6662, 2303, 8322, 7021, 28996, 4824, 7…
cardiovascular system development	GO:0072358	1.38438007079526e-32	0	210	91.6276746623913	853	T, ADRB1, RBM20, SFRP5, CRIP1, FZD1, WNT11, NRARP, PDLIM3, FZD8, BMP4, EPAS1, RPS6KA2, NPY5R, POU4F1, NFATC1, NR2E1, LECT1, NPY2R, FHOD3, S1PR1, FLT1, HEY1, JUNB, DKK1, FBN1, TBX3, NR2F2, PRKCA, VASH1, DCHS1, ANGPTL4, COL14A1, COL4A1, HPGD, FGF19, NEBL, VAV3, TBX18, PAX3, NOG, CYP1B1, PCSK5, OTULIN, GREM1, PAX6, FZD10, COL11A1, FGF8, TGFBR1, BMP7, CASP7, IHH, HEY2, TGFBR3, TGFA, MYLK, MEF2C, SOX9…	6862, 153, 282996, 6425, 1396, 8321, 7481, 441478, 27295, 8325, 652, 2034, 6196, 4889, 5457, 4772, 7101, 11061, 4887, 80206, 1901, 2321, 23462, 3726, 22943, 2200, 6926, 7026, 5578, 22846, 8642, 51129, 7373, 1282, 3248, 9965, 10529, 10451, 9096, 5077, 9241, 1545, 5125, 90268, 26585, 5080, 11211, 1301, 2253, 7046, 655, 840, 3549, 23493, 7049, 7039, 4638, 4208, 6662, 2303, 8322, 7021, 28996, 4824, 7…
axon development	GO:0061564	4.0169445447681e-32	0	158	59.6170685083554	555	LPAR3, FEZ1, FEZF1, DPYSL4, FZD1, FZD8, ST8SIA2, CACNA1G, CNTNAP1, RPS6KA2, CACNA1C, POU4F1, NR2E1, ZIC2, APBB2, NTN1, DPYSL5, NTRK3, PARD3, VAX1, APOA1, PLXNA2, SLITRK1, COL4A1, ATOH1, LHX4, ARHGEF28, NOG, COL6A1, NKX2-8, PAX6, FGF8, RTN4RL2, BMP7, HRAS, NKX2-1, GFRA1, TRPC3, LHX1, FOXB1, TGFB2, NEFL, GDNF, SHOX2, MAP2, UNC5C, BRSK2, COL4A2, POU4F2, RTN4RL1, ITGA2, CNTN1, COL9A3, ISLR2, EPHA5, M…	23566, 9638, 389549, 10570, 8321, 8325, 8128, 8913, 8506, 6196, 775, 5457, 7101, 7546, 323, 9423, 56896, 4916, 56288, 11023, 335, 5362, 114798, 1282, 474, 89884, 64283, 9241, 1291, 26257, 5080, 2253, 349667, 655, 3265, 7080, 2674, 7222, 3975, 27023, 7042, 4747, 2668, 6474, 4133, 8633, 9024, 1284, 5458, 146760, 3673, 1272, 1299, 57611, 2044, 23077, 1948, 10100, 1286, 4744, 5454, 785, 9353, 64919, …
cell fate commitment	GO:0045165	4.45227156252985e-32	0	96	26.1026083739286	243	TFAP2C, WNT11, BMP4, EPAS1, POU4F1, NR2E1, RUNX2, NTRK3, FOXA2, WNT6, DKK1, TBX3, NR2F2, SOX5, PRDM14, ATOH1, OLIG2, PAX7, PAX3, PAX6, FGF8, TGFBR1, IHH, HEY2, NKX2-1, MEF2C, SOX9, ONECUT2, FOXC2, HIPK2, TGFB2, WNT9B, SIX3, GDNF, BMP2, SIX2, SOX1, TBX1, WNT2, GATA6, NKX2-5, BARHL2, BCL2, SMO, DBX1, SOX8, HNF1B, ISL1, EBF2, DLL1, MITF, IL12RB1, NEUROG2, WNT3A, WNT9A, OLIG3, KLF4, TFAP2A, DMRTA2, P…	7022, 7481, 652, 2034, 5457, 7101, 860, 4916, 3170, 7475, 22943, 6926, 7026, 6660, 63978, 474, 10215, 5081, 5077, 5080, 2253, 7046, 3549, 23493, 7080, 4208, 6662, 9480, 2303, 28996, 7042, 7484, 6496, 2668, 650, 10736, 6656, 6899, 7472, 2627, 1482, 343472, 596, 6608, 120237, 30812, 6928, 3670, 64641, 28514, 4286, 3594, 63973, 89780, 7483, 167826, 9314, 7020, 63950, 5629, 4654, 8829, 2619, 4908, 22…
neuron projection development	GO:0031175	5.52006555757456e-32	0	199	85.290004316458	794	LPAR3, FEZ1, FEZF1, SNAP25, DPYSL4, FZD1, FZD8, ST8SIA2, CACNA1G, CNTNAP1, RPS6KA2, CACNA1C, POU4F1, NR2E1, ZIC2, APBB2, NTN1, DPYSL5, NTRK3, PARD3, VAX1, CAMK1D, GAS7, SHANK3, PRKG1, APOA1, PLXNA2, SLITRK1, COL4A1, ATOH1, LHX4, NDNF, NPY, ARHGEF28, NOG, COL6A1, NKX2-8, PAX6, FGF8, RTN4RL2, BMP7, HRAS, NKX2-1, MEF2C, GFRA1, TRPC3, LHX1, FOXB1, TGFB2, NEFL, GNAO1, GDNF, SHOX2, LPAR1, MAP2, PRKD1, …	23566, 9638, 389549, 6616, 10570, 8321, 8325, 8128, 8913, 8506, 6196, 775, 5457, 7101, 7546, 323, 9423, 56896, 4916, 56288, 11023, 57118, 8522, 85358, 5592, 335, 5362, 114798, 1282, 474, 89884, 79625, 4852, 64283, 9241, 1291, 26257, 5080, 2253, 349667, 655, 3265, 7080, 4208, 2674, 7222, 3975, 27023, 7042, 4747, 2775, 2668, 6474, 1902, 4133, 5587, 8633, 9024, 1284, 5458, 7832, 9148, 146760, 3673, …
positive regulation of biological process	GO:0048518	6.10524799913122e-32	0	720	504.00591971388	4692	ADCY4, HEXB, LPAR3, T, ZFHX3, VWC2, TFAP2C, FEZ1, FEZF1, ADRB1, TMOD2, LRRFIP1, RBM20, SNAP25, HOXD13, RGS6, MAF, GPD1L, FZD1, MAB21L2, WNT11, NRARP, ALX4, CTHRC1, FZD8, BIK, HRH2, TNFSF11, GHR, CDK5R2, NID1, CACNA1G, CNTNAP1, SYT7, FOXJ1, BMP4, EPAS1, RPS6KA2, NPY5R, POU4F1, NFATC1, ECT2L, ODC1, NR2E1, RUNX2, NPY2R, TMPRSS2, ZIC2, RNF180, RINL, APBB2, NTN1, MAFB, PKDCC, APPL1, CD47, NLRC5, NTRK3…	196883, 3074, 23566, 6862, 463, 375567, 7022, 9638, 389549, 153, 29767, 9208, 282996, 6616, 3239, 9628, 4094, 23171, 8321, 10586, 7481, 441478, 60529, 115908, 8325, 638, 3274, 8600, 2690, 8941, 4811, 8913, 8506, 9066, 2302, 652, 2034, 6196, 4889, 5457, 4772, 345930, 4953, 7101, 860, 4887, 7113, 7546, 285671, 126432, 323, 9423, 9935, 91461, 26060, 961, 84166, 4916, 2250, 1901, 55824, 245806, 1001,…
positive regulation of cellular process	GO:0048522	1.53639096848414e-30	0	656	451.156194117284	4200	ADCY4, HEXB, LPAR3, T, ZFHX3, VWC2, TFAP2C, FEZ1, FEZF1, ADRB1, TMOD2, RBM20, SNAP25, HOXD13, RGS6, MAF, GPD1L, FZD1, MAB21L2, WNT11, NRARP, ALX4, CTHRC1, FZD8, BIK, TNFSF11, GHR, CDK5R2, NID1, CACNA1G, CNTNAP1, SYT7, FOXJ1, BMP4, EPAS1, RPS6KA2, NPY5R, POU4F1, NFATC1, ECT2L, ODC1, NR2E1, RUNX2, NPY2R, TMPRSS2, ZIC2, RNF180, RINL, APBB2, NTN1, MAFB, PKDCC, APPL1, CD47, NLRC5, NTRK3, FGF5, S1PR1, …	196883, 3074, 23566, 6862, 463, 375567, 7022, 9638, 389549, 153, 29767, 282996, 6616, 3239, 9628, 4094, 23171, 8321, 10586, 7481, 441478, 60529, 115908, 8325, 638, 8600, 2690, 8941, 4811, 8913, 8506, 9066, 2302, 652, 2034, 6196, 4889, 5457, 4772, 345930, 4953, 7101, 860, 4887, 7113, 7546, 285671, 126432, 323, 9423, 9935, 91461, 26060, 961, 84166, 4916, 2250, 1901, 55824, 245806, 1001, 389692, 488…
axonogenesis	GO:0007409	2.32327875926777e-30	0	151	57.361287537769	534	LPAR3, FEZ1, FEZF1, DPYSL4, FZD1, FZD8, ST8SIA2, CACNA1G, CNTNAP1, RPS6KA2, CACNA1C, POU4F1, NR2E1, ZIC2, APBB2, NTN1, DPYSL5, NTRK3, PARD3, VAX1, PLXNA2, SLITRK1, COL4A1, ATOH1, LHX4, ARHGEF28, NOG, COL6A1, NKX2-8, PAX6, FGF8, BMP7, HRAS, NKX2-1, GFRA1, TRPC3, LHX1, FOXB1, TGFB2, NEFL, GDNF, SHOX2, MAP2, UNC5C, BRSK2, COL4A2, POU4F2, ITGA2, CNTN1, COL9A3, ISLR2, EPHA5, MYCBP2, EFNB2, COL4A4, NEF…	23566, 9638, 389549, 10570, 8321, 8325, 8128, 8913, 8506, 6196, 775, 5457, 7101, 7546, 323, 9423, 56896, 4916, 56288, 11023, 5362, 114798, 1282, 474, 89884, 64283, 9241, 1291, 26257, 5080, 2253, 655, 3265, 7080, 2674, 7222, 3975, 27023, 7042, 4747, 2668, 6474, 4133, 8633, 9024, 1284, 5458, 3673, 1272, 1299, 57611, 2044, 23077, 1948, 1286, 4744, 5454, 785, 9353, 64919, 55079, 343472, 596, 4804, 72…
anatomical structure formation involved in morphogenesis	GO:0048646	2.38427154711396e-30	0	230	108.384904729605	1009	CCNO, T, TFAP2C, ACTA1, SFRP5, FZD1, TANC1, NRARP, CTHRC1, CDK5R2, CNTNAP1, FOXJ1, BMP4, EPAS1, NR2E1, LECT1, ZIC2, FHOD3, S1PR1, IRX1, FOXA2, WNT6, FLT1, HEY1, JUNB, LHX5, DUSP1, DKK1, TBX3, PRKCA, VASH1, PCDH8, TBC1D1, ANGPTL4, SOX7, PLXNA2, COL4A1, PRDM14, NEBL, VAV3, SLC40A1, TBX18, PAX3, NOG, CYP1B1, HES7, DUSP5, COL6A1, OTULIN, GREM1, COL11A1, FGF8, TGFBR1, BMP7, IHH, HEY2, TGFBR3, NKX2-1, …	10309, 6862, 7022, 58, 6425, 8321, 85461, 441478, 115908, 8941, 8506, 2302, 652, 2034, 7101, 11061, 7546, 80206, 1901, 79192, 3170, 7475, 2321, 23462, 3726, 64211, 1843, 22943, 6926, 5578, 22846, 5100, 23216, 51129, 83595, 5362, 1282, 63978, 10529, 10451, 30061, 9096, 5077, 9241, 1545, 84667, 1847, 1291, 90268, 26585, 1301, 2253, 7046, 655, 3549, 23493, 7049, 7080, 7039, 1303, 4208, 6662, 3624, 9…
positive regulation of cell differentiation	GO:0045597	2.40143545798672e-30	0	177	73.366590614787	683	LPAR3, ZFHX3, VWC2, FEZ1, FEZF1, ADRB1, RGS6, CTHRC1, TNFSF11, FOXJ1, BMP4, RUNX2, NTN1, PKDCC, NTRK3, NPPC, FOXA2, HEY1, JUNB, DKK1, CAMK1D, PRKCA, GDF6, SHANK3, APOA1, SOX5, ATOH1, NDNF, OLIG2, ETV5, GREM1, PAX6, ARNTL, BMP7, IHH, MEF2C, SOX9, INHBA, BTC, LHX1, ADRA2C, TGFB2, NEFL, GDNF, SHOX2, TSHZ3, LPAR1, IRX3, PRKD1, BMP2, POU4F2, LMO3, RARRES2, NEURL1, CNTN1, ISLR2, TBX1, EFNB2, PTPRD, PLC…	23566, 463, 375567, 9638, 389549, 153, 9628, 115908, 8600, 2302, 652, 860, 9423, 91461, 4916, 4880, 3170, 23462, 3726, 22943, 57118, 5578, 392255, 85358, 335, 6660, 474, 79625, 10215, 2119, 26585, 5080, 406, 655, 3549, 4208, 6662, 3624, 685, 3975, 152, 7042, 4747, 2668, 6474, 57616, 1902, 79191, 5587, 650, 5458, 55885, 5919, 9148, 1272, 57611, 6899, 1948, 5789, 23236, 1960, 153090, 9839, 81544, 1…
neuron projection morphogenesis	GO:0048812	4.24005934130138e-30	0	165	66.1695751372017	616	LPAR3, FEZ1, FEZF1, DPYSL4, FZD1, FZD8, ST8SIA2, CACNA1G, CNTNAP1, RPS6KA2, CACNA1C, POU4F1, NR2E1, ZIC2, APBB2, NTN1, DPYSL5, NTRK3, PARD3, VAX1, GAS7, SHANK3, PLXNA2, SLITRK1, COL4A1, ATOH1, LHX4, ARHGEF28, NOG, COL6A1, NKX2-8, PAX6, FGF8, BMP7, HRAS, NKX2-1, GFRA1, TRPC3, LHX1, FOXB1, TGFB2, NEFL, GDNF, SHOX2, MAP2, UNC5C, BRSK2, COL4A2, POU4F2, ITGA2, CNTN1, COL9A3, ISLR2, EPHA5, MYCBP2, EFNB…	23566, 9638, 389549, 10570, 8321, 8325, 8128, 8913, 8506, 6196, 775, 5457, 7101, 7546, 323, 9423, 56896, 4916, 56288, 11023, 8522, 85358, 5362, 114798, 1282, 474, 89884, 64283, 9241, 1291, 26257, 5080, 2253, 655, 3265, 7080, 2674, 7222, 3975, 27023, 7042, 4747, 2668, 6474, 4133, 8633, 9024, 1284, 5458, 3673, 1272, 1299, 57611, 2044, 23077, 1948, 5789, 1286, 4744, 153090, 5454, 785, 9353, 64919, 5…
regulation of transcription from RNA polymerase II promoter	GO:0006357	8.05627638341406e-30	0	306	163.920083862613	1526	HEXB, T, ZFHX3, VWC2, TFAP2C, FEZF1, LRRFIP1, HOXD13, MAF, FZD1, NRARP, ALX4, FZD8, TNFSF11, FOXJ1, BMP4, EPAS1, NOC2L, POU4F1, NFATC1, NR2E1, RUNX2, CBX8, MAFB, NLRC5, HOXD8, S1PR1, VGLL2, MAFA, FOXA2, HEY1, JUNB, GREM2, NFE2L3, DKK1, FBN1, TBX3, NR2F2, VAX1, GDF6, FOXF2, GATA5, BMI1, CDKN1C, EN1, BHLHE41, ADRB2, SOX7, SOX5, ATOH1, SMYD2, CBX7, OLIG2, PAX7, SLC40A1, TBX18, PAX3, PURA, NOG, ZBTB4…	3074, 6862, 463, 375567, 7022, 389549, 9208, 3239, 4094, 8321, 441478, 60529, 8325, 8600, 2302, 652, 2034, 26155, 5457, 4772, 7101, 860, 57332, 9935, 84166, 3234, 1901, 245806, 389692, 3170, 23462, 3726, 64388, 9603, 22943, 2200, 6926, 7026, 11023, 392255, 2295, 140628, 648, 1028, 2019, 79365, 154, 83595, 6660, 474, 56950, 23492, 10215, 5081, 30061, 9096, 5077, 5813, 9241, 100128927, 84864, 84667…
tissue morphogenesis	GO:0048729	9.22996590579634e-30	0	149	56.8241968304865	529	T, TFAP2C, LCP1, SFRP5, HOXD13, FZD1, WNT11, NRARP, CTHRC1, BMP4, POU4F1, ZIC2, NTN1, S1PR1, IRX1, FOXA2, WNT6, FLT1, PARD3, HEY1, DKK1, TBX3, FOXF2, PCDH8, DCHS1, COL4A1, PAX7, TBX18, PAX3, NOG, ETV5, COL11A1, FGF8, BMP7, HHIP, IHH, HRAS, HEY2, TGFBR3, NKX2-1, RSPO3, MYLK, MEF2C, SOX9, INHBA, FOXC2, LHX1, NKX3-1, TGFB2, WNT9B, FOXC1, PITX2, GDNF, SHOX2, TCF15, KIF26B, IRX3, BMP2, SIX2, PTCH1, IT…	6862, 7022, 3936, 6425, 3239, 8321, 7481, 441478, 115908, 652, 5457, 7546, 9423, 1901, 79192, 3170, 7475, 2321, 56288, 23462, 22943, 6926, 2295, 5100, 8642, 1282, 5081, 9096, 5077, 9241, 2119, 1301, 2253, 655, 64399, 3549, 3265, 23493, 7049, 7080, 84870, 4638, 4208, 6662, 3624, 2303, 3975, 4824, 7042, 7484, 2296, 5308, 2668, 6474, 6939, 55083, 79191, 650, 10736, 5727, 3673, 6899, 85407, 1839, 570…
ear development	GO:0043583	1.93310857850082e-29	0	82	21.1613738669298	197	MCOLN3, MAF, CTHRC1, BMP4, NTN1, MAFB, NTRK3, KCNK9, DCHS1, ATOH1, TBX18, NOG, COL11A1, FGF8, HEY2, SOX9, LRIG3, FGF9, LIN7A, HMX3, TCF15, BMP2, SIX2, TBX1, OTX1, CDKN1B, ATP8B1, TSHZ1, EDN1, BCL2, BCR, SMO, HMX2, CEBPA, OSR1, DLL1, WNT3A, PDGFA, TFAP2A, PRRX2, LGR5, OTOP1, PROX1, KCNK3, GAS1, BCL2L11, IGFBP7, FGF10, HOXA1, FZD2, ZEB1, MYO3A, SIX1, OSR2, ECE1, NEUROG1, FGFR3, TGFB1, GSC, ALDH1A3,…	55283, 4094, 115908, 652, 9423, 9935, 4916, 51305, 8642, 474, 9096, 9241, 1301, 2253, 23493, 6662, 121227, 2254, 8825, 340784, 6939, 650, 10736, 6899, 5013, 1027, 5205, 10194, 1906, 596, 613, 6608, 3167, 1050, 130497, 28514, 89780, 5154, 7020, 51450, 8549, 133060, 5629, 3777, 2619, 10018, 3490, 2255, 3198, 2535, 6935, 53904, 6495, 116039, 1889, 4762, 2261, 7040, 145258, 220, 10541, 627, 579, 1686…
signaling	GO:0023052	2.22113526599317e-29	0	846	630.007399642351	5865	ADCY4, HEXB, ABHD6, SPSB1, LPAR3, T, VWC2, PTH2, TFAP2C, LCP1, ADRB1, TMOD2, MRGPRF, GPSM2, PANX2, CNGA1, ARRDC2, SCN2B, SFRP5, SNAP25, RSPO4, CRIP1, PAQR8, ATRN, MAPK4, HPCAL1, RGS6, JPH3, GPD1L, KCNB2, FZD1, WNT11, NRARP, ARL9, HCN1, CTHRC1, SH3GL3, FZD8, BIK, LRP2, GJD2, HRH2, TNFSF11, GHR, RAB6B, CACNA1G, CNTNAP1, JPH4, SYT7, FOXJ1, BMP4, EPAS1, NUP210, RPS6KA2, CACNA1C, NPY5R, NOC2L, KCTD8, …	196883, 3074, 57406, 80176, 23566, 6862, 375567, 113091, 7022, 3936, 153, 29767, 116535, 29899, 56666, 1259, 27106, 6327, 6425, 6616, 343637, 1396, 85315, 8455, 5596, 3241, 9628, 57338, 23171, 9312, 8321, 7481, 441478, 132946, 348980, 115908, 6457, 8325, 638, 4036, 57369, 3274, 8600, 2690, 51560, 8913, 8506, 84502, 9066, 2302, 652, 2034, 23225, 6196, 775, 4889, 26155, 386617, 4772, 345930, 7101, …
single organism signaling	GO:0044700	2.85465646724844e-29	0	845	629.470308935068	5860	ADCY4, HEXB, ABHD6, SPSB1, LPAR3, T, VWC2, PTH2, TFAP2C, LCP1, ADRB1, TMOD2, MRGPRF, GPSM2, PANX2, CNGA1, ARRDC2, SCN2B, SFRP5, SNAP25, RSPO4, CRIP1, PAQR8, ATRN, MAPK4, HPCAL1, RGS6, JPH3, GPD1L, KCNB2, FZD1, WNT11, NRARP, ARL9, HCN1, CTHRC1, SH3GL3, FZD8, BIK, LRP2, GJD2, HRH2, TNFSF11, GHR, RAB6B, CACNA1G, CNTNAP1, JPH4, SYT7, FOXJ1, BMP4, EPAS1, NUP210, RPS6KA2, CACNA1C, NPY5R, NOC2L, KCTD8, …	196883, 3074, 57406, 80176, 23566, 6862, 375567, 113091, 7022, 3936, 153, 29767, 116535, 29899, 56666, 1259, 27106, 6327, 6425, 6616, 343637, 1396, 85315, 8455, 5596, 3241, 9628, 57338, 23171, 9312, 8321, 7481, 441478, 132946, 348980, 115908, 6457, 8325, 638, 4036, 57369, 3274, 8600, 2690, 51560, 8913, 8506, 84502, 9066, 2302, 652, 2034, 23225, 6196, 775, 4889, 26155, 386617, 4772, 345930, 7101, …
regulation of nervous system development	GO:0051960	2.90135226806091e-29	0	155	61.0135043472899	568	LPAR3, ZFHX3, VWC2, FEZ1, FEZF1, SFRP5, SNAP25, RGS6, FZD1, BMP4, POU4F1, NR2E1, NTN1, NTRK3, FOXA2, PARD3, LHX5, VAX1, CAMK1D, GDF6, SHANK3, GPR161, SOX5, ATOH1, NDNF, OLIG2, NOG, ETV5, PAX6, ARNTL, BMP7, SLC6A4, HEY2, MEF2C, SOX9, LHX1, ADRA2C, NEFL, SIX3, SHOX2, LPAR1, IRX3, PRKD1, BMP2, CBLN1, NEURL1, CNTN1, ISLR2, PTPRD, DAB2IP, POU3F2, HES3, GDPD5, THBS2, SYNDIG1, SLIT2, BCL11B, NKX2-5, FEZ…	23566, 463, 375567, 9638, 389549, 6425, 6616, 9628, 8321, 652, 5457, 7101, 9423, 4916, 3170, 56288, 64211, 11023, 57118, 392255, 85358, 23432, 6660, 474, 79625, 10215, 9241, 2119, 5080, 406, 655, 6532, 23493, 4208, 6662, 3975, 152, 4747, 6496, 6474, 1902, 79191, 5587, 650, 869, 9148, 1272, 57611, 5789, 153090, 5454, 390992, 81544, 7058, 79953, 9353, 64919, 1482, 55079, 343472, 596, 4804, 6608, 16…
cell communication	GO:0007154	5.9537841001019e-29	0	853	638.278596534501	5942	ADCY4, HEXB, ABHD6, SPSB1, LPAR3, T, VWC2, PTH2, TFAP2C, LCP1, ADRB1, TMOD2, MRGPRF, GPSM2, PANX2, CNGA1, ARRDC2, SCN2B, SFRP5, SNAP25, RSPO4, CRIP1, PAQR8, ATRN, MAPK4, HPCAL1, RGS6, JPH3, GPD1L, KCNB2, FZD1, WNT11, NRARP, ARL9, HCN1, CTHRC1, SH3GL3, FZD8, BIK, LRP2, GJD2, HRH2, TNFSF11, GHR, RAB6B, CACNA1G, CNTNAP1, JPH4, SYT7, FOXJ1, BMP4, EPAS1, NUP210, RPS6KA2, CACNA1C, NPY5R, NOC2L, KCTD8, …	196883, 3074, 57406, 80176, 23566, 6862, 375567, 113091, 7022, 3936, 153, 29767, 116535, 29899, 56666, 1259, 27106, 6327, 6425, 6616, 343637, 1396, 85315, 8455, 5596, 3241, 9628, 57338, 23171, 9312, 8321, 7481, 441478, 132946, 348980, 115908, 6457, 8325, 638, 4036, 57369, 3274, 8600, 2690, 51560, 8913, 8506, 84502, 9066, 2302, 652, 2034, 23225, 6196, 775, 4889, 26155, 386617, 4772, 345930, 7101, …
regulation of neurogenesis	GO:0050767	9.49065083179395e-29	0	143	54.3535795769871	506	LPAR3, ZFHX3, VWC2, FEZ1, FEZF1, SNAP25, RGS6, BMP4, POU4F1, NR2E1, NTN1, NTRK3, FOXA2, VAX1, CAMK1D, GDF6, SHANK3, SOX5, ATOH1, NDNF, OLIG2, NOG, ETV5, PAX6, ARNTL, BMP7, SLC6A4, HEY2, MEF2C, SOX9, ADRA2C, NEFL, SIX3, SHOX2, LPAR1, IRX3, PRKD1, BMP2, NEURL1, CNTN1, ISLR2, PTPRD, DAB2IP, POU3F2, HES3, GDPD5, SLIT2, BCL11B, NKX2-5, FEZF2, BARHL2, BCL2, NGFR, SMO, BRINP1, TNIK, SPHK1, CXCL12, PLXNB…	23566, 463, 375567, 9638, 389549, 6616, 9628, 652, 5457, 7101, 9423, 4916, 3170, 11023, 57118, 392255, 85358, 6660, 474, 79625, 10215, 9241, 2119, 5080, 406, 655, 6532, 23493, 4208, 6662, 152, 4747, 6496, 6474, 1902, 79191, 5587, 650, 9148, 1272, 57611, 5789, 153090, 5454, 390992, 81544, 9353, 64919, 1482, 55079, 343472, 596, 4804, 6608, 1620, 23043, 8877, 6387, 23654, 50674, 30812, 5979, 3670, 7…
locomotion	GO:0040011	3.47867440353548e-28	0	291	156.078559536289	1453	HEXB, ABHD6, FEZ1, FEZF1, LCP1, DPYSL4, JPH3, WNT11, CTHRC1, TNFSF11, ST8SIA2, CDK5R2, CACNA1G, CNTNAP1, FOXJ1, BMP4, RPS6KA2, CACNA1C, POU4F1, NR2E1, TMPRSS2, ZIC2, APBB2, NTN1, DPYSL5, CD47, PLD1, CD151, NTRK3, S1PR1, PTGER4, FLT1, PARD3, NR2F2, VAX1, CAMK1D, PRKCA, VASH1, PRKG1, CUZD1, APOA1, RHOD, PLXNA2, COL4A1, ATOH1, LHX4, NDNF, CXCL1, EPS8, FGF19, PHLDA2, VAV3, PAX3, NOG, CYP1B1, COL6A1, …	3074, 57406, 9638, 389549, 3936, 10570, 57338, 7481, 115908, 8600, 8128, 8941, 8913, 8506, 2302, 652, 6196, 775, 5457, 7101, 7113, 7546, 323, 9423, 56896, 961, 5337, 977, 4916, 1901, 5734, 2321, 56288, 7026, 11023, 57118, 5578, 22846, 5592, 50624, 335, 29984, 5362, 1282, 474, 89884, 79625, 2919, 2059, 9965, 7262, 10451, 5077, 9241, 1545, 1291, 147495, 26585, 6624, 5080, 2253, 7046, 2920, 655, 464…
cell morphogenesis involved in neuron differentiation	GO:0048667	5.14862399484261e-28	0	159	64.9879755811802	605	LPAR3, FEZ1, FEZF1, DPYSL4, FZD1, FZD8, ST8SIA2, CACNA1G, CNTNAP1, RPS6KA2, CACNA1C, POU4F1, NR2E1, ZIC2, APBB2, NTN1, DPYSL5, NTRK3, PARD3, VAX1, SHANK3, PLXNA2, SLITRK1, COL4A1, ATOH1, LHX4, ARHGEF28, NOG, COL6A1, NKX2-8, PAX6, FGF8, BMP7, HRAS, NKX2-1, MEF2C, GFRA1, TRPC3, LHX1, FOXB1, TGFB2, NEFL, GDNF, SHOX2, MAP2, UNC5C, BRSK2, COL4A2, POU4F2, ITGA2, CNTN1, COL9A3, ISLR2, EPHA5, MYCBP2, EFN…	23566, 9638, 389549, 10570, 8321, 8325, 8128, 8913, 8506, 6196, 775, 5457, 7101, 7546, 323, 9423, 56896, 4916, 56288, 11023, 85358, 5362, 114798, 1282, 474, 89884, 64283, 9241, 1291, 26257, 5080, 2253, 655, 3265, 7080, 4208, 2674, 7222, 3975, 27023, 7042, 4747, 2668, 6474, 4133, 8633, 9024, 1284, 5458, 3673, 1272, 1299, 57611, 2044, 23077, 1948, 5789, 1286, 4744, 5454, 785, 9353, 64919, 55079, 34…
anterior/posterior pattern specification	GO:0009952	6.68778705706216e-27	0	81	22.2355552814947	207	T, FEZF1, HOXD13, NRARP, ALX4, HOXB8, BMP4, HOXD8, FOXA2, HEY1, DKK1, TBX3, NR2F2, PCDH8, EN1, PLXNA2, TBX18, PAX3, NOG, HES7, PCSK5, HOXA6, PAX6, FGF8, TGFBR1, HEY2, FOXC2, LHX1, FOXB1, HIPK2, NKX3-1, SIX3, FOXC1, HOXB6, TCF15, BMP2, SIX2, CYP26A1, BTG2, TBX1, NKD1, OTX1, ZEB2, WNT2, HES3, TSHZ1, EMX2, FEZF2, SMO, HOXA5, HNF1B, CYP26C1, HOXB3, OSR1, DLL1, WNT3A, MSX2, COBL, HOXA1, HOXB5, LEF1, W…	6862, 389549, 3239, 441478, 60529, 3218, 652, 3234, 3170, 23462, 22943, 6926, 7026, 5100, 2019, 5362, 9096, 5077, 9241, 84667, 5125, 3203, 5080, 2253, 7046, 23493, 2303, 3975, 27023, 28996, 4824, 6496, 2296, 3216, 6939, 650, 10736, 1592, 7832, 6899, 85407, 5013, 9839, 7472, 390992, 10194, 2018, 55079, 6608, 3202, 6928, 340665, 3213, 130497, 28514, 89780, 4488, 23242, 3198, 3215, 51176, 79971, 809…
skeletal system development	GO:0001501	9.55845913196245e-27	0	127	47.0491459579454	438	HEXB, T, HOXD13, MAF, WNT11, ALX4, HOXB8, BMP4, LECT1, RUNX2, PKDCC, COL13A1, HOXD8, NPPC, SULF2, PTGER4, FBN1, TBX3, PRKCA, CDKN1C, EN1, DCHS1, SOX5, NAB1, PAX7, IRX5, NOG, HES7, PCSK5, AEBP1, MDFI, GREM1, HOXA6, COL11A1, FGF8, CADM1, TGFBR1, BMP7, HHIP, IHH, TLL1, COL12A1, MEF2C, SOX9, FOXC2, LHX1, TGFB2, WNT9B, FGF9, RASSF2, FOXC1, PITX2, SHOX2, HOXD1, HOXB6, TCF15, BMP2, SIX2, TBX1, EDN1, BMP…	3074, 6862, 3239, 4094, 7481, 60529, 3218, 652, 11061, 860, 91461, 1305, 3234, 4880, 55959, 5734, 2200, 6926, 5578, 1028, 2019, 8642, 6660, 4664, 5081, 10265, 9241, 84667, 5125, 165, 4188, 26585, 3203, 1301, 2253, 23705, 7046, 655, 64399, 3549, 7092, 1303, 4208, 6662, 2303, 3975, 7042, 7484, 2254, 9770, 2296, 5308, 6474, 3231, 3216, 6939, 650, 10736, 6899, 1906, 656, 50515, 6608, 9421, 3202, 861,…
chordate embryonic development	GO:0043009	1.07919421972167e-26	0	156	64.7731392982673	603	T, TFAP2C, SFRP5, FZD1, WNT11, NRARP, ALX4, CTHRC1, HOXB8, BMP4, EPAS1, RUNX2, ZIC2, SULF2, FOXA2, HEY1, JUNB, DKK1, TBX3, NR2F2, PCDH8, CDKN1C, EN1, GPR161, DCHS1, SOX5, PLXNA2, PRDM14, PAX7, IRX5, TBX18, PAX3, NOG, HES7, PCSK5, MDFI, HOXA6, PAX6, COL11A1, FGF8, TGFBR1, BMP7, IHH, HEY2, TGFBR3, RSPO3, MEF2C, FOXC2, LHX1, FOXB1, NKX3-1, WNT9B, FGF9, FOXC1, HEG1, PITX2, SHOX2, TSHZ3, HOXD1, HOXB6,…	6862, 7022, 6425, 8321, 7481, 441478, 60529, 115908, 3218, 652, 2034, 860, 7546, 55959, 3170, 23462, 3726, 22943, 6926, 7026, 5100, 1028, 2019, 23432, 8642, 6660, 5362, 63978, 5081, 10265, 9096, 5077, 9241, 84667, 5125, 4188, 3203, 5080, 1301, 2253, 7046, 655, 3549, 23493, 7049, 84870, 4208, 2303, 3975, 27023, 4824, 7484, 2254, 2296, 57493, 5308, 6474, 57616, 3231, 3216, 6939, 23764, 650, 10736, …
embryo development ending in birth or egg hatching	GO:0009792	3.4009030501116e-26	0	156	65.4176481470062	609	T, TFAP2C, SFRP5, FZD1, WNT11, NRARP, ALX4, CTHRC1, HOXB8, BMP4, EPAS1, RUNX2, ZIC2, SULF2, FOXA2, HEY1, JUNB, DKK1, TBX3, NR2F2, PCDH8, CDKN1C, EN1, GPR161, DCHS1, SOX5, PLXNA2, PRDM14, PAX7, IRX5, TBX18, PAX3, NOG, HES7, PCSK5, MDFI, HOXA6, PAX6, COL11A1, FGF8, TGFBR1, BMP7, IHH, HEY2, TGFBR3, RSPO3, MEF2C, FOXC2, LHX1, FOXB1, NKX3-1, WNT9B, FGF9, FOXC1, HEG1, PITX2, SHOX2, TSHZ3, HOXD1, HOXB6,…	6862, 7022, 6425, 8321, 7481, 441478, 60529, 115908, 3218, 652, 2034, 860, 7546, 55959, 3170, 23462, 3726, 22943, 6926, 7026, 5100, 1028, 2019, 23432, 8642, 6660, 5362, 63978, 5081, 10265, 9096, 5077, 9241, 84667, 5125, 4188, 3203, 5080, 1301, 2253, 7046, 655, 3549, 23493, 7049, 84870, 4208, 2303, 3975, 27023, 4824, 7484, 2254, 2296, 57493, 5308, 6474, 57616, 3231, 3216, 6939, 23764, 650, 10736, …
regulation of localization	GO:0032879	1.06832909207709e-25	0	347	204.738977616082	1906	ABHD6, LPAR3, LCP1, ADRB1, SCN2B, SFRP5, SNAP25, JPH3, GPD1L, KCNB2, FZD1, WNT11, HCN1, TNFSF11, CDK5R2, CACNA1G, JPH4, SYT7, BMP4, NUP210, CACNA1C, NPY5R, NR2E1, KCNMB4, NPY2R, NTN1, PKDCC, APPL1, CD47, NTRK3, S1PR1, CDH3, PTGER4, FOXA2, FLT1, PARD3, PTPN3, KCNK9, DKK1, NR2F2, CAMK1D, PRKCA, VASH1, KCNG3, REEP6, TBC1D1, SHANK3, KCNA3, ADRB2, APOA1, RHOD, AVPR1A, PLXNA2, FGF19, PHLDA2, HTR1A, GNB…	57406, 23566, 3936, 153, 6327, 6425, 6616, 57338, 23171, 9312, 8321, 7481, 348980, 8600, 8941, 8913, 84502, 9066, 652, 23225, 775, 4889, 7101, 27345, 4887, 9423, 91461, 26060, 961, 4916, 1901, 1001, 5734, 3170, 2321, 56288, 5774, 51305, 22943, 7026, 57118, 5578, 22846, 170850, 92840, 23216, 85358, 3738, 154, 335, 29984, 552, 5362, 9965, 7262, 3350, 10681, 6506, 9241, 1545, 56704, 3775, 10891, 112…
synaptic transmission	GO:0007268	2.16945021891406e-25	0	173	77.5558981315903	722	ADCY4, ABHD6, LPAR3, ADRB1, TMOD2, PANX2, SCN2B, SNAP25, JPH3, KCNB2, HCN1, GJD2, HRH2, CACNA1G, JPH4, RPS6KA2, CACNA1C, NPY5R, NR2E1, KCNMB4, NPY2R, KCNK9, PRKCA, PCDH8, KCNG3, SHANK3, KCNA3, GRIA4, NPY, SLC1A2, KCNK1, KCNN1, HRH3, ETV5, GAD1, KCNF1, SNCB, GABRB1, KCNJ4, MYO5A, SLC6A4, ADCY5, HRAS, TACR1, GRID2IP, SLC6A1, MEF2C, GNG12, GRIA1, FGF14, SNCAIP, ADCY7, PLCL1, NEFL, KISS1R, GDNF, CHRN…	196883, 57406, 23566, 153, 29767, 56666, 6327, 6616, 57338, 9312, 348980, 57369, 3274, 8913, 84502, 6196, 775, 4889, 7101, 27345, 4887, 51305, 5578, 5100, 170850, 85358, 3738, 2893, 4852, 6506, 3775, 3780, 11255, 2119, 2571, 3754, 6620, 2560, 3761, 4644, 6532, 111, 3265, 6869, 392862, 6529, 4208, 55970, 2890, 2259, 9627, 113, 5334, 4747, 84634, 2668, 1143, 53358, 3736, 8825, 90134, 2559, 10021, 8…
central nervous system neuron differentiation	GO:0021953	3.32642127961084e-25	0	71	18.5833384719739	173	TFAP2C, POU4F1, NR2E1, LHX5, SHANK3, SOX5, LHX4, OLIG2, PAX7, NPY, ARHGEF28, PAX3, PAX6, FGF8, SALL3, NKX2-1, LHX1, MAP2, CBLN1, BTG2, PTCH1, SOX1, MYCBP2, TBX20, GDPD5, SLIT2, BCL11B, FEZF2, SMO, DBX1, ISL1, BHLHE22, CACNA1A, SLIT1, NEUROG2, WNT3A, OLIG3, NRP2, TFAP2A, MDGA2, PROX1, NRP1, NFIB, HOXA1, LEF1, GDF7, DRD1, DLL4, NKX2-2, ISL2, GSX2, ERBB4, LMX1B, EOMES, DLX2, GBX2, ID4, ASCL1, NKX6-2…	7022, 5457, 7101, 64211, 85358, 6660, 89884, 10215, 5081, 4852, 64283, 5077, 5080, 2253, 27164, 7080, 3975, 4133, 869, 7832, 5727, 6656, 23077, 57057, 81544, 9353, 64919, 55079, 6608, 120237, 3670, 27319, 773, 6585, 63973, 89780, 167826, 8828, 7020, 161357, 5629, 8829, 4781, 3198, 51176, 151449, 1812, 54567, 4821, 64843, 170825, 2066, 4010, 8320, 1746, 2637, 3400, 429, 84504, 26038, 2049, 4929, 6…
regulation of signaling	GO:0023051	6.34712419820071e-25	0	443	284.980329284085	2653	ABHD6, LPAR3, VWC2, ADRB1, TMOD2, CNGA1, SFRP5, SNAP25, RGS6, JPH3, GPD1L, FZD1, WNT11, NRARP, CTHRC1, FZD8, BIK, HRH2, TNFSF11, GHR, CNTNAP1, JPH4, SYT7, FOXJ1, BMP4, CACNA1C, NPY5R, NOC2L, KCTD8, ECT2L, NR2E1, SEZ6L, KCNMB4, LECT1, RUNX2, NPY2R, NLRC5, DEPDC7, NTRK3, S1PR1, PAG1, CDH3, SULF2, FOXA2, FLT1, KIAA1244, HEY1, GREM2, DUSP1, DKK1, FBN1, PRKCA, GDF6, CRLF1, CDKN1C, TBC1D1, GADD45G, DLK…	57406, 23566, 375567, 153, 29767, 1259, 6425, 6616, 9628, 57338, 23171, 8321, 7481, 441478, 115908, 8325, 638, 3274, 8600, 2690, 8506, 84502, 9066, 2302, 652, 775, 4889, 26155, 386617, 345930, 7101, 23544, 27345, 11061, 860, 4887, 84166, 91614, 4916, 1901, 55824, 1001, 55959, 3170, 2321, 57221, 23462, 64388, 1843, 22943, 2200, 5578, 392255, 9244, 1028, 23216, 10912, 65989, 85358, 23432, 8437, 515…
tube morphogenesis	GO:0035239	9.65116179486502e-25	0	104	35.8776592464698	334	T, TFAP2C, SFRP5, FZD1, WNT11, NRARP, CTHRC1, BMP4, ZIC2, NTN1, IRX1, FOXA2, WNT6, FLT1, TBX3, DCHS1, COL4A1, PAX3, NOG, ETV5, FGF8, BMP7, HHIP, IHH, HRAS, NKX2-1, MEF2C, SOX9, FOXC2, LHX1, NKX3-1, WNT9B, PITX2, GDNF, KIF26B, IRX3, BMP2, SIX2, PTCH1, TBX1, DAB2IP, TBX20, ZEB2, WNT2, EDN1, SLIT2, GATA6, NKX2-5, BCL2, SMO, MET, HAND1, CXCL12, PLXNB2, HOXA5, SOX8, RET, HNF1B, LHX2, ADAMTS16, OSR1, D…	6862, 7022, 6425, 8321, 7481, 441478, 115908, 652, 7546, 9423, 79192, 3170, 7475, 2321, 6926, 8642, 1282, 5077, 9241, 2119, 2253, 655, 64399, 3549, 3265, 7080, 4208, 6662, 2303, 3975, 4824, 7484, 5308, 2668, 55083, 79191, 650, 10736, 5727, 6899, 153090, 57057, 9839, 7472, 1906, 9353, 2627, 1482, 596, 6608, 4233, 9421, 6387, 23654, 3202, 30812, 5979, 6928, 9355, 170690, 130497, 28514, 153572, 9037…
behavior	GO:0007610	1.34528529387589e-24	0	152	64.9879755811802	605	C1QL1, HEXB, MCOLN3, ADRB1, TMOD2, JPH3, TANC1, HOXB8, HRH2, JPH4, CACNA1C, NPY5R, POU4F1, NR2E1, SEZ6L, LGI4, CIART, NPY2R, RNF180, NTRK3, S1PR1, FOXA2, CAMK1D, PRKCA, SHANK3, AVPR1A, SLITRK1, EPS8, HTR1A, NPY, SLC1A2, HRH3, ETV5, GREM1, CNTFR, MYO5A, SLC6A4, ADCY5, HRAS, TACR1, NKX2-1, SLC6A1, MEF2C, GRIA1, CPT1A, FGF14, FZD4, FOXB1, HIPK2, P2RY1, SIX3, GPR124, GNAO1, SGIP1, GDNF, CHRNB4, LPAR1…	10882, 3074, 55283, 153, 29767, 57338, 85461, 3218, 3274, 84502, 775, 4889, 5457, 7101, 23544, 163175, 148523, 4887, 285671, 4916, 1901, 3170, 57118, 5578, 85358, 552, 114798, 2059, 3350, 4852, 6506, 11255, 2119, 26585, 1271, 4644, 6532, 111, 3265, 6869, 7080, 6529, 4208, 2890, 1374, 2259, 8322, 27023, 28996, 5028, 6496, 25960, 2775, 84251, 2668, 1143, 1902, 53358, 6939, 5587, 7832, 5919, 3673, 4…
forebrain development	GO:0030900	1.89617983910304e-24	0	101	34.4812234075353	321	TFAP2C, FEZF1, LRP2, CDK5R2, BMP4, POU4F1, NR2E1, LHX5, DKK1, TBX3, NR2F2, SHANK3, PRKG1, AVPR1A, ATOH1, OLIG2, NPY, SLC1A2, NOG, PAX6, FGF8, SALL3, SLC6A4, NKX2-1, GNG12, LHX1, FOXB1, SIX3, PITX2, GNAO1, POU3F1, BMP2, BTG2, SOX1, EPHA5, PLCB1, OTX1, DAB2IP, ZEB2, POU3F2, GDPD5, EMX2, SLIT2, BCL11B, FEZF2, SMO, CXCL12, NEUROG3, ISL1, POU3F3, SCN5A, LHX2, BHLHE22, LAMB1, SLIT1, NKX2-6, SEMA5A, NEU…	7022, 389549, 4036, 8941, 652, 5457, 7101, 64211, 22943, 6926, 7026, 85358, 5592, 552, 474, 10215, 4852, 6506, 9241, 5080, 2253, 27164, 6532, 7080, 55970, 3975, 27023, 6496, 5308, 2775, 5453, 650, 7832, 6656, 2044, 23236, 5013, 153090, 9839, 5454, 81544, 2018, 9353, 64919, 55079, 6608, 6387, 50674, 3670, 5455, 6331, 9355, 27319, 3912, 6585, 137814, 9037, 63973, 89780, 26050, 8828, 7020, 63950, 10…
transcription from RNA polymerase II promoter	GO:0006366	1.90942605606588e-24	0	315	182.7182586175	1701	HEXB, T, ZFHX3, VWC2, TFAP2C, FEZF1, LRRFIP1, HOXD13, MAF, FZD1, NRARP, ALX4, FZD8, TNFSF11, FOXJ1, BMP4, EPAS1, NOC2L, POU4F1, NFATC1, NR2E1, RUNX2, CBX8, MAFB, NLRC5, HOXD8, S1PR1, VGLL2, MAFA, FOXA2, HEY1, JUNB, GREM2, NFE2L3, DKK1, FBN1, TBX3, NR2F2, VAX1, GDF6, FOXF2, GATA5, BMI1, CDKN1C, EN1, BHLHE41, ADRB2, SOX7, SOX5, ATOH1, SMYD2, CBX7, OLIG2, PAX7, SLC40A1, TBX18, PAX3, PURA, NOG, ZBTB4…	3074, 6862, 463, 375567, 7022, 389549, 9208, 3239, 4094, 8321, 441478, 60529, 8325, 8600, 2302, 652, 2034, 26155, 5457, 4772, 7101, 860, 57332, 9935, 84166, 3234, 1901, 245806, 389692, 3170, 23462, 3726, 64388, 9603, 22943, 2200, 6926, 7026, 11023, 392255, 2295, 140628, 648, 1028, 2019, 79365, 154, 83595, 6660, 474, 56950, 23492, 10215, 5081, 30061, 9096, 5077, 5813, 9241, 100128927, 84864, 84667…
embryonic skeletal system development	GO:0048706	2.51247044544895e-24	0	58	13.3198495406055	124	T, WNT11, ALX4, HOXB8, BMP4, RUNX2, SULF2, PAX7, IRX5, NOG, PCSK5, MDFI, HOXA6, COL11A1, TGFBR1, BMP7, IHH, MEF2C, FOXC2, LHX1, WNT9B, FGF9, SHOX2, HOXD1, HOXB6, SIX2, TBX1, CHST11, SMO, HOXA5, HOXB3, OSR1, TBX15, WNT9A, TFAP2A, PRRX2, GAS1, HOXA1, HOXB5, ZEB1, SIX1, OSR2, GSC, ALX1, NODAL, NKX3-2, HOXB9, HOXB2, EXT1, HOXA4, DLX2, SMAD3, HOXC9, HOXB4, PDGFRA, PRRX1, DLX1, TWIST1	6862, 7481, 60529, 3218, 652, 860, 55959, 5081, 10265, 9241, 5125, 4188, 3203, 1301, 7046, 655, 3549, 4208, 2303, 3975, 7484, 2254, 6474, 3231, 3216, 10736, 6899, 50515, 6608, 3202, 3213, 130497, 6913, 7483, 7020, 51450, 2619, 3198, 3215, 6935, 6495, 116039, 145258, 8092, 4838, 579, 3219, 3212, 2131, 3201, 1746, 4088, 3225, 3214, 5156, 5396, 1745, 7291
morphogenesis of an epithelium	GO:0002009	2.97756044283257e-24	0	119	45.0082012702719	419	T, TFAP2C, LCP1, SFRP5, HOXD13, FZD1, WNT11, NRARP, CTHRC1, BMP4, ZIC2, NTN1, IRX1, FOXA2, WNT6, FLT1, PARD3, TBX3, FOXF2, PCDH8, DCHS1, COL4A1, TBX18, PAX3, NOG, ETV5, FGF8, BMP7, HHIP, IHH, HRAS, NKX2-1, RSPO3, MEF2C, SOX9, FOXC2, LHX1, NKX3-1, WNT9B, PITX2, GDNF, TCF15, KIF26B, IRX3, BMP2, SIX2, PTCH1, NKD1, HBEGF, TBX20, ZEB2, WNT2, EDN1, SLIT2, NKX2-5, BCL2, SMO, MET, HAND1, CXCL12, PLXNB2, …	6862, 7022, 3936, 6425, 3239, 8321, 7481, 441478, 115908, 652, 7546, 9423, 79192, 3170, 7475, 2321, 56288, 6926, 2295, 5100, 8642, 1282, 9096, 5077, 9241, 2119, 2253, 655, 64399, 3549, 3265, 7080, 84870, 4208, 6662, 2303, 3975, 4824, 7484, 5308, 2668, 6939, 55083, 79191, 650, 10736, 5727, 85407, 1839, 57057, 9839, 7472, 1906, 9353, 1482, 596, 6608, 4233, 9421, 6387, 23654, 3202, 30812, 5979, 6928…
regulation of cell communication	GO:0010646	4.02246083596256e-24	0	441	285.73225627428	2660	ABHD6, LPAR3, VWC2, ADRB1, TMOD2, CNGA1, SFRP5, SNAP25, RGS6, JPH3, GPD1L, FZD1, WNT11, NRARP, CTHRC1, FZD8, BIK, HRH2, TNFSF11, GHR, CNTNAP1, JPH4, SYT7, FOXJ1, BMP4, CACNA1C, NPY5R, NOC2L, KCTD8, ECT2L, NR2E1, SEZ6L, KCNMB4, LECT1, RUNX2, NPY2R, NLRC5, DEPDC7, NTRK3, S1PR1, PAG1, CDH3, SULF2, FOXA2, FLT1, KIAA1244, HEY1, GREM2, DUSP1, DKK1, FBN1, PRKCA, GDF6, CRLF1, CDKN1C, TBC1D1, GADD45G, DLK…	57406, 23566, 375567, 153, 29767, 1259, 6425, 6616, 9628, 57338, 23171, 8321, 7481, 441478, 115908, 8325, 638, 3274, 8600, 2690, 8506, 84502, 9066, 2302, 652, 775, 4889, 26155, 386617, 345930, 7101, 23544, 27345, 11061, 860, 4887, 84166, 91614, 4916, 1901, 55824, 1001, 55959, 3170, 2321, 57221, 23462, 64388, 1843, 22943, 2200, 5578, 392255, 9244, 1028, 23216, 10912, 65989, 85358, 23432, 8437, 515…
cellular component movement	GO:0006928	7.89155639410511e-24	0	303	174.876734291176	1628	HEXB, ABHD6, FEZ1, FEZF1, LCP1, ACTA1, ADRB1, SCN2B, DPYSL4, GPD1L, WNT11, CTHRC1, TNFSF11, ST8SIA2, CDK5R2, CACNA1G, CNTNAP1, FOXJ1, BMP4, RPS6KA2, CACNA1C, POU4F1, NR2E1, ZIC2, APBB2, NTN1, DPYSL5, CD47, CD151, NTRK3, S1PR1, PTGER4, FLT1, PARD3, NR2F2, VAX1, CAMK1D, PRKCA, VASH1, PRKG1, CUZD1, APOA1, RHOD, PLXNA2, COL4A1, ATOH1, LHX4, NDNF, CXCL1, EPS8, FGF19, PHLDA2, NPY, VAV3, PAX3, NOG, CYP1…	3074, 57406, 9638, 389549, 3936, 58, 153, 6327, 10570, 23171, 7481, 115908, 8600, 8128, 8941, 8913, 8506, 2302, 652, 6196, 775, 5457, 7101, 7546, 323, 9423, 56896, 961, 977, 4916, 1901, 5734, 2321, 56288, 7026, 11023, 57118, 5578, 22846, 5592, 50624, 335, 29984, 5362, 1282, 474, 89884, 79625, 2919, 2059, 9965, 7262, 4852, 10451, 5077, 9241, 1545, 1291, 147495, 26585, 6624, 5080, 2253, 7046, 2920,…
regulation of cell proliferation	GO:0042127	9.28783508917659e-24	0	263	144.477400258987	1345	T, FEZF1, SFRP5, HOXD13, MAB21L2, WNT11, NRARP, CTHRC1, FOXJ1, BMP4, RPS6KA2, NPY5R, ODC1, NR2E1, LECT1, RUNX2, NTN1, CD47, NTRK3, FGF5, S1PR1, CDH3, NPPC, FLT1, LHX5, TBX3, NR2F2, VAX1, PRKCA, VASH1, CRLF1, BMI1, CDKN1C, SOX7, AVPR1A, SMYD2, CXCL1, IGFBP6, PAX7, FGF19, HTR1A, VAV3, TBX18, PAX3, PURA, MAB21L1, NOG, CYP1B1, PPARGC1A, HRH3, ETV5, MLXIPL, GREM1, CNTFR, IFI30, NKX2-8, PAX6, FGF8, TGF…	6862, 389549, 6425, 3239, 10586, 7481, 441478, 115908, 2302, 652, 6196, 4889, 4953, 7101, 11061, 860, 9423, 961, 4916, 2250, 1901, 1001, 4880, 2321, 64211, 6926, 7026, 11023, 5578, 22846, 9244, 648, 1028, 83595, 552, 56950, 2919, 3489, 5081, 9965, 3350, 10451, 9096, 5077, 5813, 4081, 9241, 1545, 10891, 11255, 2119, 51085, 26585, 1271, 10437, 26257, 5080, 2253, 7046, 655, 6532, 3549, 7434, 3265, 2…
negative regulation of transcription from RNA polymerase II promoter	GO:0000122	1.137712887292e-23	0	154	67.5660109761362	629	T, ZFHX3, TFAP2C, FEZF1, MAF, NRARP, FZD8, FOXJ1, BMP4, NOC2L, POU4F1, NR2E1, CBX8, HOXD8, FOXA2, HEY1, NFE2L3, DKK1, TBX3, NR2F2, VAX1, BMI1, CDKN1C, BHLHE41, SMYD2, CBX7, OLIG2, TBX18, PAX3, NOG, ZBTB42, MINA, HES7, AEBP1, MLXIPL, MDFI, NFIL3, H2AFY2, HEY2, NKX2-1, MEF2C, ZMYND11, FOXC2, TFAP2B, HIPK2, FGF9, PITX2, SHOX2, BMP2, POU4F2, PTCH1, USP3, MKX, DAB2IP, TBX20, ZEB2, FOXD3, HES3, SIM2, E…	6862, 463, 7022, 389549, 4094, 441478, 8325, 2302, 652, 26155, 5457, 7101, 57332, 3234, 3170, 23462, 9603, 22943, 6926, 7026, 11023, 648, 1028, 79365, 56950, 23492, 10215, 9096, 5077, 9241, 100128927, 84864, 84667, 165, 51085, 4188, 4783, 55506, 23493, 7080, 4208, 10771, 2303, 7021, 28996, 2254, 5308, 6474, 650, 5458, 5727, 9960, 283078, 153090, 57057, 9839, 27022, 390992, 6493, 1906, 2627, 12295…
regulation of neuron differentiation	GO:0045664	1.17203842468667e-23	0	115	43.289511006968	403	LPAR3, ZFHX3, VWC2, FEZ1, FEZF1, SNAP25, RGS6, BMP4, NR2E1, NTN1, NTRK3, FOXA2, CAMK1D, GDF6, SHANK3, SOX5, ATOH1, NDNF, OLIG2, ETV5, PAX6, BMP7, SLC6A4, HEY2, MEF2C, SOX9, ADRA2C, NEFL, SIX3, SHOX2, LPAR1, IRX3, PRKD1, BMP2, NEURL1, CNTN1, ISLR2, PTPRD, DAB2IP, POU3F2, HES3, GDPD5, SLIT2, BCL11B, NKX2-5, FEZF2, BARHL2, BCL2, NGFR, BRINP1, TNIK, SPHK1, CXCL12, PLXNB2, NEUROG3, SOX8, RET, ISL1, TI…	23566, 463, 375567, 9638, 389549, 6616, 9628, 652, 7101, 9423, 4916, 3170, 57118, 392255, 85358, 6660, 474, 79625, 10215, 2119, 5080, 655, 6532, 23493, 4208, 6662, 152, 4747, 6496, 6474, 1902, 79191, 5587, 650, 9148, 1272, 57611, 5789, 153090, 5454, 390992, 81544, 9353, 64919, 1482, 55079, 343472, 596, 4804, 1620, 23043, 8877, 6387, 23654, 50674, 30812, 5979, 3670, 7074, 3706, 43, 4211, 773, 6585…
vasculature development	GO:0001944	1.63695603443038e-23	0	143	60.6912499229204	565	T, SFRP5, FZD1, WNT11, NRARP, FZD8, BMP4, EPAS1, NR2E1, LECT1, S1PR1, FLT1, HEY1, JUNB, TBX3, NR2F2, PRKCA, VASH1, ANGPTL4, COL4A1, HPGD, VAV3, CYP1B1, OTULIN, GREM1, PAX6, FZD10, FGF8, TGFBR1, BMP7, IHH, HEY2, TGFBR3, TGFA, MYLK, MEF2C, FOXC2, FZD4, TFAP2B, HIPK2, NKX3-1, TGFB2, FGF9, PDE3B, FOXC1, HEG1, PITX2, GPR124, PRKD1, EREG, COL4A2, TBX1, EFNB2, PROK2, EGR3, DAB2IP, TBX20, CHRNA7, DLX3, P…	6862, 6425, 8321, 7481, 441478, 8325, 652, 2034, 7101, 11061, 1901, 2321, 23462, 3726, 6926, 7026, 5578, 22846, 51129, 1282, 3248, 10451, 1545, 90268, 26585, 5080, 11211, 2253, 7046, 655, 3549, 23493, 7049, 7039, 4638, 4208, 2303, 8322, 7021, 28996, 4824, 7042, 2254, 5140, 2296, 57493, 5308, 25960, 5587, 2069, 1284, 6899, 1948, 60675, 1960, 153090, 57057, 1139, 1747, 5579, 7472, 1464, 7058, 1906,…
mesenchyme development	GO:0060485	3.50614274387084e-23	0	75	21.8058827156687	203	WNT11, BMP4, NFATC1, FOXA2, HEY1, FOXF2, FGF19, PAX3, NOG, GREM1, PAX6, FGF8, TGFBR1, BMP7, HEY2, TGFBR3, NKX2-1, MEF2C, SOX9, FOXC2, TGFB2, FGF9, FOXC1, PITX2, GDNF, TCF15, BMP2, SIX2, CYP26A1, TBX1, DAB2IP, TBX20, ZEB2, WNT2, EDN1, NKX2-5, BCL2, SMO, HAND1, HOXA5, SOX8, RET, ISL1, CYP26C1, OSR1, WNT3A, NRP2, TFAP2A, NRP1, MSX2, FGF10, LEF1, SIX1, FOXD1, OVOL2, TGFB1, GSC, LOXL2, ALX1, ERBB4, NO…	7481, 652, 4772, 3170, 23462, 2295, 9965, 5077, 9241, 26585, 5080, 2253, 7046, 655, 23493, 7049, 7080, 4208, 6662, 2303, 7042, 2254, 2296, 5308, 2668, 6939, 650, 10736, 1592, 6899, 153090, 57057, 9839, 7472, 1906, 1482, 596, 6608, 9421, 3202, 30812, 5979, 3670, 340665, 130497, 89780, 8828, 7020, 8829, 4488, 2255, 51176, 6495, 2297, 58495, 7040, 145258, 4017, 8092, 2066, 4838, 8751, 8320, 4088, 26…
positive regulation of transcription from RNA polymerase II promoter	GO:0045944	5.91219854343482e-23	0	190	93.0241105013258	866	HEXB, T, TFAP2C, HOXD13, MAF, ALX4, FZD8, TNFSF11, FOXJ1, BMP4, EPAS1, POU4F1, NFATC1, NR2E1, RUNX2, MAFB, NLRC5, S1PR1, VGLL2, MAFA, FOXA2, HEY1, JUNB, FOXF2, GATA5, EN1, ADRB2, SOX5, ATOH1, PAX7, PAX3, NOG, PPARGC1A, ETV5, MLXIPL, CEBPD, GREM1, PAX6, MAML3, ARNTL, BMP7, ARNTL2, IHH, HRAS, HEY2, NKX2-1, AATF, MEF2C, SOX9, INHBA, STAT4, ONECUT2, FOXC2, IL11, TFAP2B, HIPK2, NKX3-1, P2RY1, MCF2L, F…	3074, 6862, 7022, 3239, 4094, 60529, 8325, 8600, 2302, 652, 2034, 5457, 4772, 7101, 860, 9935, 84166, 1901, 245806, 389692, 3170, 23462, 3726, 2295, 140628, 2019, 154, 6660, 474, 5081, 5077, 9241, 10891, 2119, 51085, 1052, 26585, 5080, 55534, 406, 655, 56938, 3549, 3265, 23493, 7080, 26574, 4208, 6662, 3624, 6775, 9480, 2303, 3589, 7021, 28996, 4824, 5028, 23263, 2313, 6496, 2296, 5308, 2668, 647…
cell morphogenesis	GO:0000902	7.11635277611327e-23	0	231	122.564099401862	1141	HEXB, CCNO, LPAR3, FEZ1, FEZF1, DPYSL4, FZD1, FZD8, HRH2, ST8SIA2, CACNA1G, CNTNAP1, FOXJ1, BMP4, RPS6KA2, CACNA1C, POU4F1, NFATC1, NR2E1, LECT1, ZIC2, APBB2, NTN1, DPYSL5, NTRK3, FOXA2, PARD3, HEY1, DKK1, VAX1, FOXF2, GAS7, TBC1D1, SHANK3, APOA1, PLXNA2, SLITRK1, COL4A1, PRDM14, ATOH1, LHX4, EPS8, ARHGEF28, NOG, LIPA, COL6A1, GREM1, NKX2-8, PAX6, PDZD8, FGF8, CADM1, TGFBR1, BMP7, IHH, HRAS, HEY2…	3074, 10309, 23566, 9638, 389549, 10570, 8321, 8325, 3274, 8128, 8913, 8506, 2302, 652, 6196, 775, 5457, 4772, 7101, 11061, 7546, 323, 9423, 56896, 4916, 3170, 56288, 23462, 22943, 11023, 2295, 8522, 23216, 85358, 335, 5362, 114798, 1282, 63978, 474, 89884, 2059, 64283, 9241, 3988, 1291, 26585, 26257, 5080, 118987, 2253, 23705, 7046, 655, 3549, 3265, 23493, 7049, 7080, 4208, 6662, 2674, 9480, 722…
blood vessel development	GO:0001568	1.38047451779328e-22	0	136	57.4687056792255	535	T, WNT11, NRARP, BMP4, EPAS1, NR2E1, LECT1, S1PR1, FLT1, HEY1, JUNB, TBX3, NR2F2, PRKCA, VASH1, ANGPTL4, COL4A1, HPGD, VAV3, CYP1B1, OTULIN, GREM1, PAX6, FGF8, TGFBR1, BMP7, IHH, HEY2, TGFBR3, TGFA, MYLK, MEF2C, FOXC2, FZD4, TFAP2B, HIPK2, NKX3-1, TGFB2, FGF9, PDE3B, FOXC1, HEG1, PITX2, GPR124, PRKD1, EREG, COL4A2, TBX1, EFNB2, PROK2, EGR3, DAB2IP, TBX20, CHRNA7, DLX3, PRKCB, WNT2, CSPG4, THBS2, …	6862, 7481, 441478, 652, 2034, 7101, 11061, 1901, 2321, 23462, 3726, 6926, 7026, 5578, 22846, 51129, 1282, 3248, 10451, 1545, 90268, 26585, 5080, 2253, 7046, 655, 3549, 23493, 7049, 7039, 4638, 4208, 2303, 8322, 7021, 28996, 4824, 7042, 2254, 5140, 2296, 57493, 5308, 25960, 5587, 2069, 1284, 6899, 1948, 60675, 1960, 153090, 57057, 1139, 1747, 5579, 7472, 1464, 7058, 1906, 8742, 9353, 2627, 1482, …
negative regulation of transcription, DNA-templated	GO:0045892	1.51543359096317e-22	0	201	101.510143676389	945	T, ZFHX3, TFAP2C, FEZF1, LRRFIP1, MAF, FZD1, WNT11, TWIST2, NRARP, FZD8, FOXJ1, BMP4, NOC2L, POU4F1, NR2E1, CIART, RUNX2, ZIC2, CBX8, HOXD8, FOXA2, HEY1, NFE2L3, DKK1, TBX3, NR2F2, VAX1, FOXF2, BMI1, CDKN1C, BHLHE41, SOX7, SFMBT1, SOX5, NAB1, SMYD2, CBX7, OLIG2, TBX18, PAX3, PURA, NOG, ZBTB42, MINA, HES7, AEBP1, MLXIPL, MDFI, NFIL3, H2AFY2, ARNTL, BMP7, HEY2, NKX2-1, MEF2C, SOX9, ZMYND11, FOXC2, …	6862, 463, 7022, 389549, 9208, 4094, 8321, 7481, 117581, 441478, 8325, 2302, 652, 26155, 5457, 7101, 148523, 860, 7546, 57332, 3234, 3170, 23462, 9603, 22943, 6926, 7026, 11023, 2295, 648, 1028, 79365, 83595, 51460, 6660, 4664, 56950, 23492, 10215, 9096, 5077, 5813, 9241, 100128927, 84864, 84667, 165, 51085, 4188, 4783, 55506, 406, 655, 23493, 7080, 4208, 6662, 10771, 2303, 3975, 7021, 28996, 482…
epithelial tube morphogenesis	GO:0060562	1.58376620426458e-22	0	97	34.0515508417093	317	T, TFAP2C, SFRP5, FZD1, WNT11, NRARP, CTHRC1, BMP4, ZIC2, NTN1, IRX1, FOXA2, WNT6, FLT1, TBX3, DCHS1, COL4A1, PAX3, NOG, ETV5, FGF8, BMP7, HHIP, IHH, HRAS, NKX2-1, MEF2C, SOX9, FOXC2, LHX1, NKX3-1, WNT9B, PITX2, GDNF, KIF26B, IRX3, BMP2, SIX2, PTCH1, TBX20, ZEB2, WNT2, EDN1, SLIT2, NKX2-5, BCL2, SMO, MET, HAND1, CXCL12, PLXNB2, HOXA5, SOX8, RET, HNF1B, LHX2, ADAMTS16, OSR1, DLL1, IRX2, SEMA5A, WN…	6862, 7022, 6425, 8321, 7481, 441478, 115908, 652, 7546, 9423, 79192, 3170, 7475, 2321, 6926, 8642, 1282, 5077, 9241, 2119, 2253, 655, 64399, 3549, 3265, 7080, 4208, 6662, 2303, 3975, 4824, 7484, 5308, 2668, 55083, 79191, 650, 10736, 5727, 57057, 9839, 7472, 1906, 9353, 1482, 596, 6608, 4233, 9421, 6387, 23654, 3202, 30812, 5979, 6928, 9355, 170690, 130497, 28514, 153572, 9037, 89780, 7020, 14416…
digestive system development	GO:0055123	1.80376983058657e-22	0	60	15.145957945366	141	SFRP5, HOXD13, WNT11, ALX4, HRH2, BMP4, PKDCC, FOXF2, GATA5, CDKN1C, DCHS1, PCSK5, IHH, TGFB2, FGF9, PITX2, SHOX2, SIX2, RARRES2, MIXL1, GATA6, BCL2, SMO, NKX2-3, HOXA5, RET, HNF1B, MYB, CDKN1A, NKX2-6, FOXE1, RARB, KIT, COBL, FGF10, HLX, OVOL2, FOXP4, FGFR3, TGFB1, FOXL1, NKX2-2, NODAL, DACT1, NKX3-2, ID2, ADA, MYOCD, TCF7, SMAD3, FAT4, ASCL1, EPHB3, PDGFRA, KLF5, SFRP1, BARX1, PRDM1, FOXF1, PTF…	6425, 3239, 7481, 60529, 3274, 652, 91461, 2295, 140628, 1028, 8642, 5125, 3549, 7042, 2254, 5308, 6474, 10736, 5919, 83881, 2627, 596, 6608, 159296, 3202, 5979, 6928, 4602, 1026, 137814, 2304, 5915, 3815, 23242, 2255, 3142, 58495, 116113, 2261, 7040, 2300, 4821, 4838, 51339, 579, 3398, 100, 93649, 6932, 4088, 79633, 429, 2049, 5156, 688, 6422, 56033, 639, 2294, 256297
digestive tract development	GO:0048565	2.14011145735656e-22	0	57	13.856940247888	129	SFRP5, HOXD13, WNT11, ALX4, HRH2, BMP4, PKDCC, FOXF2, GATA5, DCHS1, PCSK5, IHH, TGFB2, FGF9, PITX2, SHOX2, SIX2, RARRES2, MIXL1, GATA6, BCL2, SMO, NKX2-3, HOXA5, RET, HNF1B, MYB, CDKN1A, NKX2-6, FOXE1, RARB, KIT, COBL, FGF10, HLX, OVOL2, FOXP4, FGFR3, TGFB1, FOXL1, NKX2-2, NODAL, DACT1, NKX3-2, ID2, ADA, MYOCD, TCF7, SMAD3, FAT4, ASCL1, EPHB3, PDGFRA, KLF5, SFRP1, PRDM1, FOXF1	6425, 3239, 7481, 60529, 3274, 652, 91461, 2295, 140628, 8642, 5125, 3549, 7042, 2254, 5308, 6474, 10736, 5919, 83881, 2627, 596, 6608, 159296, 3202, 5979, 6928, 4602, 1026, 137814, 2304, 5915, 3815, 23242, 2255, 3142, 58495, 116113, 2261, 7040, 2300, 4821, 4838, 51339, 579, 3398, 100, 93649, 6932, 4088, 79633, 429, 2049, 5156, 688, 6422, 639, 2294
stem cell differentiation	GO:0048863	2.31453540486034e-22	0	95	33.0847875686009	308	T, TFAP2C, FZD1, BMP4, NFATC1, NR2E1, RUNX2, FOXA2, HEY1, TBX3, FOXF2, SOX5, PRDM14, FGF19, PAX3, NOG, GREM1, PAX6, FGF8, TGFBR1, BMP7, HEY2, TGFBR3, NKX2-1, MEF2C, SOX9, FOXC2, TGFB2, WNT9B, SIX3, FOXC1, PITX2, GDNF, BMP2, SIX2, CYP26A1, TBX1, DAB2IP, SOX21, ZEB2, WNT2, EDN1, GATA6, NKX2-5, BCL2, SMO, SOX8, RET, HNF1B, ISL1, CYP26C1, ASCL2, OSR1, DLL1, WNT3A, KLF4, NRP2, TFAP2A, PRICKLE1, TACSTD…	6862, 7022, 8321, 652, 4772, 7101, 860, 3170, 23462, 6926, 2295, 6660, 63978, 9965, 5077, 9241, 26585, 5080, 2253, 7046, 655, 23493, 7049, 7080, 4208, 6662, 2303, 7042, 7484, 6496, 2296, 5308, 2668, 650, 10736, 1592, 6899, 153090, 11166, 9839, 7472, 1906, 2627, 1482, 596, 6608, 30812, 5979, 6928, 3670, 340665, 430, 130497, 28514, 89780, 9314, 8828, 7020, 144165, 4070, 5629, 8829, 3815, 4488, 2255…
inner ear development	GO:0048839	2.46528912806323e-22	0	67	18.4759203305174	172	MCOLN3, MAF, CTHRC1, BMP4, NTN1, MAFB, NTRK3, KCNK9, DCHS1, ATOH1, TBX18, COL11A1, FGF8, HEY2, SOX9, LRIG3, FGF9, LIN7A, HMX3, BMP2, TBX1, OTX1, CDKN1B, ATP8B1, BCR, SMO, HMX2, CEBPA, DLL1, WNT3A, PDGFA, TFAP2A, PRRX2, LGR5, OTOP1, PROX1, KCNK3, IGFBP7, FGF10, HOXA1, FZD2, ZEB1, MYO3A, SIX1, NEUROG1, FGFR3, TGFB1, ALDH1A3, ANP32B, BDNF, BMPER, MAPKAPK2, OTX2, GBX2, FAT4, GATA3, KCNQ4, GABRB2, PRR…	55283, 4094, 115908, 652, 9423, 9935, 4916, 51305, 8642, 474, 9096, 1301, 2253, 23493, 6662, 121227, 2254, 8825, 340784, 650, 6899, 5013, 1027, 5205, 613, 6608, 3167, 1050, 28514, 89780, 5154, 7020, 51450, 8549, 133060, 5629, 3777, 3490, 2255, 3198, 2535, 6935, 53904, 6495, 4762, 2261, 7040, 220, 10541, 627, 168667, 9261, 5015, 2637, 79633, 2625, 9132, 2561, 5396, 1749, 2558, 7545, 1750, 5459, 22…
biological regulation	GO:0065007	2.55507672158743e-22	0	1299	1120.47863353271	10431	ZBTB10, ADCY4, HEXB, CCNO, ABHD6, SPSB1, LPAR3, T, ZFHX3, VWC2, KAZALD1, PTH2, VGLL3, TFAP2C, FEZ1, FEZF1, LCP1, ADRB1, TMOD2, MRGPRF, LRRFIP1, GPSM2, RBM20, CNGA1, ARRDC2, SCN2B, SFRP5, SNAP25, RSPO4, HOXD13, CRIP1, PAQR8, ATRN, MAPK4, HPCAL1, RGS6, JPH3, MAF, GPD1L, KCNB2, FZD1, MAB21L2, WNT11, TWIST2, NRARP, ARL9, ALX4, HCN1, CTHRC1, SH3GL3, ESRP1, FZD8, BIK, HABP4, LRP2, GJD2, HOXB8, HRH2, TN…	65986, 196883, 3074, 10309, 57406, 80176, 23566, 6862, 463, 375567, 81621, 113091, 389136, 7022, 9638, 389549, 3936, 153, 29767, 116535, 9208, 29899, 282996, 1259, 27106, 6327, 6425, 6616, 343637, 3239, 1396, 85315, 8455, 5596, 3241, 9628, 57338, 4094, 23171, 9312, 8321, 10586, 7481, 117581, 441478, 132946, 60529, 348980, 115908, 6457, 54845, 8325, 638, 22927, 4036, 57369, 3218, 3274, 8600, 2690,…
positive regulation of nucleic acid-templated transcription	GO:1903508	3.95632696965182e-22	0	234	126.32373435284	1176	HEXB, T, TFAP2C, FEZF1, HOXD13, MAF, FZD1, WNT11, ALX4, FZD8, TNFSF11, FOXJ1, BMP4, EPAS1, POU4F1, NFATC1, NR2E1, RUNX2, ZIC2, MAFB, NLRC5, S1PR1, VGLL2, MAFA, FOXA2, WNT6, HEY1, JUNB, LHX5, TBX3, NR2F2, GDF6, FOXF2, GATA5, CDKN1C, EN1, ADRB2, SOX7, SOX5, ATOH1, PAX7, PAX3, NOG, PPARGC1A, ETV5, MLXIPL, CEBPD, GREM1, PAX6, MAML3, ARNTL, TGFBR1, BMP7, AFAP1L2, ARNTL2, HNF4G, IHH, HRAS, HEY2, NKX2-1…	3074, 6862, 7022, 389549, 3239, 4094, 8321, 7481, 60529, 8325, 8600, 2302, 652, 2034, 5457, 4772, 7101, 860, 7546, 9935, 84166, 1901, 245806, 389692, 3170, 7475, 23462, 3726, 64211, 6926, 7026, 392255, 2295, 140628, 1028, 2019, 154, 83595, 6660, 474, 5081, 5077, 9241, 10891, 2119, 51085, 1052, 26585, 5080, 55534, 406, 7046, 655, 84632, 56938, 3174, 3549, 3265, 23493, 7080, 26574, 4208, 6662, 3624…
positive regulation of transcription, DNA-templated	GO:0045893	3.95632696965182e-22	0	234	126.32373435284	1176	HEXB, T, TFAP2C, FEZF1, HOXD13, MAF, FZD1, WNT11, ALX4, FZD8, TNFSF11, FOXJ1, BMP4, EPAS1, POU4F1, NFATC1, NR2E1, RUNX2, ZIC2, MAFB, NLRC5, S1PR1, VGLL2, MAFA, FOXA2, WNT6, HEY1, JUNB, LHX5, TBX3, NR2F2, GDF6, FOXF2, GATA5, CDKN1C, EN1, ADRB2, SOX7, SOX5, ATOH1, PAX7, PAX3, NOG, PPARGC1A, ETV5, MLXIPL, CEBPD, GREM1, PAX6, MAML3, ARNTL, TGFBR1, BMP7, AFAP1L2, ARNTL2, HNF4G, IHH, HRAS, HEY2, NKX2-1…	3074, 6862, 7022, 389549, 3239, 4094, 8321, 7481, 60529, 8325, 8600, 2302, 652, 2034, 5457, 4772, 7101, 860, 7546, 9935, 84166, 1901, 245806, 389692, 3170, 7475, 23462, 3726, 64211, 6926, 7026, 392255, 2295, 140628, 1028, 2019, 154, 83595, 6660, 474, 5081, 5077, 9241, 10891, 2119, 51085, 1052, 26585, 5080, 55534, 406, 7046, 655, 84632, 56938, 3174, 3549, 3265, 23493, 7080, 26574, 4208, 6662, 3624…
cellular component morphogenesis	GO:0032989	5.84559776347269e-22	0	239	130.405623728186	1214	HEXB, CCNO, LPAR3, FEZ1, FEZF1, ACTA1, DPYSL4, FZD1, FZD8, HRH2, ST8SIA2, CACNA1G, CNTNAP1, FOXJ1, BMP4, RPS6KA2, CACNA1C, POU4F1, NFATC1, NR2E1, LECT1, ZIC2, FHOD3, APBB2, NTN1, DPYSL5, NTRK3, FOXA2, PARD3, HEY1, DKK1, VAX1, FOXF2, GAS7, TBC1D1, SHANK3, APOA1, PLXNA2, SLITRK1, COL4A1, PRDM14, ATOH1, LHX4, EPS8, NEBL, ARHGEF28, NOG, LIPA, COL6A1, GREM1, NKX2-8, PAX6, PDZD8, FGF8, CADM1, TGFBR1, B…	3074, 10309, 23566, 9638, 389549, 58, 10570, 8321, 8325, 3274, 8128, 8913, 8506, 2302, 652, 6196, 775, 5457, 4772, 7101, 11061, 7546, 80206, 323, 9423, 56896, 4916, 3170, 56288, 23462, 22943, 11023, 2295, 8522, 23216, 85358, 335, 5362, 114798, 1282, 63978, 474, 89884, 2059, 10529, 64283, 9241, 3988, 1291, 26585, 26257, 5080, 118987, 2253, 23705, 7046, 655, 3549, 3265, 23493, 7049, 7080, 4208, 666…
regulation of cellular process	GO:0050794	6.37957614042471e-22	0	1210	1027.02485046556	9561	ZBTB10, ADCY4, HEXB, CCNO, ABHD6, SPSB1, LPAR3, T, ZFHX3, VWC2, KAZALD1, PTH2, VGLL3, TFAP2C, FEZ1, FEZF1, LCP1, ADRB1, TMOD2, MRGPRF, LRRFIP1, GPSM2, RBM20, CNGA1, ARRDC2, SCN2B, SFRP5, SNAP25, RSPO4, HOXD13, CRIP1, PAQR8, MAPK4, HPCAL1, RGS6, JPH3, MAF, GPD1L, KCNB2, FZD1, MAB21L2, WNT11, TWIST2, NRARP, ARL9, ALX4, HCN1, CTHRC1, SH3GL3, ESRP1, FZD8, BIK, HABP4, LRP2, HOXB8, HRH2, TNFSF11, GHR, …	65986, 196883, 3074, 10309, 57406, 80176, 23566, 6862, 463, 375567, 81621, 113091, 389136, 7022, 9638, 389549, 3936, 153, 29767, 116535, 9208, 29899, 282996, 1259, 27106, 6327, 6425, 6616, 343637, 3239, 1396, 85315, 5596, 3241, 9628, 57338, 4094, 23171, 9312, 8321, 10586, 7481, 117581, 441478, 132946, 60529, 348980, 115908, 6457, 54845, 8325, 638, 22927, 4036, 3218, 3274, 8600, 2690, 8941, 57801,…
cell projection organization	GO:0030030	9.51031672937947e-22	0	229	123.423444533514	1149	CCNO, LPAR3, FEZ1, FEZF1, SNAP25, DPYSL4, FZD1, TANC1, CTHRC1, FZD8, ST8SIA2, CACNA1G, CNTNAP1, FOXJ1, RPS6KA2, CACNA1C, POU4F1, NR2E1, ZIC2, APBB2, NTN1, DPYSL5, NTRK3, S1PR1, PARD3, VAX1, CAMK1D, GAS7, TBC1D1, SHANK3, PRKG1, APOA1, RHOD, PLXNA2, SLITRK1, COL4A1, ATOH1, LHX4, NDNF, NPY, VAV3, ARHGEF28, NOG, COL6A1, NKX2-8, PAX6, FGF8, RTN4RL2, TGFBR1, BMP7, HRAS, PPP1R16B, NKX2-1, MYLK, MEF2C, G…	10309, 23566, 9638, 389549, 6616, 10570, 8321, 85461, 115908, 8325, 8128, 8913, 8506, 2302, 6196, 775, 5457, 7101, 7546, 323, 9423, 56896, 4916, 1901, 56288, 11023, 57118, 8522, 23216, 85358, 5592, 335, 29984, 5362, 114798, 1282, 474, 89884, 79625, 4852, 10451, 64283, 9241, 1291, 26257, 5080, 2253, 349667, 7046, 655, 3265, 26051, 7080, 4638, 4208, 2674, 9480, 7222, 3975, 27023, 7042, 4747, 2775, …
axon guidance	GO:0007411	1.38701715973486e-21	0	105	39.6372941974471	369	FEZ1, FEZF1, DPYSL4, ST8SIA2, CACNA1G, CNTNAP1, RPS6KA2, CACNA1C, ZIC2, APBB2, NTN1, DPYSL5, VAX1, PLXNA2, COL4A1, ATOH1, LHX4, NOG, COL6A1, PAX6, FGF8, BMP7, HRAS, NKX2-1, GFRA1, TRPC3, LHX1, TGFB2, GDNF, UNC5C, COL4A2, POU4F2, ITGA2, CNTN1, COL9A3, EPHA5, MYCBP2, EFNB2, COL4A4, CACNB4, SLIT2, BCL11B, FEZF2, NGFR, TRPC4, SMO, MET, ST8SIA4, CXCL12, SCN3B, ISL1, LHX2, SRGAP1, TRPC6, LAMB1, CACNB3,…	9638, 389549, 10570, 8128, 8913, 8506, 6196, 775, 7546, 323, 9423, 56896, 11023, 5362, 1282, 474, 89884, 9241, 1291, 5080, 2253, 655, 3265, 7080, 2674, 7222, 3975, 7042, 2668, 8633, 1284, 5458, 3673, 1272, 1299, 2044, 23077, 1948, 1286, 785, 9353, 64919, 55079, 4804, 7223, 6608, 4233, 7903, 6387, 55800, 3670, 9355, 57522, 7225, 3912, 784, 6585, 1285, 9037, 63973, 89780, 2817, 1946, 658, 8828, 367…
neuron projection guidance	GO:0097485	1.38701715973486e-21	0	105	39.6372941974471	369	FEZ1, FEZF1, DPYSL4, ST8SIA2, CACNA1G, CNTNAP1, RPS6KA2, CACNA1C, ZIC2, APBB2, NTN1, DPYSL5, VAX1, PLXNA2, COL4A1, ATOH1, LHX4, NOG, COL6A1, PAX6, FGF8, BMP7, HRAS, NKX2-1, GFRA1, TRPC3, LHX1, TGFB2, GDNF, UNC5C, COL4A2, POU4F2, ITGA2, CNTN1, COL9A3, EPHA5, MYCBP2, EFNB2, COL4A4, CACNB4, SLIT2, BCL11B, FEZF2, NGFR, TRPC4, SMO, MET, ST8SIA4, CXCL12, SCN3B, ISL1, LHX2, SRGAP1, TRPC6, LAMB1, CACNB3,…	9638, 389549, 10570, 8128, 8913, 8506, 6196, 775, 7546, 323, 9423, 56896, 11023, 5362, 1282, 474, 89884, 9241, 1291, 5080, 2253, 655, 3265, 7080, 2674, 7222, 3975, 7042, 2668, 8633, 1284, 5458, 3673, 1272, 1299, 2044, 23077, 1948, 1286, 785, 9353, 64919, 55079, 4804, 7223, 6608, 4233, 7903, 6387, 55800, 3670, 9355, 57522, 7225, 3912, 784, 6585, 1285, 9037, 63973, 89780, 2817, 1946, 658, 8828, 367…
regulation of anatomical structure morphogenesis	GO:0022603	1.75102935083986e-21	0	169	80.9932786581982	754	HEXB, LPAR3, SFRP5, HOXD13, FZD1, NRARP, CTHRC1, BMP4, NR2E1, LECT1, RUNX2, NTN1, NTRK3, FOXA2, WNT6, FLT1, HEY1, DKK1, PRKCA, VASH1, GAS7, TBC1D1, SHANK3, ANGPTL4, APOA1, EPS8, TBX18, PAX3, NOG, CYP1B1, HES7, ETV5, GREM1, PDZD8, FGF8, BMP7, HEY2, TGFBR3, NKX2-1, MEF2C, SOX9, FOXC2, LHX1, HIPK2, TGFB2, NEFL, WNT9B, PDE3B, FOXC1, GPR124, GDNF, SHOX2, PRKD1, BMP2, SIX2, COL4A2, ISLR2, TBX1, NKD1, P…	3074, 23566, 6425, 3239, 8321, 441478, 115908, 652, 7101, 11061, 860, 9423, 4916, 3170, 7475, 2321, 23462, 22943, 5578, 22846, 8522, 23216, 85358, 51129, 335, 2059, 9096, 5077, 9241, 1545, 84667, 2119, 26585, 118987, 2253, 655, 23493, 7049, 7080, 4208, 6662, 2303, 3975, 28996, 7042, 4747, 7484, 5140, 2296, 25960, 2668, 6474, 5587, 650, 10736, 1284, 57611, 6899, 85407, 5789, 55022, 153090, 1139, 5…
mesenchymal cell differentiation	GO:0048762	1.78965036700599e-21	0	62	16.6498119257569	155	BMP4, NFATC1, FOXA2, HEY1, FOXF2, FGF19, PAX3, NOG, GREM1, PAX6, FGF8, TGFBR1, BMP7, HEY2, TGFBR3, NKX2-1, MEF2C, SOX9, FOXC2, TGFB2, FOXC1, PITX2, GDNF, BMP2, SIX2, CYP26A1, TBX1, DAB2IP, ZEB2, WNT2, EDN1, BCL2, SMO, SOX8, RET, ISL1, CYP26C1, OSR1, NRP2, TFAP2A, NRP1, MSX2, FGF10, LEF1, OVOL2, TGFB1, GSC, LOXL2, ALX1, ERBB4, ADAM15, EOMES, SMAD3, GBX2, SEMA3F, EFNA1, ZNF703, SFRP1, HAND2, TWIST1…	652, 4772, 3170, 23462, 2295, 9965, 5077, 9241, 26585, 5080, 2253, 7046, 655, 23493, 7049, 7080, 4208, 6662, 2303, 7042, 2296, 5308, 2668, 650, 10736, 1592, 6899, 153090, 9839, 7472, 1906, 596, 6608, 30812, 5979, 3670, 340665, 130497, 8828, 7020, 8829, 4488, 2255, 51176, 58495, 7040, 145258, 4017, 8092, 2066, 8751, 8320, 4088, 2637, 6405, 1942, 80139, 6422, 9464, 7291, 4487, 2487
heart development	GO:0007507	1.85070258411313e-21	0	116	46.4046371092064	432	T, ADRB1, RBM20, CRIP1, FZD1, WNT11, PDLIM3, BMP4, RPS6KA2, NPY5R, POU4F1, NFATC1, NPY2R, FHOD3, S1PR1, HEY1, DKK1, FBN1, TBX3, DCHS1, COL14A1, FGF19, NEBL, TBX18, PAX3, NOG, PCSK5, GREM1, COL11A1, FGF8, TGFBR1, CASP7, IHH, HEY2, TGFBR3, MEF2C, SOX9, FOXC2, NKX3-1, TGFB2, FGF9, FOXC1, HEG1, PITX2, SHOX2, BMP2, PTCH1, NPY1R, KCNJ8, MIXL1, TBX1, EFNB2, TBX20, WNT2, EDN1, ADRA1A, GATA6, NKX2-5, SMO,…	6862, 153, 282996, 1396, 8321, 7481, 27295, 652, 6196, 4889, 5457, 4772, 4887, 80206, 1901, 23462, 22943, 2200, 6926, 8642, 7373, 9965, 10529, 9096, 5077, 9241, 5125, 26585, 1301, 2253, 7046, 840, 3549, 23493, 7049, 4208, 6662, 2303, 4824, 7042, 2254, 2296, 57493, 5308, 6474, 650, 5727, 4886, 3764, 83881, 6899, 1948, 57057, 7472, 1906, 148, 2627, 1482, 6608, 9421, 8728, 3670, 6331, 150094, 1832, …
blood vessel morphogenesis	GO:0048514	2.0240382705983e-21	0	122	50.1642720601838	467	T, WNT11, NRARP, BMP4, EPAS1, NR2E1, LECT1, S1PR1, FLT1, HEY1, JUNB, NR2F2, PRKCA, VASH1, ANGPTL4, COL4A1, HPGD, VAV3, CYP1B1, OTULIN, GREM1, FGF8, TGFBR1, IHH, HEY2, TGFA, MYLK, FOXC2, FZD4, TFAP2B, HIPK2, TGFB2, FGF9, PDE3B, FOXC1, HEG1, PITX2, GPR124, PRKD1, EREG, COL4A2, TBX1, EFNB2, PROK2, EGR3, DAB2IP, TBX20, CHRNA7, PRKCB, CSPG4, THBS2, EDN1, TNFSF12, SLIT2, GATA6, NKX2-5, SMO, ZC3H12A, HA…	6862, 7481, 441478, 652, 2034, 7101, 11061, 1901, 2321, 23462, 3726, 7026, 5578, 22846, 51129, 1282, 3248, 10451, 1545, 90268, 26585, 2253, 7046, 3549, 23493, 7039, 4638, 2303, 8322, 7021, 28996, 7042, 2254, 5140, 2296, 57493, 5308, 25960, 5587, 2069, 1284, 6899, 1948, 60675, 1960, 153090, 57057, 1139, 5579, 1464, 7058, 1906, 8742, 9353, 2627, 1482, 6608, 80149, 9421, 8877, 6387, 3202, 3670, 861,…
negative regulation of nucleic acid-templated transcription	GO:1903507	4.05125815760072e-21	0	202	104.947524202997	977	T, ZFHX3, TFAP2C, FEZF1, LRRFIP1, MAF, FZD1, WNT11, TWIST2, NRARP, FZD8, FOXJ1, BMP4, NOC2L, POU4F1, NR2E1, CIART, RUNX2, ZIC2, CBX8, HOXD8, FOXA2, HEY1, JUNB, NFE2L3, DKK1, TBX3, NR2F2, VAX1, FOXF2, BMI1, CDKN1C, BHLHE41, SOX7, SFMBT1, SOX5, NAB1, SMYD2, CBX7, OLIG2, TBX18, PAX3, PURA, NOG, ZBTB42, MINA, HES7, AEBP1, MLXIPL, MDFI, NFIL3, H2AFY2, ARNTL, BMP7, HEY2, NKX2-1, MEF2C, SOX9, ZMYND11, F…	6862, 463, 7022, 389549, 9208, 4094, 8321, 7481, 117581, 441478, 8325, 2302, 652, 26155, 5457, 7101, 148523, 860, 7546, 57332, 3234, 3170, 23462, 3726, 9603, 22943, 6926, 7026, 11023, 2295, 648, 1028, 79365, 83595, 51460, 6660, 4664, 56950, 23492, 10215, 9096, 5077, 5813, 9241, 100128927, 84864, 84667, 165, 51085, 4188, 4783, 55506, 406, 655, 23493, 7080, 4208, 6662, 10771, 2303, 3975, 7021, 2899…
cell migration	GO:0016477	4.52816905849893e-21	0	210	110.855521983104	1032	HEXB, ABHD6, FEZF1, LCP1, WNT11, CTHRC1, TNFSF11, CDK5R2, FOXJ1, BMP4, POU4F1, NR2E1, APBB2, NTN1, CD47, CD151, NTRK3, S1PR1, PTGER4, FLT1, PARD3, NR2F2, VAX1, CAMK1D, PRKCA, VASH1, PRKG1, CUZD1, APOA1, RHOD, PLXNA2, ATOH1, NDNF, CXCL1, EPS8, FGF19, PHLDA2, VAV3, PAX3, NOG, CYP1B1, APCDD1, GREM1, FSCN1, PAX6, FGF8, TGFBR1, CXCL2, HRAS, TACR1, TGFBR3, NKX2-1, MYLK, MEF2C, SOX9, ONECUT2, FOXC2, LHX…	3074, 57406, 389549, 3936, 7481, 115908, 8600, 8941, 2302, 652, 5457, 7101, 323, 9423, 961, 977, 4916, 1901, 5734, 2321, 56288, 7026, 11023, 57118, 5578, 22846, 5592, 50624, 335, 29984, 5362, 474, 79625, 2919, 2059, 9965, 7262, 10451, 5077, 9241, 1545, 147495, 26585, 6624, 5080, 2253, 7046, 2920, 3265, 6869, 7049, 7080, 4638, 4208, 6662, 9480, 2303, 3975, 27023, 7042, 6496, 2296, 5308, 25960, 266…
muscle structure development	GO:0061061	4.98977685994765e-21	0	128	54.4609977184436	507	T, ZFHX3, ACTA1, ADRB1, TANC1, ALX4, BMP4, EPAS1, POU4F1, FHOD3, S1PR1, VGLL2, HEY1, DKK1, TBX3, NR2F2, VAX1, SGCE, BHLHE41, SFMBT1, AVPR1A, COL14A1, PAX7, NEBL, TBX18, PAX3, NOG, JPH1, AEBP1, GREM1, CNTFR, COL11A1, FGF8, ARNTL, HRAS, HEY2, TGFBR3, MYLK, MEF2C, SOX9, FOXC2, FGF9, FOXC1, PITX2, SHOX2, TSHZ3, TCF15, MAFF, BMP2, EREG, BTG2, MKX, TBX1, NKD1, EFNB2, KIAA1161, PLCB1, HBEGF, SGCZ, EGR3,…	6862, 463, 58, 153, 85461, 60529, 652, 2034, 5457, 80206, 1901, 245806, 23462, 22943, 6926, 7026, 11023, 8910, 79365, 51460, 552, 7373, 5081, 10529, 9096, 5077, 9241, 56704, 165, 26585, 1271, 1301, 2253, 406, 3265, 23493, 7049, 4638, 4208, 6662, 2303, 2254, 2296, 5308, 6474, 57616, 6939, 23764, 650, 2069, 7832, 283078, 6899, 85407, 1948, 57462, 23236, 1839, 137868, 1960, 57057, 7472, 1906, 785, 2…
negative regulation of cellular biosynthetic process	GO:0031327	6.15180691619349e-21	0	233	128.1498427576	1193	T, ZFHX3, TFAP2C, FEZF1, LRRFIP1, MAF, FZD1, WNT11, TWIST2, NRARP, FZD8, FOXJ1, BMP4, NOC2L, POU4F1, NR2E1, CIART, RUNX2, NPY2R, ZIC2, CBX8, HOXD8, FOXA2, HEY1, JUNB, DUSP1, NFE2L3, DKK1, TBX3, NR2F2, VAX1, PRKCA, FOXF2, BMI1, CDKN1C, BHLHE41, SOX7, SFMBT1, SOX5, NAB1, SMYD2, CBX7, OLIG2, FGF19, TBX18, PAX3, PURA, NOG, ZBTB42, MINA, HES7, AEBP1, HRH3, MLXIPL, MDFI, NFIL3, H2AFY2, ARNTL, BMP7, HEY…	6862, 463, 7022, 389549, 9208, 4094, 8321, 7481, 117581, 441478, 8325, 2302, 652, 26155, 5457, 7101, 148523, 860, 4887, 7546, 57332, 3234, 3170, 23462, 3726, 1843, 9603, 22943, 6926, 7026, 11023, 5578, 2295, 648, 1028, 79365, 83595, 51460, 6660, 4664, 56950, 23492, 10215, 9965, 9096, 5077, 5813, 9241, 100128927, 84864, 84667, 165, 11255, 51085, 4188, 4783, 55506, 406, 655, 23493, 7080, 26574, 420…
positive regulation of cell proliferation	GO:0008284	6.92291108512765e-21	0	168	81.3155330825677	757	T, MAB21L2, NRARP, CTHRC1, BMP4, NPY5R, ODC1, NR2E1, RUNX2, NTN1, CD47, NTRK3, FGF5, S1PR1, CDH3, FLT1, LHX5, TBX3, PRKCA, CRLF1, BMI1, AVPR1A, PAX7, FGF19, HTR1A, VAV3, TBX18, PAX3, PURA, MAB21L1, NOG, PPARGC1A, HRH3, ETV5, MLXIPL, GREM1, CNTFR, PAX6, FGF8, TGFBR1, IHH, HRAS, HEY2, TACR1, TGFA, MEF2C, SOX9, ST8SIA1, IL11, BTC, LHX1, TFAP2B, HIPK2, TICAM1, NKX3-1, TGFB2, FGF9, EIF5A2, GAREM, PITX…	6862, 10586, 441478, 115908, 652, 4889, 4953, 7101, 860, 9423, 961, 4916, 2250, 1901, 1001, 2321, 64211, 6926, 5578, 9244, 648, 552, 5081, 9965, 3350, 10451, 9096, 5077, 5813, 4081, 9241, 10891, 11255, 2119, 51085, 26585, 1271, 5080, 2253, 7046, 3549, 3265, 23493, 6869, 7039, 4208, 6662, 6489, 3589, 685, 3975, 7021, 28996, 148022, 4824, 7042, 2254, 56648, 64762, 5308, 6474, 5587, 650, 2069, 10736…
muscle tissue development	GO:0060537	7.06431872888629e-21	0	96	35.1257322562743	327	ZFHX3, ACTA1, ADRB1, BMP4, POU4F1, FHOD3, S1PR1, VGLL2, HEY1, DKK1, TBX3, NR2F2, VAX1, COL14A1, PAX7, NEBL, TBX18, NOG, PPARGC1A, GREM1, COL11A1, FGF8, ARNTL, IHH, HEY2, TGFBR3, MYLK, MEF2C, SOX9, FOXC2, TGFB2, FGF9, FOXC1, PITX2, SHOX2, TSHZ3, MAFF, BMP2, BTG2, MKX, TBX1, EFNB2, KIAA1161, PLCB1, TBX20, WNT2, GATA6, NKX2-5, BCL2, SMO, MET, MSC, HAND1, SOX8, ISL1, HIVEP3, SIK1, DSP, OSR1, NKX2-6, …	463, 58, 153, 652, 5457, 80206, 1901, 245806, 23462, 22943, 6926, 7026, 11023, 7373, 5081, 10529, 9096, 9241, 10891, 26585, 1301, 2253, 406, 3549, 23493, 7049, 4638, 4208, 6662, 2303, 7042, 2254, 2296, 5308, 6474, 57616, 23764, 650, 7832, 283078, 6899, 1948, 57462, 23236, 57057, 7472, 2627, 1482, 596, 6608, 4233, 9242, 9421, 30812, 3670, 59269, 150094, 1832, 130497, 137814, 89780, 2817, 3486, 144…
embryonic skeletal system morphogenesis	GO:0048704	7.86989920254808e-21	0	46	9.98988715545415	93	ALX4, HOXB8, BMP4, RUNX2, IRX5, NOG, MDFI, HOXA6, COL11A1, TGFBR1, BMP7, MEF2C, FOXC2, LHX1, WNT9B, SHOX2, HOXB6, SIX2, TBX1, CHST11, SMO, HOXA5, HOXB3, OSR1, TBX15, WNT9A, TFAP2A, PRRX2, GAS1, HOXA1, HOXB5, ZEB1, SIX1, OSR2, GSC, ALX1, NODAL, HOXB2, HOXA4, DLX2, SMAD3, HOXC9, HOXB4, PDGFRA, PRRX1, TWIST1	60529, 3218, 652, 860, 10265, 9241, 4188, 3203, 1301, 7046, 655, 4208, 2303, 3975, 7484, 6474, 3216, 10736, 6899, 50515, 6608, 3202, 3213, 130497, 6913, 7483, 7020, 51450, 2619, 3198, 3215, 6935, 6495, 116039, 145258, 8092, 4838, 3212, 3201, 1746, 4088, 3225, 3214, 5156, 5396, 7291
cell proliferation	GO:0008283	9.17470683974813e-21	0	312	189.807855953629	1767	T, TFAP2C, FEZF1, SFRP5, HOXD13, CRIP1, MAB21L2, WNT11, NRARP, CTHRC1, LRP2, TNFSF11, FOXJ1, BMP4, RPS6KA2, NPY5R, ODC1, NR2E1, LECT1, LGI4, RUNX2, NTN1, APPL1, CD47, CD151, NTRK3, FGF5, S1PR1, CDH3, NPPC, FLT1, JUNB, LHX5, TBX3, NR2F2, VAX1, PRKCA, VASH1, CRLF1, BMI1, CDKN1C, BHLHE41, CUZD1, SOX7, APOA1, AVPR1A, SMYD2, CXCL1, IGFBP6, EPS8, PAX7, FGF19, HTR1A, NPY, VAV3, TBX18, PAX3, PURA, MAB21L…	6862, 7022, 389549, 6425, 3239, 1396, 10586, 7481, 441478, 115908, 4036, 8600, 2302, 652, 6196, 4889, 4953, 7101, 11061, 163175, 860, 9423, 26060, 961, 977, 4916, 2250, 1901, 1001, 4880, 2321, 3726, 64211, 6926, 7026, 11023, 5578, 22846, 9244, 648, 1028, 79365, 50624, 83595, 335, 552, 56950, 2919, 3489, 2059, 5081, 9965, 3350, 4852, 10451, 9096, 5077, 5813, 4081, 9241, 1545, 3988, 10891, 11255, 2…
skeletal system morphogenesis	GO:0048705	1.10510394250182e-20	0	72	22.1281371400382	206	T, ALX4, HOXB8, BMP4, RUNX2, COL13A1, HOXD8, NPPC, NAB1, IRX5, NOG, MDFI, GREM1, HOXA6, COL11A1, TGFBR1, BMP7, HHIP, MEF2C, SOX9, FOXC2, LHX1, TGFB2, WNT9B, SHOX2, HOXB6, TCF15, SIX2, TBX1, CHST11, SMO, HOXA5, HOXB3, OSR1, TBX15, WNT9A, BMPR1B, PAPPA2, TFAP2A, PRRX2, FGF18, GAS1, RARB, THRA, MSX2, HOXA1, HOXB5, ZEB1, SP5, SIX1, OSR2, BMP6, FGFR3, TGFB1, GSC, ALX1, FBN2, NODAL, NKX3-2, HOXB2, HOXA…	6862, 60529, 3218, 652, 860, 1305, 3234, 4880, 4664, 10265, 9241, 4188, 26585, 3203, 1301, 7046, 655, 64399, 4208, 6662, 2303, 3975, 7042, 7484, 6474, 3216, 6939, 10736, 6899, 50515, 6608, 3202, 3213, 130497, 6913, 7483, 658, 60676, 7020, 51450, 8817, 2619, 5915, 7067, 4488, 3198, 3215, 6935, 389058, 6495, 116039, 654, 2261, 7040, 145258, 8092, 2201, 4838, 579, 3212, 3201, 1746, 8538, 4088, 3225,…
positive regulation of RNA biosynthetic process	GO:1902680	1.20276602772381e-20	0	234	129.546278596535	1206	HEXB, T, TFAP2C, FEZF1, HOXD13, MAF, FZD1, WNT11, ALX4, FZD8, TNFSF11, FOXJ1, BMP4, EPAS1, POU4F1, NFATC1, NR2E1, RUNX2, ZIC2, MAFB, NLRC5, S1PR1, VGLL2, MAFA, FOXA2, WNT6, HEY1, JUNB, LHX5, TBX3, NR2F2, GDF6, FOXF2, GATA5, CDKN1C, EN1, ADRB2, SOX7, SOX5, ATOH1, PAX7, PAX3, NOG, PPARGC1A, ETV5, MLXIPL, CEBPD, GREM1, PAX6, MAML3, ARNTL, TGFBR1, BMP7, AFAP1L2, ARNTL2, HNF4G, IHH, HRAS, HEY2, NKX2-1…	3074, 6862, 7022, 389549, 3239, 4094, 8321, 7481, 60529, 8325, 8600, 2302, 652, 2034, 5457, 4772, 7101, 860, 7546, 9935, 84166, 1901, 245806, 389692, 3170, 7475, 23462, 3726, 64211, 6926, 7026, 392255, 2295, 140628, 1028, 2019, 154, 83595, 6660, 474, 5081, 5077, 9241, 10891, 2119, 51085, 1052, 26585, 5080, 55534, 406, 7046, 655, 84632, 56938, 3174, 3549, 3265, 23493, 7080, 26574, 4208, 6662, 3624…
negative regulation of biosynthetic process	GO:0009890	1.67482767950244e-20	0	234	129.868533020904	1209	T, ZFHX3, TFAP2C, FEZF1, LRRFIP1, MAF, FZD1, WNT11, TWIST2, NRARP, FZD8, FOXJ1, BMP4, NOC2L, POU4F1, NR2E1, CIART, RUNX2, NPY2R, ZIC2, CBX8, HOXD8, FOXA2, HEY1, JUNB, DUSP1, NFE2L3, DKK1, TBX3, NR2F2, VAX1, PRKCA, FOXF2, BMI1, CDKN1C, BHLHE41, SOX7, SFMBT1, SOX5, NAB1, SMYD2, CBX7, OLIG2, FGF19, TBX18, PAX3, PURA, NOG, ZBTB42, MINA, HES7, AEBP1, HRH3, MLXIPL, MDFI, NFIL3, H2AFY2, ARNTL, BMP7, HEY…	6862, 463, 7022, 389549, 9208, 4094, 8321, 7481, 117581, 441478, 8325, 2302, 652, 26155, 5457, 7101, 148523, 860, 4887, 7546, 57332, 3234, 3170, 23462, 3726, 1843, 9603, 22943, 6926, 7026, 11023, 5578, 2295, 648, 1028, 79365, 83595, 51460, 6660, 4664, 56950, 23492, 10215, 9965, 9096, 5077, 5813, 9241, 100128927, 84864, 84667, 165, 11255, 51085, 4188, 4783, 55506, 406, 655, 23493, 7080, 26574, 420…
renal system development	GO:0072001	2.18072118626638e-20	0	83	28.2509712030585	263	WNT11, NID1, FOXJ1, BMP4, ODC1, SULF2, IRX1, WNT6, FBN1, CRLF1, CDKN1C, DCHS1, COL4A1, TBX18, NOG, PCSK5, FGF8, TGFBR1, BMP7, MEF2C, SOX9, FOXC2, LHX1, TFAP2B, NKX3-1, WNT9B, FOXC1, GDNF, TSHZ3, KIF26B, IRX3, BMP2, SIX2, PTCH1, KCNJ8, COL4A4, EMX2, SLIT2, BCL2, SMO, SOX8, RET, HNF1B, POU3F3, ADAMTS16, OSR1, DLL1, IRX2, COL4A3, PDGFA, TFAP2A, TACSTD2, PROX1, NRP1, BCL2L11, RARB, FGF10, ACE, SMAD6,…	7481, 4811, 2302, 652, 4953, 55959, 79192, 7475, 2200, 9244, 1028, 8642, 1282, 9096, 9241, 5125, 2253, 7046, 655, 4208, 6662, 2303, 3975, 7021, 4824, 7484, 2296, 2668, 57616, 55083, 79191, 650, 10736, 5727, 3764, 1286, 2018, 9353, 596, 6608, 30812, 5979, 6928, 5455, 170690, 130497, 28514, 153572, 1285, 5154, 7020, 4070, 5629, 8829, 10018, 5915, 2255, 1636, 4091, 6495, 2297, 282679, 116039, 654, 5…
negative regulation of cellular macromolecule biosynthetic process	GO:2000113	2.27982251853507e-20	0	213	114.507738792625	1066	T, ZFHX3, TFAP2C, FEZF1, LRRFIP1, MAF, FZD1, WNT11, TWIST2, NRARP, FZD8, FOXJ1, BMP4, NOC2L, POU4F1, NR2E1, CIART, RUNX2, ZIC2, CBX8, HOXD8, FOXA2, HEY1, DUSP1, NFE2L3, DKK1, TBX3, NR2F2, VAX1, FOXF2, BMI1, CDKN1C, BHLHE41, SOX7, SFMBT1, SOX5, NAB1, SMYD2, CBX7, OLIG2, TBX18, PAX3, PURA, NOG, ZBTB42, MINA, HES7, AEBP1, MLXIPL, MDFI, NFIL3, H2AFY2, ARNTL, BMP7, HEY2, NKX2-1, AATF, MEF2C, SOX9, BAC…	6862, 463, 7022, 389549, 9208, 4094, 8321, 7481, 117581, 441478, 8325, 2302, 652, 26155, 5457, 7101, 148523, 860, 7546, 57332, 3234, 3170, 23462, 1843, 9603, 22943, 6926, 7026, 11023, 2295, 648, 1028, 79365, 83595, 51460, 6660, 4664, 56950, 23492, 10215, 9096, 5077, 5813, 9241, 100128927, 84864, 84667, 165, 51085, 4188, 4783, 55506, 406, 655, 23493, 7080, 26574, 4208, 6662, 25825, 10771, 2303, 39…
negative regulation of RNA biosynthetic process	GO:1902679	2.30163123697704e-20	0	202	106.451378183388	991	T, ZFHX3, TFAP2C, FEZF1, LRRFIP1, MAF, FZD1, WNT11, TWIST2, NRARP, FZD8, FOXJ1, BMP4, NOC2L, POU4F1, NR2E1, CIART, RUNX2, ZIC2, CBX8, HOXD8, FOXA2, HEY1, JUNB, NFE2L3, DKK1, TBX3, NR2F2, VAX1, FOXF2, BMI1, CDKN1C, BHLHE41, SOX7, SFMBT1, SOX5, NAB1, SMYD2, CBX7, OLIG2, TBX18, PAX3, PURA, NOG, ZBTB42, MINA, HES7, AEBP1, MLXIPL, MDFI, NFIL3, H2AFY2, ARNTL, BMP7, HEY2, NKX2-1, MEF2C, SOX9, ZMYND11, F…	6862, 463, 7022, 389549, 9208, 4094, 8321, 7481, 117581, 441478, 8325, 2302, 652, 26155, 5457, 7101, 148523, 860, 7546, 57332, 3234, 3170, 23462, 3726, 9603, 22943, 6926, 7026, 11023, 2295, 648, 1028, 79365, 83595, 51460, 6660, 4664, 56950, 23492, 10215, 9096, 5077, 5813, 9241, 100128927, 84864, 84667, 165, 51085, 4188, 4783, 55506, 406, 655, 23493, 7080, 4208, 6662, 10771, 2303, 3975, 7021, 2899…
regulation of biological process	GO:0050789	2.4905667534669e-20	0	1243	1069.66985262379	9958	ZBTB10, ADCY4, HEXB, CCNO, ABHD6, SPSB1, LPAR3, T, ZFHX3, VWC2, KAZALD1, PTH2, VGLL3, TFAP2C, FEZ1, FEZF1, LCP1, ADRB1, TMOD2, MRGPRF, LRRFIP1, GPSM2, RBM20, CNGA1, ARRDC2, SCN2B, SFRP5, SNAP25, RSPO4, HOXD13, CRIP1, PAQR8, ATRN, MAPK4, HPCAL1, RGS6, JPH3, MAF, GPD1L, KCNB2, FZD1, MAB21L2, WNT11, TWIST2, NRARP, ARL9, ALX4, HCN1, CTHRC1, SH3GL3, ESRP1, FZD8, BIK, HABP4, LRP2, HOXB8, HRH2, TNFSF11,…	65986, 196883, 3074, 10309, 57406, 80176, 23566, 6862, 463, 375567, 81621, 113091, 389136, 7022, 9638, 389549, 3936, 153, 29767, 116535, 9208, 29899, 282996, 1259, 27106, 6327, 6425, 6616, 343637, 3239, 1396, 85315, 8455, 5596, 3241, 9628, 57338, 4094, 23171, 9312, 8321, 10586, 7481, 117581, 441478, 132946, 60529, 348980, 115908, 6457, 54845, 8325, 638, 22927, 4036, 3218, 3274, 8600, 2690, 8941, …
chemotaxis	GO:0006935	2.68001265859822e-20	0	148	68.6401923907011	639	FEZ1, FEZF1, DPYSL4, TNFSF11, ST8SIA2, CACNA1G, CNTNAP1, BMP4, RPS6KA2, CACNA1C, ZIC2, APBB2, NTN1, DPYSL5, PLD1, NTRK3, S1PR1, FLT1, VAX1, CAMK1D, PRKCA, APOA1, PLXNA2, COL4A1, ATOH1, LHX4, CXCL1, VAV3, NOG, COL6A1, GREM1, PAX6, FGF8, CXCL2, BMP7, HRAS, NKX2-1, GFRA1, TRPC3, LHX1, TGFB2, GPR124, GDNF, LPAR1, PRKD1, UNC5C, COL4A2, POU4F2, RARRES2, ITGA2, CNTN1, COL9A3, EPHA5, MYCBP2, EFNB2, COL4A…	9638, 389549, 10570, 8600, 8128, 8913, 8506, 652, 6196, 775, 7546, 323, 9423, 56896, 5337, 4916, 1901, 2321, 11023, 57118, 5578, 335, 5362, 1282, 474, 89884, 2919, 10451, 9241, 1291, 26585, 5080, 2253, 2920, 655, 3265, 7080, 2674, 7222, 3975, 7042, 25960, 2668, 1902, 5587, 8633, 1284, 5458, 5919, 3673, 1272, 1299, 2044, 23077, 1948, 1286, 60675, 1960, 5328, 1906, 785, 9353, 64919, 2921, 55079, 48…
taxis	GO:0042330	2.68001265859822e-20	0	148	68.6401923907011	639	FEZ1, FEZF1, DPYSL4, TNFSF11, ST8SIA2, CACNA1G, CNTNAP1, BMP4, RPS6KA2, CACNA1C, ZIC2, APBB2, NTN1, DPYSL5, PLD1, NTRK3, S1PR1, FLT1, VAX1, CAMK1D, PRKCA, APOA1, PLXNA2, COL4A1, ATOH1, LHX4, CXCL1, VAV3, NOG, COL6A1, GREM1, PAX6, FGF8, CXCL2, BMP7, HRAS, NKX2-1, GFRA1, TRPC3, LHX1, TGFB2, GPR124, GDNF, LPAR1, PRKD1, UNC5C, COL4A2, POU4F2, RARRES2, ITGA2, CNTN1, COL9A3, EPHA5, MYCBP2, EFNB2, COL4A…	9638, 389549, 10570, 8600, 8128, 8913, 8506, 652, 6196, 775, 7546, 323, 9423, 56896, 5337, 4916, 1901, 2321, 11023, 57118, 5578, 335, 5362, 1282, 474, 89884, 2919, 10451, 9241, 1291, 26585, 5080, 2253, 2920, 655, 3265, 7080, 2674, 7222, 3975, 7042, 25960, 2668, 1902, 5587, 8633, 1284, 5458, 5919, 3673, 1272, 1299, 2044, 23077, 1948, 1286, 60675, 1960, 5328, 1906, 785, 9353, 64919, 2921, 55079, 48…
urogenital system development	GO:0001655	3.12468652384256e-20	0	90	32.3328605784054	301	HOXD13, CRIP1, WNT11, NID1, FOXJ1, BMP4, ODC1, SULF2, IRX1, WNT6, FBN1, CRLF1, CDKN1C, DCHS1, COL4A1, TBX18, NOG, PCSK5, FGF8, TGFBR1, BMP7, MEF2C, SOX9, FOXC2, LHX1, TFAP2B, FOXB1, NKX3-1, WNT9B, FOXC1, GDNF, TSHZ3, KIF26B, IRX3, BMP2, SIX2, PTCH1, KCNJ8, COL4A4, CDKN1B, EMX2, SLIT2, BCL2, SMO, SOX8, RET, HNF1B, POU3F3, ADAMTS16, OSR1, DLL1, IRX2, COL4A3, PDGFA, TFAP2A, TACSTD2, PROX1, NRP1, BCL…	3239, 1396, 7481, 4811, 2302, 652, 4953, 55959, 79192, 7475, 2200, 9244, 1028, 8642, 1282, 9096, 9241, 5125, 2253, 7046, 655, 4208, 6662, 2303, 3975, 7021, 27023, 4824, 7484, 2296, 2668, 57616, 55083, 79191, 650, 10736, 5727, 3764, 1286, 1027, 2018, 9353, 596, 6608, 30812, 5979, 6928, 5455, 170690, 130497, 28514, 153572, 1285, 5154, 7020, 4070, 5629, 8829, 10018, 5915, 2255, 1636, 4091, 6495, 229…
positive regulation of RNA metabolic process	GO:0051254	3.20671694770785e-20	0	236	132.016895850034	1229	HEXB, T, TFAP2C, FEZF1, RBM20, HOXD13, MAF, FZD1, WNT11, ALX4, FZD8, TNFSF11, FOXJ1, BMP4, EPAS1, POU4F1, NFATC1, NR2E1, RUNX2, ZIC2, MAFB, NLRC5, S1PR1, VGLL2, MAFA, FOXA2, WNT6, HEY1, JUNB, LHX5, TBX3, NR2F2, GDF6, FOXF2, GATA5, CDKN1C, EN1, ADRB2, SOX7, SOX5, ATOH1, PAX7, PAX3, NOG, PPARGC1A, ETV5, MLXIPL, CEBPD, GREM1, PAX6, MAML3, ARNTL, TGFBR1, BMP7, AFAP1L2, ARNTL2, HNF4G, IHH, HRAS, HEY2,…	3074, 6862, 7022, 389549, 282996, 3239, 4094, 8321, 7481, 60529, 8325, 8600, 2302, 652, 2034, 5457, 4772, 7101, 860, 7546, 9935, 84166, 1901, 245806, 389692, 3170, 7475, 23462, 3726, 64211, 6926, 7026, 392255, 2295, 140628, 1028, 2019, 154, 83595, 6660, 474, 5081, 5077, 9241, 10891, 2119, 51085, 1052, 26585, 5080, 55534, 406, 7046, 655, 84632, 56938, 3174, 3549, 3265, 23493, 7080, 26574, 4208, 66…
cell projection morphogenesis	GO:0048858	5.62520370548881e-20	0	174	87.1161127212185	811	CCNO, LPAR3, FEZ1, FEZF1, DPYSL4, FZD1, FZD8, ST8SIA2, CACNA1G, CNTNAP1, FOXJ1, RPS6KA2, CACNA1C, POU4F1, NR2E1, ZIC2, APBB2, NTN1, DPYSL5, NTRK3, PARD3, VAX1, GAS7, TBC1D1, SHANK3, PLXNA2, SLITRK1, COL4A1, ATOH1, LHX4, ARHGEF28, NOG, COL6A1, NKX2-8, PAX6, FGF8, BMP7, HRAS, NKX2-1, GFRA1, ONECUT2, TRPC3, LHX1, FOXB1, TGFB2, NEFL, GDNF, SHOX2, MAP2, UNC5C, BRSK2, COL4A2, POU4F2, NEURL1, ITGA2, CNT…	10309, 23566, 9638, 389549, 10570, 8321, 8325, 8128, 8913, 8506, 2302, 6196, 775, 5457, 7101, 7546, 323, 9423, 56896, 4916, 56288, 11023, 8522, 23216, 85358, 5362, 114798, 1282, 474, 89884, 64283, 9241, 1291, 26257, 5080, 2253, 655, 3265, 7080, 2674, 9480, 7222, 3975, 27023, 7042, 4747, 2668, 6474, 4133, 8633, 9024, 1284, 5458, 9148, 3673, 1272, 1299, 57611, 2044, 23077, 22873, 1948, 5789, 1286, …
epithelial cell differentiation	GO:0030855	8.24032803480944e-20	0	132	58.7577233767035	547	MCOLN3, CCNO, TFAP2C, GPSM2, MAF, FZD1, WNT11, HRH2, FOXJ1, BMP4, LECT1, NTRK3, S1PR1, CDH3, AQP3, FOXA2, PARD3, HEY1, TBX3, NR2F2, GATA5, COL4A1, ATOH1, PAX6, FGF8, ARNTL, BMP7, MYO5A, IHH, HEY2, NKX2-1, MEF2C, SOX9, ONECUT2, CPT1A, FOXC2, LHX1, FOXB1, WNT9B, SIX3, HEG1, PITX2, GDNF, TCF15, MAFF, POU3F1, BMP2, EREG, SIX2, PTCH1, ITGA2, TBX1, MCIDAS, DLX3, ZEB2, GATA6, BCL11B, BCL2, SMO, MET, NEU…	55283, 10309, 7022, 29899, 4094, 8321, 7481, 3274, 2302, 652, 11061, 4916, 1901, 1001, 360, 3170, 56288, 23462, 6926, 7026, 140628, 1282, 474, 5080, 2253, 406, 655, 4644, 3549, 23493, 7080, 4208, 6662, 9480, 1374, 2303, 3975, 27023, 7484, 6496, 57493, 5308, 2668, 6939, 23764, 5453, 650, 2069, 10736, 5727, 3673, 6899, 345643, 1747, 9839, 2627, 64919, 596, 6608, 4233, 50674, 3202, 30812, 6928, 5108…
muscle organ development	GO:0007517	1.01769134957123e-19	0	95	35.7702411050133	333	ZFHX3, ACTA1, ADRB1, ALX4, BMP4, POU4F1, S1PR1, VGLL2, HEY1, DKK1, TBX3, NR2F2, VAX1, SGCE, SFMBT1, COL14A1, PAX7, PAX3, NOG, JPH1, AEBP1, GREM1, CNTFR, COL11A1, FGF8, ARNTL, HEY2, TGFBR3, MYLK, MEF2C, SOX9, FOXC2, FGF9, FOXC1, PITX2, SHOX2, TCF15, MAFF, BMP2, BTG2, MKX, TBX1, EFNB2, KIAA1161, PLCB1, HBEGF, EGR3, TBX20, WNT2, GATA6, NKX2-5, BCL2, SMO, MET, MSC, HAND1, SOX8, ISL1, HIVEP3, ACHE, DS…	463, 58, 153, 60529, 652, 5457, 1901, 245806, 23462, 22943, 6926, 7026, 11023, 8910, 51460, 7373, 5081, 5077, 9241, 56704, 165, 26585, 1271, 1301, 2253, 406, 23493, 7049, 4638, 4208, 6662, 2303, 2254, 2296, 5308, 6474, 6939, 23764, 650, 7832, 283078, 6899, 1948, 57462, 23236, 1839, 1960, 57057, 7472, 2627, 1482, 596, 6608, 4233, 9242, 9421, 30812, 3670, 59269, 43, 1832, 6300, 89780, 2817, 3486, 1…
negative regulation of RNA metabolic process	GO:0051253	1.62913219521411e-19	0	204	109.673922427083	1021	T, ZFHX3, TFAP2C, FEZF1, LRRFIP1, MAF, FZD1, WNT11, TWIST2, NRARP, FZD8, FOXJ1, BMP4, NOC2L, POU4F1, NR2E1, CIART, RUNX2, ZIC2, CBX8, HOXD8, FOXA2, HEY1, JUNB, NFE2L3, DKK1, TBX3, NR2F2, VAX1, FOXF2, BMI1, CDKN1C, BHLHE41, SOX7, SFMBT1, SOX5, NAB1, SMYD2, CBX7, OLIG2, TBX18, PAX3, PURA, NOG, ZBTB42, MINA, HES7, AEBP1, MLXIPL, MDFI, NFIL3, H2AFY2, ARNTL, BMP7, HEY2, NKX2-1, MEF2C, SOX9, ZMYND11, F…	6862, 463, 7022, 389549, 9208, 4094, 8321, 7481, 117581, 441478, 8325, 2302, 652, 26155, 5457, 7101, 148523, 860, 7546, 57332, 3234, 3170, 23462, 3726, 9603, 22943, 6926, 7026, 11023, 2295, 648, 1028, 79365, 83595, 51460, 6660, 4664, 56950, 23492, 10215, 9096, 5077, 5813, 9241, 100128927, 84864, 84667, 165, 51085, 4188, 4783, 55506, 406, 655, 23493, 7080, 4208, 6662, 10771, 2303, 3975, 7021, 2899…
striated muscle tissue development	GO:0014706	1.9501409669499e-19	0	91	33.7292964173398	314	ZFHX3, ACTA1, ADRB1, BMP4, POU4F1, FHOD3, S1PR1, VGLL2, HEY1, DKK1, TBX3, NR2F2, VAX1, COL14A1, PAX7, NEBL, TBX18, NOG, GREM1, COL11A1, FGF8, ARNTL, HEY2, TGFBR3, MEF2C, SOX9, FOXC2, TGFB2, FGF9, FOXC1, PITX2, SHOX2, MAFF, BMP2, BTG2, MKX, TBX1, EFNB2, KIAA1161, PLCB1, TBX20, WNT2, GATA6, NKX2-5, BCL2, SMO, MET, MSC, HAND1, SOX8, ISL1, HIVEP3, SIK1, DSP, NKX2-6, WNT3A, GPC1, IGFBP3, PRICKLE1, DMR…	463, 58, 153, 652, 5457, 80206, 1901, 245806, 23462, 22943, 6926, 7026, 11023, 7373, 5081, 10529, 9096, 9241, 26585, 1301, 2253, 406, 23493, 7049, 4208, 6662, 2303, 7042, 2254, 2296, 5308, 6474, 23764, 650, 7832, 283078, 6899, 1948, 57462, 23236, 57057, 7472, 2627, 1482, 596, 6608, 4233, 9242, 9421, 30812, 3670, 59269, 150094, 1832, 137814, 89780, 2817, 3486, 144165, 63950, 10472, 5629, 4654, 591…
cell part morphogenesis	GO:0032990	2.91765480488442e-19	0	175	89.1570574088919	830	CCNO, LPAR3, FEZ1, FEZF1, DPYSL4, FZD1, FZD8, ST8SIA2, CACNA1G, CNTNAP1, FOXJ1, RPS6KA2, CACNA1C, POU4F1, NR2E1, ZIC2, APBB2, NTN1, DPYSL5, NTRK3, PARD3, VAX1, GAS7, TBC1D1, SHANK3, PLXNA2, SLITRK1, COL4A1, ATOH1, LHX4, ARHGEF28, NOG, COL6A1, NKX2-8, PAX6, FGF8, BMP7, HRAS, NKX2-1, GFRA1, ONECUT2, TRPC3, LHX1, FOXB1, TGFB2, NEFL, GDNF, SHOX2, MAP2, UNC5C, BRSK2, COL4A2, POU4F2, NEURL1, ITGA2, CNT…	10309, 23566, 9638, 389549, 10570, 8321, 8325, 8128, 8913, 8506, 2302, 6196, 775, 5457, 7101, 7546, 323, 9423, 56896, 4916, 56288, 11023, 8522, 23216, 85358, 5362, 114798, 1282, 474, 89884, 64283, 9241, 1291, 26257, 5080, 2253, 655, 3265, 7080, 2674, 9480, 7222, 3975, 27023, 7042, 4747, 2668, 6474, 4133, 8633, 9024, 1284, 5458, 9148, 3673, 1272, 1299, 57611, 2044, 23077, 22873, 1948, 5789, 55022,…
gland development	GO:0048732	2.92222102452889e-19	0	105	42.3227477338595	394	TFAP2C, HOXD13, CRIP1, WNT11, HRH2, TNFSF11, BMP4, NTN1, MAFB, PTPN3, TBX3, CDKN1C, APOA1, CBX7, PAX3, NOG, ETV5, NKX2-8, PAX6, FGF8, CADM1, TGFBR1, BMP7, TGFBR3, NKX2-1, TGFA, SOX9, ONECUT2, FOXB1, NKX3-1, TGFB2, SIX3, FOXC1, PITX2, BMP2, PTCH1, NEURL1, ITGA2, TBX1, CDKN1B, POU3F2, WNT2, CACNB4, SLIT2, GATA6, BCL11B, NKX2-5, BCL2, SMO, MET, NKX2-3, HOXA5, CEBPA, HNF1B, ISL1, RUNX1, MYB, AK4, HOX…	7022, 3239, 1396, 7481, 3274, 8600, 652, 9423, 9935, 5774, 6926, 1028, 335, 23492, 5077, 9241, 2119, 26257, 5080, 2253, 23705, 7046, 655, 7049, 7080, 7039, 6662, 9480, 27023, 4824, 7042, 6496, 2296, 5308, 650, 5727, 9148, 3673, 6899, 1027, 5454, 7472, 785, 9353, 2627, 64919, 1482, 596, 6608, 4233, 159296, 3202, 1050, 6928, 3670, 861, 4602, 205, 3213, 89780, 79152, 5154, 2304, 5629, 8829, 10018, 7…
mesenchymal cell development	GO:0014031	3.50998239909989e-19	0	56	15.2533760868225	142	NFATC1, FOXA2, HEY1, FOXF2, FGF19, PAX3, NOG, GREM1, PAX6, FGF8, TGFBR1, BMP7, HEY2, TGFBR3, NKX2-1, SOX9, FOXC2, TGFB2, FOXC1, PITX2, GDNF, BMP2, CYP26A1, TBX1, DAB2IP, ZEB2, WNT2, EDN1, BCL2, SMO, SOX8, RET, ISL1, CYP26C1, NRP2, TFAP2A, NRP1, MSX2, LEF1, OVOL2, TGFB1, GSC, LOXL2, ALX1, ERBB4, ADAM15, EOMES, SMAD3, GBX2, SEMA3F, EFNA1, ZNF703, SFRP1, HAND2, TWIST1, MSX1	4772, 3170, 23462, 2295, 9965, 5077, 9241, 26585, 5080, 2253, 7046, 655, 23493, 7049, 7080, 6662, 2303, 7042, 2296, 5308, 2668, 650, 1592, 6899, 153090, 9839, 7472, 1906, 596, 6608, 30812, 5979, 3670, 340665, 8828, 7020, 8829, 4488, 51176, 58495, 7040, 145258, 4017, 8092, 2066, 8751, 8320, 4088, 2637, 6405, 1942, 80139, 6422, 9464, 7291, 4487
negative regulation of cellular process	GO:0048523	4.2002557531701e-19	0	543	391.753961891842	3647	ABHD6, T, ZFHX3, VWC2, TFAP2C, FEZF1, LRRFIP1, SFRP5, RGS6, MAF, GPD1L, FZD1, WNT11, TWIST2, NRARP, CTHRC1, FZD8, HOXB8, FOXJ1, BMP4, RPS6KA2, CACNA1C, NPY5R, NOC2L, ITIH5, POU4F1, NR2E1, LECT1, CIART, RUNX2, NPY2R, ZIC2, FHOD3, CBX8, APBB2, NTN1, MAFB, PKDCC, NLRC5, HOXD8, NTRK3, S1PR1, PAG1, NPPC, SULF2, PTGER4, FOXA2, PARD3, KIAA1244, HEY1, PTPN3, JUNB, GREM2, DUSP1, NFE2L3, DKK1, FBN1, TBX3, …	57406, 6862, 463, 375567, 7022, 389549, 9208, 6425, 9628, 4094, 23171, 8321, 7481, 117581, 441478, 115908, 8325, 3218, 2302, 652, 6196, 775, 4889, 26155, 80760, 5457, 7101, 11061, 148523, 860, 4887, 7546, 80206, 57332, 323, 9423, 9935, 91461, 84166, 3234, 4916, 1901, 55824, 4880, 55959, 5734, 3170, 56288, 57221, 23462, 5774, 3726, 64388, 1843, 9603, 22943, 2200, 6926, 7026, 11023, 5578, 22846, 22…
ear morphogenesis	GO:0042471	4.79408097710348e-19	0	50	12.5679225504101	117	CTHRC1, NTN1, MAFB, ATOH1, TBX18, NOG, COL11A1, FGF8, SOX9, LRIG3, FGF9, HMX3, SIX2, TBX1, OTX1, TSHZ1, EDN1, BCR, SMO, HMX2, OSR1, WNT3A, TFAP2A, PRRX2, OTOP1, PROX1, GAS1, FGF10, HOXA1, FZD2, ZEB1, SIX1, OSR2, NEUROG1, GSC, ALDH1A3, NKX3-2, OTX2, GBX2, GATA3, KCNQ4, PRRX1, DLX5, ZIC1, DLX6, POU4F3, FGF3, TWIST1, MSX1, FRZB	115908, 9423, 9935, 474, 9096, 9241, 1301, 2253, 6662, 121227, 2254, 340784, 10736, 6899, 5013, 10194, 1906, 613, 6608, 3167, 130497, 89780, 7020, 51450, 133060, 5629, 2619, 2255, 3198, 2535, 6935, 6495, 116039, 4762, 145258, 220, 579, 5015, 2637, 2625, 9132, 5396, 1749, 7545, 1750, 5459, 2248, 7291, 4487, 2487
negative regulation of nucleobase-containing compound metabolic process	GO:0045934	5.02034363619038e-19	0	221	123.423444533514	1149	T, ZFHX3, TFAP2C, FEZF1, LRRFIP1, MAF, FZD1, WNT11, TWIST2, NRARP, FZD8, FOXJ1, BMP4, NOC2L, POU4F1, NR2E1, CIART, RUNX2, NPY2R, ZIC2, CBX8, HOXD8, NPPC, FOXA2, HEY1, JUNB, DUSP1, NFE2L3, DKK1, TBX3, NR2F2, VAX1, PRKCA, FOXF2, BMI1, CDKN1C, BHLHE41, SOX7, SFMBT1, SOX5, NAB1, SMYD2, CBX7, OLIG2, TBX18, PAX3, PURA, NOG, ZBTB42, MINA, HES7, AEBP1, HRH3, MLXIPL, MDFI, NFIL3, H2AFY2, FZD10, ARNTL, BMP…	6862, 463, 7022, 389549, 9208, 4094, 8321, 7481, 117581, 441478, 8325, 2302, 652, 26155, 5457, 7101, 148523, 860, 4887, 7546, 57332, 3234, 4880, 3170, 23462, 3726, 1843, 9603, 22943, 6926, 7026, 11023, 5578, 2295, 648, 1028, 79365, 83595, 51460, 6660, 4664, 56950, 23492, 10215, 9096, 5077, 5813, 9241, 100128927, 84864, 84667, 165, 11255, 51085, 4188, 4783, 55506, 11211, 406, 655, 3265, 23493, 708…
positive regulation of cellular biosynthetic process	GO:0031328	5.69878669842324e-19	0	267	158.978849355614	1480	HEXB, T, TFAP2C, FEZF1, ADRB1, HOXD13, MAF, FZD1, WNT11, ALX4, FZD8, TNFSF11, FOXJ1, BMP4, EPAS1, POU4F1, NFATC1, NR2E1, RUNX2, ZIC2, MAFB, NLRC5, S1PR1, VGLL2, CDH3, MAFA, NPPC, FOXA2, WNT6, HEY1, JUNB, LHX5, TBX3, NR2F2, PRKCA, GDF6, FOXF2, GATA5, CDKN1C, EN1, GPR161, ADRB2, SOX7, SOX5, AVPR1A, ATOH1, PAX7, PAX3, NOG, PPARGC1A, ETV5, MLXIPL, CEBPD, GREM1, ADCYAP1R1, PAX6, MAML3, ARNTL, ABCA1, T…	3074, 6862, 7022, 389549, 153, 3239, 4094, 8321, 7481, 60529, 8325, 8600, 2302, 652, 2034, 5457, 4772, 7101, 860, 7546, 9935, 84166, 1901, 245806, 1001, 389692, 4880, 3170, 7475, 23462, 3726, 64211, 6926, 7026, 5578, 392255, 2295, 140628, 1028, 2019, 23432, 154, 83595, 6660, 552, 474, 5081, 5077, 9241, 10891, 2119, 51085, 1052, 26585, 117, 5080, 55534, 406, 19, 7046, 655, 84632, 56938, 3174, 3549…
kidney development	GO:0001822	6.64450633151069e-19	0	78	26.8545353641241	250	WNT11, NID1, FOXJ1, BMP4, ODC1, SULF2, IRX1, WNT6, FBN1, CRLF1, CDKN1C, DCHS1, NOG, PCSK5, FGF8, TGFBR1, BMP7, MEF2C, SOX9, FOXC2, LHX1, TFAP2B, NKX3-1, WNT9B, FOXC1, GDNF, TSHZ3, KIF26B, IRX3, BMP2, SIX2, PTCH1, KCNJ8, COL4A4, SLIT2, BCL2, SMO, SOX8, RET, HNF1B, POU3F3, ADAMTS16, OSR1, DLL1, IRX2, COL4A3, PDGFA, TFAP2A, TACSTD2, PROX1, NRP1, BCL2L11, RARB, FGF10, ACE, SMAD6, SIX1, FOXD1, AQP11, …	7481, 4811, 2302, 652, 4953, 55959, 79192, 7475, 2200, 9244, 1028, 8642, 9241, 5125, 2253, 7046, 655, 4208, 6662, 2303, 3975, 7021, 4824, 7484, 2296, 2668, 57616, 55083, 79191, 650, 10736, 5727, 3764, 1286, 9353, 596, 6608, 30812, 5979, 6928, 5455, 170690, 130497, 28514, 153572, 1285, 5154, 7020, 4070, 5629, 8829, 10018, 5915, 2255, 1636, 4091, 6495, 2297, 282679, 116039, 654, 59, 7040, 51196, 52…
connective tissue development	GO:0061448	7.73010779192693e-19	0	72	23.6319911204292	220	CRIP1, MAF, WNT11, BMP4, LECT1, RUNX2, PKDCC, NPPC, SULF2, FOXA2, PRKCA, SOX5, PAX7, NOG, COL11A1, TGFBR1, BMP7, IHH, MEF2C, SOX9, FOXC2, TGFB2, FGF9, SHOX2, BMP2, SIX2, MKX, EDN1, BMP8B, CHST11, HAND1, HOXA5, SOX8, EBF2, ITGB8, HOXB3, OSR1, WNT9A, PDGFA, BMPR1B, PRRX2, COL11A2, FGF18, RARB, NFIB, THRA, MSX2, ZEB1, FOXD1, GDF7, OSR2, SCIN, BMP6, FGFR3, ACTA2, TGFB1, RUNX3, LOXL2, ALX1, NKX3-2, ID…	1396, 4094, 7481, 652, 11061, 860, 91461, 4880, 55959, 3170, 5578, 6660, 5081, 9241, 1301, 7046, 655, 3549, 4208, 6662, 2303, 7042, 2254, 6474, 650, 10736, 283078, 1906, 656, 50515, 9421, 3202, 30812, 64641, 3696, 3213, 130497, 7483, 5154, 658, 51450, 1302, 8817, 5915, 4781, 7067, 4488, 6935, 2297, 151449, 116039, 85477, 654, 2261, 59, 7040, 864, 4017, 8092, 579, 3398, 1746, 8538, 651, 4088, 1086…
positive regulation of nervous system development	GO:0051962	8.64355513119877e-19	0	90	33.8367145587963	315	LPAR3, VWC2, FEZ1, FEZF1, RGS6, BMP4, NTN1, NTRK3, FOXA2, PARD3, LHX5, CAMK1D, GDF6, SHANK3, ATOH1, NDNF, OLIG2, ETV5, PAX6, BMP7, MEF2C, LHX1, ADRA2C, NEFL, SHOX2, LPAR1, IRX3, PRKD1, BMP2, CBLN1, NEURL1, CNTN1, ISLR2, PTPRD, DAB2IP, GDPD5, THBS2, SYNDIG1, SLIT2, NKX2-5, FEZF2, BCL2, NGFR, SMO, BRINP1, SPHK1, CXCL12, PLXNB2, NEUROG3, SOX8, RET, TIAM1, ITPKA, VEGFC, CUX2, CNR1, SEMA5A, NEUROG2, W…	23566, 375567, 9638, 389549, 9628, 652, 9423, 4916, 3170, 56288, 64211, 57118, 392255, 85358, 474, 79625, 10215, 2119, 5080, 655, 4208, 3975, 152, 4747, 6474, 1902, 79191, 5587, 650, 869, 9148, 1272, 57611, 5789, 153090, 81544, 7058, 79953, 9353, 1482, 55079, 596, 4804, 6608, 1620, 8877, 6387, 23654, 50674, 30812, 5979, 7074, 3706, 7424, 23316, 1268, 9037, 63973, 89780, 257194, 274, 63950, 5629, …
positive regulation of gene expression	GO:0010628	9.03926474237762e-19	0	276	166.605537399026	1551	HEXB, T, TFAP2C, FEZF1, RBM20, HOXD13, MAF, FZD1, WNT11, ALX4, FZD8, TNFSF11, FOXJ1, BMP4, EPAS1, RPS6KA2, POU4F1, NFATC1, NR2E1, RUNX2, ZIC2, RNF180, MAFB, NLRC5, NTRK3, S1PR1, VGLL2, CDH3, MAFA, FOXA2, WNT6, HEY1, JUNB, LHX5, TBX3, NR2F2, GDF6, FOXF2, GATA5, CDKN1C, EN1, ADRB2, SOX7, SOX5, ATOH1, PAX7, PAX3, NOG, CYP1B1, PPARGC1A, ETV5, MLXIPL, CEBPD, GREM1, NFIL3, PAX6, FGF8, MAML3, ARNTL, TGF…	3074, 6862, 7022, 389549, 282996, 3239, 4094, 8321, 7481, 60529, 8325, 8600, 2302, 652, 2034, 6196, 5457, 4772, 7101, 860, 7546, 285671, 9935, 84166, 4916, 1901, 245806, 1001, 389692, 3170, 7475, 23462, 3726, 64211, 6926, 7026, 392255, 2295, 140628, 1028, 2019, 154, 83595, 6660, 474, 5081, 5077, 9241, 1545, 10891, 2119, 51085, 1052, 26585, 4783, 5080, 2253, 55534, 406, 7046, 655, 84632, 56938, 31…
localization of cell	GO:0051674	9.68074134814017e-19	0	215	119.55639144108	1113	HEXB, ABHD6, FEZF1, LCP1, WNT11, CTHRC1, TNFSF11, CDK5R2, FOXJ1, BMP4, POU4F1, NR2E1, APBB2, NTN1, CD47, CD151, NTRK3, S1PR1, PTGER4, FLT1, PARD3, NR2F2, VAX1, CAMK1D, PRKCA, VASH1, PRKG1, CUZD1, APOA1, RHOD, PLXNA2, ATOH1, NDNF, CXCL1, EPS8, FGF19, PHLDA2, VAV3, PAX3, NOG, CYP1B1, APCDD1, GREM1, FSCN1, PAX6, FGF8, TGFBR1, CXCL2, HRAS, TACR1, TGFBR3, NKX2-1, MYLK, MEF2C, SOX9, ONECUT2, FOXC2, LHX…	3074, 57406, 389549, 3936, 7481, 115908, 8600, 8941, 2302, 652, 5457, 7101, 323, 9423, 961, 977, 4916, 1901, 5734, 2321, 56288, 7026, 11023, 57118, 5578, 22846, 5592, 50624, 335, 29984, 5362, 474, 79625, 2919, 2059, 9965, 7262, 10451, 5077, 9241, 1545, 147495, 26585, 6624, 5080, 2253, 7046, 2920, 3265, 6869, 7049, 7080, 4638, 4208, 6662, 9480, 2303, 3975, 27023, 7042, 6496, 2296, 5308, 25960, 266…
cell motility	GO:0048870	9.68074134814017e-19	0	215	119.55639144108	1113	HEXB, ABHD6, FEZF1, LCP1, WNT11, CTHRC1, TNFSF11, CDK5R2, FOXJ1, BMP4, POU4F1, NR2E1, APBB2, NTN1, CD47, CD151, NTRK3, S1PR1, PTGER4, FLT1, PARD3, NR2F2, VAX1, CAMK1D, PRKCA, VASH1, PRKG1, CUZD1, APOA1, RHOD, PLXNA2, ATOH1, NDNF, CXCL1, EPS8, FGF19, PHLDA2, VAV3, PAX3, NOG, CYP1B1, APCDD1, GREM1, FSCN1, PAX6, FGF8, TGFBR1, CXCL2, HRAS, TACR1, TGFBR3, NKX2-1, MYLK, MEF2C, SOX9, ONECUT2, FOXC2, LHX…	3074, 57406, 389549, 3936, 7481, 115908, 8600, 8941, 2302, 652, 5457, 7101, 323, 9423, 961, 977, 4916, 1901, 5734, 2321, 56288, 7026, 11023, 57118, 5578, 22846, 5592, 50624, 335, 29984, 5362, 474, 79625, 2919, 2059, 9965, 7262, 10451, 5077, 9241, 1545, 147495, 26585, 6624, 5080, 2253, 7046, 2920, 3265, 6869, 7049, 7080, 4638, 4208, 6662, 9480, 2303, 3975, 27023, 7042, 6496, 2296, 5308, 25960, 266…
positive regulation of biosynthetic process	GO:0009891	1.49642704028768e-18	0	269	161.664302892027	1505	HEXB, T, TFAP2C, FEZF1, ADRB1, HOXD13, MAF, FZD1, WNT11, ALX4, FZD8, TNFSF11, FOXJ1, BMP4, EPAS1, POU4F1, NFATC1, NR2E1, RUNX2, ZIC2, MAFB, NLRC5, S1PR1, VGLL2, CDH3, MAFA, NPPC, FOXA2, WNT6, HEY1, JUNB, LHX5, TBX3, NR2F2, PRKCA, GDF6, FOXF2, GATA5, CDKN1C, EN1, GPR161, ADRB2, SOX7, SOX5, AVPR1A, ATOH1, PAX7, PAX3, NOG, PPARGC1A, ETV5, MLXIPL, CEBPD, GREM1, ADCYAP1R1, PAX6, MAML3, ARNTL, ABCA1, T…	3074, 6862, 7022, 389549, 153, 3239, 4094, 8321, 7481, 60529, 8325, 8600, 2302, 652, 2034, 5457, 4772, 7101, 860, 7546, 9935, 84166, 1901, 245806, 1001, 389692, 4880, 3170, 7475, 23462, 3726, 64211, 6926, 7026, 5578, 392255, 2295, 140628, 1028, 2019, 23432, 154, 83595, 6660, 552, 474, 5081, 5077, 9241, 10891, 2119, 51085, 1052, 26585, 117, 5080, 55534, 406, 19, 7046, 655, 84632, 56938, 3174, 3549…
enzyme linked receptor protein signaling pathway	GO:0007167	1.65414699572631e-18	0	196	105.914287476105	986	ADCY4, T, VWC2, FZD1, GHR, BMP4, RPS6KA2, LECT1, RUNX2, APPL1, NTRK3, FGF5, PAG1, CDH3, NPPC, SULF2, FLT1, PARD3, JUNB, GREM2, DKK1, FBN1, PRKCA, GDF6, CDKN1C, ADRB2, APOA1, PRDM14, HPGD, EPS8, FGF19, VAV3, SIK2, NOG, PCSK5, GREM1, ADCYAP1R1, PTPRT, FGF8, TGFBR1, BMP7, AFAP1L2, HHIP, ADCY5, HRAS, TGFBR3, NKX2-1, AATF, TGFA, MEF2C, SOX9, GFRA1, INHBA, ONECUT2, FOXC2, FGF14, ITPR1, BTC, ADCY7, ADRA…	196883, 6862, 375567, 8321, 2690, 652, 6196, 11061, 860, 26060, 4916, 2250, 55824, 1001, 4880, 55959, 2321, 56288, 3726, 64388, 22943, 2200, 5578, 392255, 1028, 154, 335, 63978, 3248, 2059, 9965, 10451, 23235, 9241, 5125, 26585, 117, 11122, 2253, 7046, 655, 84632, 64399, 111, 3265, 7049, 7080, 26574, 7039, 4208, 6662, 2674, 3624, 9480, 2303, 2259, 3708, 685, 113, 152, 8322, 7021, 28996, 4824, 245…
negative regulation of nitrogen compound metabolic process	GO:0051172	1.79748356982653e-18	0	222	125.464389221188	1168	T, ZFHX3, TFAP2C, FEZF1, LRRFIP1, MAF, FZD1, WNT11, TWIST2, NRARP, FZD8, FOXJ1, BMP4, NOC2L, POU4F1, NR2E1, CIART, RUNX2, NPY2R, ZIC2, CBX8, HOXD8, NPPC, FOXA2, HEY1, JUNB, DUSP1, NFE2L3, DKK1, TBX3, NR2F2, VAX1, PRKCA, FOXF2, BMI1, CDKN1C, BHLHE41, SOX7, SFMBT1, SOX5, NAB1, SMYD2, CBX7, OLIG2, TBX18, PAX3, PURA, NOG, ZBTB42, MINA, HES7, AEBP1, HRH3, MLXIPL, MDFI, NFIL3, H2AFY2, FZD10, ARNTL, BMP…	6862, 463, 7022, 389549, 9208, 4094, 8321, 7481, 117581, 441478, 8325, 2302, 652, 26155, 5457, 7101, 148523, 860, 4887, 7546, 57332, 3234, 4880, 3170, 23462, 3726, 1843, 9603, 22943, 6926, 7026, 11023, 5578, 2295, 648, 1028, 79365, 83595, 51460, 6660, 4664, 56950, 23492, 10215, 9096, 5077, 5813, 9241, 100128927, 84864, 84667, 165, 11255, 51085, 4188, 4783, 55506, 11211, 406, 655, 3265, 23493, 708…
regulation of signal transduction	GO:0009966	1.91980732747846e-18	0	382	254.366158968983	2368	ABHD6, LPAR3, VWC2, ADRB1, TMOD2, CNGA1, SFRP5, RGS6, GPD1L, FZD1, WNT11, NRARP, CTHRC1, FZD8, BIK, TNFSF11, GHR, CNTNAP1, FOXJ1, BMP4, NOC2L, KCTD8, ECT2L, SEZ6L, LECT1, RUNX2, NLRC5, DEPDC7, NTRK3, S1PR1, PAG1, CDH3, SULF2, FOXA2, FLT1, KIAA1244, HEY1, GREM2, DUSP1, DKK1, FBN1, PRKCA, GDF6, CRLF1, CDKN1C, TBC1D1, GADD45G, DLK2, SHANK3, GPR161, RASAL1, PEX5L, ADRB2, SOX7, APOA1, RHOD, DDIT4L, PS…	57406, 23566, 375567, 153, 29767, 1259, 6425, 9628, 23171, 8321, 7481, 441478, 115908, 8325, 638, 8600, 2690, 8506, 2302, 652, 26155, 386617, 345930, 23544, 11061, 860, 84166, 91614, 4916, 1901, 55824, 1001, 55959, 3170, 2321, 57221, 23462, 64388, 1843, 22943, 2200, 5578, 392255, 9244, 1028, 23216, 10912, 65989, 85358, 23432, 8437, 51555, 154, 83595, 335, 29984, 115265, 84249, 63978, 56950, 2059,…
telencephalon development	GO:0021537	3.00667965359453e-18	0	65	20.4094468767343	190	TFAP2C, FEZF1, CDK5R2, BMP4, NR2E1, LHX5, SHANK3, AVPR1A, ATOH1, NPY, SLC1A2, PAX6, FGF8, SALL3, NKX2-1, GNG12, LHX1, FOXB1, SIX3, BMP2, BTG2, EPHA5, PLCB1, DAB2IP, ZEB2, POU3F2, EMX2, SLIT2, BCL11B, FEZF2, CXCL12, POU3F3, SCN5A, LHX2, BHLHE22, LAMB1, SLIT1, WNT3A, SLITRK5, NRP2, DMRTA2, ZBTB18, PROX1, NRP1, RARB, NFIB, SLC8A3, LEF1, RELN, DRD1, ALDH1A3, CDK6, GSX2, ERBB4, ID2, EXT1, EOMES, DLX2,…	7022, 389549, 8941, 652, 7101, 64211, 85358, 552, 474, 4852, 6506, 5080, 2253, 27164, 7080, 55970, 3975, 27023, 6496, 650, 7832, 2044, 23236, 153090, 9839, 5454, 2018, 9353, 64919, 55079, 6387, 5455, 6331, 9355, 27319, 3912, 6585, 89780, 26050, 8828, 63950, 10472, 5629, 8829, 5915, 4781, 6547, 51176, 5649, 1812, 220, 1021, 170825, 2066, 3398, 2131, 8320, 1746, 79633, 3400, 429, 2049, 2016, 1745, …
regulation of transport	GO:0051049	3.10792231741297e-18	0	257	153.070851575507	1425	LPAR3, LCP1, ADRB1, SCN2B, SFRP5, SNAP25, JPH3, GPD1L, KCNB2, FZD1, HCN1, TNFSF11, CDK5R2, CACNA1G, JPH4, SYT7, BMP4, NUP210, CACNA1C, NPY5R, KCNMB4, NPY2R, PKDCC, APPL1, CD47, CDH3, PTGER4, FOXA2, PTPN3, KCNK9, DKK1, CAMK1D, PRKCA, KCNG3, REEP6, SHANK3, KCNA3, ADRB2, APOA1, AVPR1A, FGF19, HTR1A, GNB5, SLC1A2, JPH1, KCNK1, PPARGC1A, HRH3, MDFI, GREM1, RSAD2, SYT9, PAX6, KCNF1, CADM1, ARNTL, ABCA1…	23566, 3936, 153, 6327, 6425, 6616, 57338, 23171, 9312, 8321, 348980, 8600, 8941, 8913, 84502, 9066, 652, 23225, 775, 4889, 27345, 4887, 91461, 26060, 961, 1001, 5734, 3170, 5774, 51305, 22943, 57118, 5578, 170850, 92840, 85358, 3738, 154, 335, 552, 9965, 3350, 10681, 6506, 56704, 3775, 10891, 11255, 4188, 26585, 91543, 143425, 5080, 3754, 23705, 406, 19, 7046, 3761, 655, 8614, 4644, 6869, 4638, …
negative regulation of developmental process	GO:0051093	3.87117785759698e-18	0	159	79.9190972436332	744	ZFHX3, TFAP2C, SFRP5, WNT11, TWIST2, NRARP, HOXB8, FOXJ1, BMP4, NR2E1, LECT1, NTN1, MAFB, NTRK3, CDH3, NPPC, FOXA2, DKK1, TBX3, VAX1, VASH1, BHLHE41, GPR161, SFMBT1, PRDM14, OLIG2, TBX18, NOG, GREM1, PAX6, FGF8, ARNTL, ABCA1, TGFBR1, BMP7, SLC6A4, IHH, HRAS, HEY2, TGFBR3, NKX2-1, SOX9, INHBA, FOXC2, NKX3-1, WNT9B, SIX3, PDE3B, FOXC1, LPAR1, IRX3, BMP2, ABCA5, EREG, SIX2, COL4A2, PTCH1, MKX, MIXL1…	463, 7022, 6425, 7481, 117581, 441478, 3218, 2302, 652, 7101, 11061, 9423, 9935, 4916, 1001, 4880, 3170, 22943, 6926, 11023, 22846, 79365, 23432, 51460, 63978, 10215, 9096, 9241, 26585, 5080, 2253, 406, 19, 7046, 655, 6532, 3549, 3265, 23493, 7049, 7080, 6662, 3624, 2303, 4824, 7484, 6496, 5140, 2296, 1902, 79191, 650, 23461, 2069, 10736, 1284, 5727, 283078, 83881, 6899, 85407, 3659, 1027, 153090…
cartilage development	GO:0051216	4.43130977883258e-18	0	61	18.4759203305174	172	MAF, WNT11, BMP4, LECT1, RUNX2, PKDCC, NPPC, SULF2, PRKCA, SOX5, PAX7, NOG, COL11A1, TGFBR1, BMP7, IHH, MEF2C, SOX9, TGFB2, FGF9, SHOX2, BMP2, SIX2, EDN1, BMP8B, CHST11, HAND1, HOXA5, ITGB8, HOXB3, OSR1, WNT9A, BMPR1B, PRRX2, COL11A2, FGF18, RARB, NFIB, THRA, MSX2, ZEB1, OSR2, SCIN, BMP6, FGFR3, TGFB1, RUNX3, LOXL2, ALX1, NKX3-2, DLX2, BARX2, BMP3, SMAD3, ARID5A, PRRX1, GPLD1, BMP8A, HAND2, MSX1,…	4094, 7481, 652, 11061, 860, 91461, 4880, 55959, 5578, 6660, 5081, 9241, 1301, 7046, 655, 3549, 4208, 6662, 7042, 2254, 6474, 650, 10736, 1906, 656, 50515, 9421, 3202, 3696, 3213, 130497, 7483, 658, 51450, 1302, 8817, 5915, 4781, 7067, 4488, 6935, 116039, 85477, 654, 2261, 7040, 864, 4017, 8092, 579, 1746, 8538, 651, 4088, 10865, 5396, 2822, 353500, 9464, 4487, 2487
negative regulation of macromolecule biosynthetic process	GO:0010558	6.60142966511566e-18	0	216	122.241844977493	1138	T, ZFHX3, TFAP2C, FEZF1, LRRFIP1, MAF, FZD1, WNT11, TWIST2, NRARP, FZD8, FOXJ1, BMP4, NOC2L, POU4F1, NR2E1, CIART, RUNX2, ZIC2, CBX8, HOXD8, FOXA2, HEY1, JUNB, DUSP1, NFE2L3, DKK1, TBX3, NR2F2, VAX1, FOXF2, BMI1, CDKN1C, BHLHE41, SOX7, SFMBT1, SOX5, NAB1, SMYD2, CBX7, OLIG2, TBX18, PAX3, PURA, NOG, ZBTB42, MINA, HES7, AEBP1, MLXIPL, MDFI, NFIL3, H2AFY2, ARNTL, BMP7, HEY2, NKX2-1, AATF, MEF2C, SOX…	6862, 463, 7022, 389549, 9208, 4094, 8321, 7481, 117581, 441478, 8325, 2302, 652, 26155, 5457, 7101, 148523, 860, 7546, 57332, 3234, 3170, 23462, 3726, 1843, 9603, 22943, 6926, 7026, 11023, 2295, 648, 1028, 79365, 83595, 51460, 6660, 4664, 56950, 23492, 10215, 9096, 5077, 5813, 9241, 100128927, 84864, 84667, 165, 51085, 4188, 4783, 55506, 406, 655, 23493, 7080, 26574, 4208, 6662, 25825, 3624, 107…
positive regulation of neurogenesis	GO:0050769	9.89661477857425e-18	0	82	30.2919158907319	282	LPAR3, VWC2, FEZ1, FEZF1, RGS6, BMP4, NTN1, NTRK3, FOXA2, CAMK1D, GDF6, SHANK3, ATOH1, NDNF, OLIG2, ETV5, PAX6, BMP7, MEF2C, ADRA2C, NEFL, SHOX2, LPAR1, IRX3, PRKD1, BMP2, NEURL1, CNTN1, ISLR2, PTPRD, DAB2IP, GDPD5, SLIT2, NKX2-5, FEZF2, BCL2, NGFR, SMO, BRINP1, SPHK1, CXCL12, PLXNB2, NEUROG3, SOX8, RET, TIAM1, ITPKA, VEGFC, CUX2, CNR1, SEMA5A, NEUROG2, WNT3A, NEGR1, BIN1, DMRTA2, PROX1, NRP1, RA…	23566, 375567, 9638, 389549, 9628, 652, 9423, 4916, 3170, 57118, 392255, 85358, 474, 79625, 10215, 2119, 5080, 655, 4208, 152, 4747, 6474, 1902, 79191, 5587, 650, 9148, 1272, 57611, 5789, 153090, 81544, 9353, 1482, 55079, 596, 4804, 6608, 1620, 8877, 6387, 23654, 50674, 30812, 5979, 7074, 3706, 7424, 23316, 1268, 9037, 63973, 89780, 257194, 274, 63950, 5629, 8829, 5915, 7436, 4908, 3815, 23242, 4…
positive regulation of macromolecule biosynthetic process	GO:0010557	1.11770300981923e-17	0	248	147.485108219769	1373	HEXB, T, TFAP2C, FEZF1, HOXD13, MAF, FZD1, WNT11, ALX4, FZD8, TNFSF11, FOXJ1, BMP4, EPAS1, POU4F1, NFATC1, NR2E1, RUNX2, ZIC2, MAFB, NLRC5, S1PR1, VGLL2, MAFA, FOXA2, WNT6, HEY1, JUNB, LHX5, TBX3, NR2F2, GDF6, FOXF2, GATA5, CDKN1C, EN1, ADRB2, SOX7, SOX5, ATOH1, PAX7, PAX3, NOG, PPARGC1A, ETV5, MLXIPL, CEBPD, GREM1, PAX6, MAML3, ARNTL, TGFBR1, BMP7, AFAP1L2, ARNTL2, HNF4G, IHH, HRAS, HEY2, NKX2-1…	3074, 6862, 7022, 389549, 3239, 4094, 8321, 7481, 60529, 8325, 8600, 2302, 652, 2034, 5457, 4772, 7101, 860, 7546, 9935, 84166, 1901, 245806, 389692, 3170, 7475, 23462, 3726, 64211, 6926, 7026, 392255, 2295, 140628, 1028, 2019, 154, 83595, 6660, 474, 5081, 5077, 9241, 10891, 2119, 51085, 1052, 26585, 5080, 55534, 406, 7046, 655, 84632, 56938, 3174, 3549, 3265, 23493, 7080, 26574, 4208, 6662, 3624…
negative regulation of biological process	GO:0048519	1.23862070878886e-17	0	577	428.490966269964	3989	ABHD6, T, ZFHX3, VWC2, TFAP2C, FEZF1, ADRB1, LRRFIP1, SFRP5, RGS6, MAF, GPD1L, FZD1, WNT11, TWIST2, NRARP, CTHRC1, FZD8, HOXB8, FOXJ1, BMP4, RPS6KA2, CACNA1C, NPY5R, NOC2L, ITIH5, POU4F1, NR2E1, LECT1, CIART, RUNX2, NPY2R, ZIC2, FHOD3, CBX8, APBB2, NTN1, MAFB, PKDCC, NLRC5, HOXD8, NTRK3, S1PR1, PAG1, CDH3, NPPC, SULF2, PTGER4, FOXA2, PARD3, KIAA1244, HEY1, PTPN3, JUNB, GREM2, DUSP1, NFE2L3, DKK1,…	57406, 6862, 463, 375567, 7022, 389549, 153, 9208, 6425, 9628, 4094, 23171, 8321, 7481, 117581, 441478, 115908, 8325, 3218, 2302, 652, 6196, 775, 4889, 26155, 80760, 5457, 7101, 11061, 148523, 860, 4887, 7546, 80206, 57332, 323, 9423, 9935, 91461, 84166, 3234, 4916, 1901, 55824, 1001, 4880, 55959, 5734, 3170, 56288, 57221, 23462, 5774, 3726, 64388, 1843, 9603, 22943, 2200, 6926, 7026, 11023, 5578…
regulation of cellular component movement	GO:0051270	1.35984287381292e-17	0	138	66.2769932786582	617	ABHD6, ADRB1, SCN2B, GPD1L, WNT11, BMP4, NR2E1, NTN1, NTRK3, S1PR1, PTGER4, FLT1, NR2F2, CAMK1D, PRKCA, VASH1, RHOD, PLXNA2, PHLDA2, NOG, CYP1B1, GREM1, PAX6, TGFBR1, HRAS, TACR1, TGFBR3, NKX2-1, MYLK, SOX9, ONECUT2, FOXC2, TGFB2, PITX2, GPR124, LPAR1, PRKD1, BMP2, UNC5C, SPATA13, DOCK10, RARRES2, ITGA2, NKD1, PRKCE, NEFH, PLCB1, AMOTL1, HBEGF, PLAU, CDKN1B, DAB2IP, SNTA1, SGK3, EDN1, SLIT2, PODN…	57406, 153, 6327, 23171, 7481, 652, 7101, 9423, 4916, 1901, 5734, 2321, 7026, 57118, 5578, 22846, 29984, 5362, 7262, 9241, 1545, 26585, 5080, 7046, 3265, 6869, 7049, 7080, 4638, 6662, 9480, 2303, 7042, 5308, 25960, 1902, 5587, 650, 8633, 221178, 55619, 5919, 3673, 85407, 5581, 4744, 23236, 154810, 1839, 5328, 1027, 153090, 6640, 23678, 1906, 9353, 127435, 596, 613, 4233, 2149, 949, 8877, 6387, 37…
positive regulation of nitrogen compound metabolic process	GO:0051173	1.71225405653085e-17	0	321	206.672504162299	1924	HEXB, T, TFAP2C, FEZF1, ADRB1, RBM20, HOXD13, RGS6, MAF, FZD1, WNT11, ALX4, FZD8, TNFSF11, FOXJ1, BMP4, EPAS1, POU4F1, NFATC1, ECT2L, NR2E1, RUNX2, ZIC2, RINL, MAFB, NLRC5, NTRK3, S1PR1, VGLL2, MAFA, NPPC, FOXA2, WNT6, KIAA1244, HEY1, JUNB, LHX5, TBX3, NR2F2, PRKCA, GDF6, GCGR, FOXF2, GATA5, CDKN1C, TBC1D1, EN1, GPR161, RASAL1, ADRB2, SOX7, SOX5, PSD2, ATOH1, PAX7, VAV3, ARHGEF28, RIN3, PAX3, NOG…	3074, 6862, 7022, 389549, 153, 282996, 3239, 9628, 4094, 8321, 7481, 60529, 8325, 8600, 2302, 652, 2034, 5457, 4772, 345930, 7101, 860, 7546, 126432, 9935, 84166, 4916, 1901, 245806, 389692, 4880, 3170, 7475, 57221, 23462, 3726, 64211, 6926, 7026, 5578, 392255, 2642, 2295, 140628, 1028, 23216, 2019, 23432, 8437, 154, 83595, 6660, 84249, 474, 5081, 10451, 64283, 79890, 5077, 9241, 10287, 10891, 21…
positive regulation of cell development	GO:0010720	1.72602663113166e-17	0	95	38.3482764999692	357	LPAR3, VWC2, FEZ1, FEZF1, ADRB1, RGS6, TNFSF11, BMP4, NTN1, NTRK3, FOXA2, CAMK1D, GDF6, SHANK3, APOA1, ATOH1, NDNF, OLIG2, ETV5, PAX6, BMP7, MEF2C, ADRA2C, TGFB2, NEFL, GDNF, SHOX2, LPAR1, IRX3, PRKD1, BMP2, NEURL1, CNTN1, ISLR2, PTPRD, DAB2IP, GDPD5, EDN1, SLIT2, NKX2-5, FEZF2, BCL2, NGFR, SMO, BRINP1, SPHK1, CXCL12, PLXNB2, NEUROG3, SOX8, RET, TIAM1, ITPKA, VEGFC, CUX2, CNR1, SEMA5A, NEUROG2, W…	23566, 375567, 9638, 389549, 153, 9628, 8600, 652, 9423, 4916, 3170, 57118, 392255, 85358, 335, 474, 79625, 10215, 2119, 5080, 655, 4208, 152, 7042, 4747, 2668, 6474, 1902, 79191, 5587, 650, 9148, 1272, 57611, 5789, 153090, 81544, 1906, 9353, 1482, 55079, 596, 4804, 6608, 1620, 8877, 6387, 23654, 50674, 30812, 5979, 7074, 3706, 7424, 23316, 1268, 9037, 63973, 89780, 257194, 274, 63950, 5629, 8829…
branching morphogenesis of an epithelial tube	GO:0048754	1.93140756527277e-17	0	59	17.9388296232349	167	TFAP2C, NRARP, BMP4, FOXA2, WNT6, FLT1, TBX3, DCHS1, COL4A1, NOG, ETV5, FGF8, BMP7, HHIP, IHH, HRAS, NKX2-1, SOX9, FOXC2, LHX1, NKX3-1, WNT9B, PITX2, GDNF, BMP2, SIX2, PTCH1, TBX20, WNT2, EDN1, SLIT2, BCL2, SMO, MET, CXCL12, HOXA5, SOX8, HNF1B, ADAMTS16, SEMA5A, TACSTD2, NRP1, MSX2, FGF10, LEF1, SIX1, SLC12A2, FOXD1, GDF7, DLL4, TGFB1, KDR, PGF, TNC, LAMA1, GBX2, FAT4, PLXND1, FOXF1	7022, 441478, 652, 3170, 7475, 2321, 6926, 8642, 1282, 9241, 2119, 2253, 655, 64399, 3549, 3265, 7080, 6662, 2303, 3975, 4824, 7484, 5308, 2668, 650, 10736, 5727, 57057, 7472, 1906, 9353, 596, 6608, 4233, 6387, 3202, 30812, 6928, 170690, 9037, 4070, 8829, 4488, 2255, 51176, 6495, 6558, 2297, 151449, 54567, 7040, 3791, 5228, 3371, 284217, 2637, 79633, 23129, 2294
positive regulation of neuron differentiation	GO:0045666	2.33900967603104e-17	0	69	23.3097366960597	217	LPAR3, VWC2, FEZ1, FEZF1, RGS6, BMP4, NTN1, NTRK3, FOXA2, CAMK1D, GDF6, SHANK3, ATOH1, NDNF, ETV5, BMP7, MEF2C, ADRA2C, NEFL, SHOX2, LPAR1, IRX3, PRKD1, BMP2, NEURL1, CNTN1, ISLR2, PTPRD, DAB2IP, GDPD5, SLIT2, NKX2-5, FEZF2, BCL2, NGFR, BRINP1, SPHK1, CXCL12, PLXNB2, NEUROG3, RET, TIAM1, ITPKA, CUX2, CNR1, SEMA5A, NEUROG2, WNT3A, NEGR1, PROX1, NRP1, RARB, VLDLR, COBL, NGF, ZEB1, RELN, GDF7, NEURO…	23566, 375567, 9638, 389549, 9628, 652, 9423, 4916, 3170, 57118, 392255, 85358, 474, 79625, 2119, 655, 4208, 152, 4747, 6474, 1902, 79191, 5587, 650, 9148, 1272, 57611, 5789, 153090, 81544, 9353, 1482, 55079, 596, 4804, 1620, 8877, 6387, 23654, 50674, 5979, 7074, 3706, 23316, 1268, 9037, 63973, 89780, 257194, 5629, 8829, 5915, 7436, 23242, 4803, 6935, 5649, 151449, 4762, 8536, 654, 4821, 627, 489…
angiogenesis	GO:0001525	2.59458612144152e-17	0	100	41.6782388851205	388	NRARP, BMP4, EPAS1, NR2E1, LECT1, S1PR1, FLT1, HEY1, PRKCA, VASH1, ANGPTL4, COL4A1, VAV3, CYP1B1, OTULIN, GREM1, FGF8, TGFBR1, IHH, TGFA, FOXC2, HIPK2, TGFB2, FGF9, PDE3B, PITX2, GPR124, PRKD1, EREG, COL4A2, TBX1, EFNB2, PROK2, EGR3, DAB2IP, TBX20, CHRNA7, PRKCB, CSPG4, THBS2, EDN1, TNFSF12, SLIT2, GATA6, ZC3H12A, HAND1, SPHK1, CXCL12, HOXA5, ISL1, RUNX1, ACKR3, MEIS1, VEGFC, HOXB3, COL4A3, SEMA5…	441478, 652, 2034, 7101, 11061, 1901, 2321, 23462, 5578, 22846, 51129, 1282, 10451, 1545, 90268, 26585, 2253, 7046, 3549, 7039, 2303, 28996, 7042, 2254, 5140, 5308, 25960, 5587, 2069, 1284, 6899, 1948, 60675, 1960, 153090, 57057, 1139, 5579, 1464, 7058, 1906, 8742, 9353, 2627, 80149, 9421, 8877, 6387, 3202, 3670, 861, 57007, 4211, 7424, 3213, 1285, 9037, 5154, 9314, 8828, 3678, 23576, 8817, 8829,…
positive regulation of nucleobase-containing compound metabolic process	GO:0045935	3.54524695105747e-17	0	316	203.55737806006	1895	HEXB, T, TFAP2C, FEZF1, ADRB1, RBM20, HOXD13, RGS6, MAF, FZD1, WNT11, ALX4, FZD8, TNFSF11, FOXJ1, BMP4, EPAS1, POU4F1, NFATC1, ECT2L, NR2E1, RUNX2, ZIC2, RINL, MAFB, NLRC5, NTRK3, S1PR1, VGLL2, MAFA, NPPC, FOXA2, WNT6, KIAA1244, HEY1, JUNB, LHX5, TBX3, NR2F2, PRKCA, GDF6, GCGR, FOXF2, GATA5, CDKN1C, TBC1D1, EN1, GPR161, RASAL1, ADRB2, SOX7, SOX5, PSD2, ATOH1, PAX7, VAV3, ARHGEF28, RIN3, PAX3, NOG…	3074, 6862, 7022, 389549, 153, 282996, 3239, 9628, 4094, 8321, 7481, 60529, 8325, 8600, 2302, 652, 2034, 5457, 4772, 345930, 7101, 860, 7546, 126432, 9935, 84166, 4916, 1901, 245806, 389692, 4880, 3170, 7475, 57221, 23462, 3726, 64211, 6926, 7026, 5578, 392255, 2642, 2295, 140628, 1028, 23216, 2019, 23432, 8437, 154, 83595, 6660, 84249, 474, 5081, 10451, 64283, 79890, 5077, 9241, 10287, 10891, 21…
morphogenesis of a branching structure	GO:0001763	4.25958417107607e-17	0	67	22.4503915644077	209	TFAP2C, HOXD13, NRARP, BMP4, COL13A1, FOXA2, WNT6, FLT1, TBX3, DCHS1, COL4A1, NOG, ETV5, FGF8, BMP7, HHIP, IHH, HRAS, NKX2-1, RSPO3, SOX9, FOXC2, LHX1, NKX3-1, WNT9B, PITX2, GDNF, SHOX2, BMP2, SIX2, PTCH1, TBX20, WNT2, EDN1, SLIT2, BCL2, SMO, MET, CXCL12, HOXA5, SOX8, HNF1B, ADAMTS16, SEMA5A, PDGFA, TACSTD2, NRP1, MSX2, FGF10, LEF1, SIX1, SLC12A2, FOXD1, GDF7, DLL4, TGFB1, KDR, PGF, DLX2, TNC, LA…	7022, 3239, 441478, 652, 1305, 3170, 7475, 2321, 6926, 8642, 1282, 9241, 2119, 2253, 655, 64399, 3549, 3265, 7080, 84870, 6662, 2303, 3975, 4824, 7484, 5308, 2668, 6474, 650, 10736, 5727, 57057, 7472, 1906, 9353, 596, 6608, 4233, 6387, 3202, 30812, 6928, 170690, 9037, 5154, 4070, 8829, 4488, 2255, 51176, 6495, 6558, 2297, 151449, 54567, 7040, 3791, 5228, 1746, 3371, 284217, 2637, 79633, 6422, 133…
negative regulation of cell differentiation	GO:0045596	5.75128206971716e-17	0	133	63.9137941666153	595	ZFHX3, TFAP2C, TWIST2, NRARP, HOXB8, FOXJ1, BMP4, NR2E1, NTN1, MAFB, NTRK3, NPPC, FOXA2, DKK1, TBX3, VAX1, BHLHE41, PRDM14, OLIG2, NOG, PAX6, ARNTL, ABCA1, TGFBR1, BMP7, SLC6A4, IHH, HRAS, HEY2, TGFBR3, NKX2-1, SOX9, INHBA, FOXC2, WNT9B, SIX3, FOXC1, LPAR1, IRX3, BMP2, ABCA5, EREG, SIX2, PTCH1, MKX, MIXL1, TBX1, IRF1, DAB2IP, SLIT2, JDP2, NKX2-5, BCL2, NGFR, SMO, KLF13, HOXA5, SOX8, HNF1B, ISL1, …	463, 7022, 117581, 441478, 3218, 2302, 652, 7101, 9423, 9935, 4916, 4880, 3170, 22943, 6926, 11023, 79365, 63978, 10215, 9241, 5080, 406, 19, 7046, 655, 6532, 3549, 3265, 23493, 7049, 7080, 6662, 3624, 2303, 7484, 6496, 2296, 1902, 79191, 650, 23461, 2069, 10736, 5727, 283078, 83881, 6899, 3659, 153090, 9353, 122953, 1482, 596, 4804, 6608, 51621, 3202, 30812, 6928, 3670, 861, 11007, 51083, 430, 4…
epithelial cell proliferation	GO:0050673	6.11054271599174e-17	0	84	32.3328605784054	301	TFAP2C, NRARP, TNFSF11, BMP4, LECT1, CDH3, NR2F2, PRKCA, VASH1, CDKN1C, APOA1, TBX18, NOG, HRH3, NKX2-8, PAX6, TGFBR1, IHH, HRAS, TACR1, TGFBR3, TGFA, MEF2C, SOX9, NKX3-1, TGFB2, FGF9, PRKD1, BMP2, EREG, PTCH1, TBX1, EFNB2, EGR3, CDKN1B, DAB2IP, WNT2, TNFSF12, BCL11B, SMO, SCARB1, CXCL12, HOXA5, HNF1B, SCN5A, LAMB1, VEGFC, OSR1, SEMA5A, HTRA1, FERMT1, NRP2, TACSTD2, PROX1, NRP1, GAS1, NFIB, KIT, …	7022, 441478, 8600, 652, 11061, 1001, 7026, 5578, 22846, 1028, 335, 9096, 9241, 11255, 26257, 5080, 7046, 3549, 3265, 6869, 7049, 7039, 4208, 6662, 4824, 7042, 2254, 5587, 650, 2069, 5727, 6899, 1948, 1960, 1027, 153090, 7472, 8742, 64919, 6608, 949, 6387, 3202, 6928, 6331, 3912, 7424, 130497, 9037, 5654, 55612, 8828, 4070, 5629, 8829, 2619, 4781, 3815, 2255, 116039, 58495, 654, 2261, 7040, 864, …
stem cell development	GO:0048864	6.56792571474605e-17	0	74	26.5322809397546	247	TFAP2C, NFATC1, NR2E1, FOXA2, HEY1, TBX3, FOXF2, PRDM14, FGF19, PAX3, NOG, GREM1, PAX6, FGF8, TGFBR1, BMP7, HEY2, TGFBR3, NKX2-1, SOX9, FOXC2, TGFB2, WNT9B, FOXC1, PITX2, GDNF, BMP2, SIX2, CYP26A1, TBX1, DAB2IP, ZEB2, WNT2, EDN1, BCL2, SMO, SOX8, RET, HNF1B, ISL1, CYP26C1, ASCL2, DLL1, KLF4, NRP2, TFAP2A, PROX1, NRP1, KIT, MSX2, FGF10, LEF1, OVOL2, FGFR3, TGFB1, GSC, LOXL2, ALX1, PRDM16, ERBB4, N…	7022, 4772, 7101, 3170, 23462, 6926, 2295, 63978, 9965, 5077, 9241, 26585, 5080, 2253, 7046, 655, 23493, 7049, 7080, 6662, 2303, 7042, 7484, 2296, 5308, 2668, 650, 10736, 1592, 6899, 153090, 9839, 7472, 1906, 596, 6608, 30812, 5979, 6928, 3670, 340665, 430, 28514, 9314, 8828, 7020, 5629, 8829, 3815, 4488, 2255, 51176, 58495, 2261, 7040, 145258, 4017, 8092, 63976, 2066, 4838, 8751, 8320, 4088, 263…
positive regulation of cellular metabolic process	GO:0031325	6.66237644342266e-17	0	431	301.844977492755	2810	ADCY4, HEXB, LPAR3, T, TFAP2C, FEZF1, ADRB1, RBM20, HOXD13, RGS6, MAF, FZD1, WNT11, ALX4, FZD8, TNFSF11, GHR, CDK5R2, FOXJ1, BMP4, EPAS1, POU4F1, NFATC1, ECT2L, NR2E1, RUNX2, ZIC2, RNF180, RINL, MAFB, NLRC5, NTRK3, S1PR1, VGLL2, CDH3, MAFA, NPPC, FOXA2, WNT6, FLT1, KIAA1244, HEY1, JUNB, LHX5, TBX3, NR2F2, PRKCA, GDF6, GCGR, FOXF2, CRLF1, GATA5, BMI1, CDKN1C, TBC1D1, GADD45G, EN1, GPR161, RASAL1, …	196883, 3074, 23566, 6862, 7022, 389549, 153, 282996, 3239, 9628, 4094, 8321, 7481, 60529, 8325, 8600, 2690, 8941, 2302, 652, 2034, 5457, 4772, 345930, 7101, 860, 7546, 285671, 126432, 9935, 84166, 4916, 1901, 245806, 1001, 389692, 4880, 3170, 7475, 2321, 57221, 23462, 3726, 64211, 6926, 7026, 5578, 392255, 2642, 2295, 9244, 140628, 648, 1028, 23216, 10912, 2019, 23432, 8437, 154, 83595, 335, 666…
single-organism process	GO:0044699	6.73376818602164e-17	0	1511	1384.61984337424	12890	ADCY4, HEXB, MCOLN3, CCNO, ABHD6, SPSB1, LPAR3, T, ZFHX3, VWC2, KAZALD1, PTH2, TFAP2C, FEZ1, FEZF1, LPPR1, LCP1, ACTA1, ADRB1, TMOD2, MRGPRF, LRRFIP1, GPSM2, RBM20, PANX2, CNGA1, MOXD1, ARRDC2, SCN2B, SFRP5, SNAP25, DPYSL4, RSPO4, CH25H, CACHD1, SLC4A4, SGMS2, HOXD13, CRIP1, PAQR8, ATRN, MAPK4, LCLAT1, HPCAL1, ABCD3, RGS6, SEPT11, JPH3, MAF, GPD1L, KCNB2, FZD1, HMGCLL1, SLCO2A1, MAB21L2, WNT11, T…	196883, 3074, 55283, 10309, 57406, 80176, 23566, 6862, 463, 375567, 81621, 113091, 7022, 9638, 389549, 54886, 3936, 58, 153, 29767, 116535, 9208, 29899, 282996, 56666, 1259, 26002, 27106, 6327, 6425, 6616, 10570, 343637, 9023, 57685, 8671, 166929, 3239, 1396, 85315, 8455, 5596, 253558, 3241, 5825, 9628, 55752, 57338, 4094, 23171, 9312, 8321, 54511, 6578, 10586, 7481, 85461, 117581, 441478, 132946…
neuron fate commitment	GO:0048663	7.01379387587788e-17	0	35	7.30443361904175	68	TFAP2C, BMP4, POU4F1, NTRK3, FOXA2, ATOH1, OLIG2, PAX7, PAX3, PAX6, TGFBR1, IHH, NKX2-1, TGFB2, SOX1, SMO, DBX1, ISL1, OLIG3, DMRTA2, SIX1, DLL4, TLX3, NKX2-2, ISL2, GSX2, ID2, DLX2, OTX2, ASCL1, NKX6-2, DMRT3, DLX1, NKX6-1, PTF1A	7022, 652, 5457, 4916, 3170, 474, 10215, 5081, 5077, 5080, 7046, 3549, 7080, 7042, 6656, 6608, 120237, 3670, 167826, 63950, 6495, 54567, 30012, 4821, 64843, 170825, 3398, 1746, 5015, 429, 84504, 58524, 1745, 4825, 256297
positive regulation of metabolic process	GO:0009893	8.49920314443024e-17	0	457	324.939877905901	3025	ADCY4, HEXB, LPAR3, T, TFAP2C, FEZF1, ADRB1, RBM20, HOXD13, RGS6, MAF, FZD1, WNT11, ALX4, FZD8, TNFSF11, GHR, CDK5R2, FOXJ1, BMP4, EPAS1, RPS6KA2, POU4F1, NFATC1, ECT2L, NR2E1, RUNX2, ZIC2, RNF180, RINL, MAFB, NLRC5, NTRK3, S1PR1, VGLL2, CDH3, MAFA, NPPC, FOXA2, WNT6, FLT1, KIAA1244, HEY1, JUNB, LHX5, TBX3, NR2F2, CAMK1D, PRKCA, GDF6, GCGR, FOXF2, CRLF1, GATA5, BMI1, CDKN1C, TBC1D1, GADD45G, EN1,…	196883, 3074, 23566, 6862, 7022, 389549, 153, 282996, 3239, 9628, 4094, 8321, 7481, 60529, 8325, 8600, 2690, 8941, 2302, 652, 2034, 6196, 5457, 4772, 345930, 7101, 860, 7546, 285671, 126432, 9935, 84166, 4916, 1901, 245806, 1001, 389692, 4880, 3170, 7475, 2321, 57221, 23462, 3726, 64211, 6926, 7026, 57118, 5578, 392255, 2642, 2295, 9244, 140628, 648, 1028, 23216, 10912, 2019, 23432, 8437, 154, 83…
regulation of response to stimulus	GO:0048583	1.0610343808556e-16	0	465	332.351729666399	3094	ABHD6, LPAR3, VWC2, ADRB1, TMOD2, CNGA1, SFRP5, RGS6, GPD1L, FZD1, WNT11, NRARP, CTHRC1, FZD8, BIK, TNFSF11, GHR, CNTNAP1, FOXJ1, BMP4, RPS6KA2, NPY5R, NOC2L, KCTD8, NFATC1, ECT2L, SEZ6L, LECT1, RUNX2, NPY2R, CD47, NLRC5, DEPDC7, NTRK3, FGF5, S1PR1, PAG1, CDH3, SULF2, PTGER4, FOXA2, FLT1, KIAA1244, HEY1, IL17RA, GREM2, DUSP1, DKK1, FBN1, CAMK1D, PRKCA, VASH1, GDF6, CRLF1, CDKN1C, TBC1D1, GADD45G,…	57406, 23566, 375567, 153, 29767, 1259, 6425, 9628, 23171, 8321, 7481, 441478, 115908, 8325, 638, 8600, 2690, 8506, 2302, 652, 6196, 4889, 26155, 386617, 4772, 345930, 23544, 11061, 860, 4887, 961, 84166, 91614, 4916, 2250, 1901, 55824, 1001, 55959, 5734, 3170, 2321, 57221, 23462, 23765, 64388, 1843, 22943, 2200, 57118, 5578, 22846, 392255, 9244, 1028, 23216, 10912, 65989, 85358, 5592, 23432, 843…
morphogenesis of a branching epithelium	GO:0061138	1.36819185150682e-16	0	64	21.2687920083863	198	TFAP2C, HOXD13, NRARP, BMP4, FOXA2, WNT6, FLT1, TBX3, DCHS1, COL4A1, NOG, ETV5, FGF8, BMP7, HHIP, IHH, HRAS, NKX2-1, RSPO3, SOX9, FOXC2, LHX1, NKX3-1, WNT9B, PITX2, GDNF, BMP2, SIX2, PTCH1, TBX20, WNT2, EDN1, SLIT2, BCL2, SMO, MET, CXCL12, HOXA5, SOX8, HNF1B, ADAMTS16, SEMA5A, PDGFA, TACSTD2, NRP1, MSX2, FGF10, LEF1, SIX1, SLC12A2, FOXD1, GDF7, DLL4, TGFB1, KDR, PGF, TNC, LAMA1, GBX2, FAT4, SFRP1…	7022, 3239, 441478, 652, 3170, 7475, 2321, 6926, 8642, 1282, 9241, 2119, 2253, 655, 64399, 3549, 3265, 7080, 84870, 6662, 2303, 3975, 4824, 7484, 5308, 2668, 650, 10736, 5727, 57057, 7472, 1906, 9353, 596, 6608, 4233, 6387, 3202, 30812, 6928, 170690, 9037, 5154, 4070, 8829, 4488, 2255, 51176, 6495, 6558, 2297, 151449, 54567, 7040, 3791, 5228, 3371, 284217, 2637, 79633, 6422, 133, 23129, 2294
regulation of transcription, DNA-templated	GO:0006355	2.0862772614609e-16	0	490	355.661466362459	3311	ZBTB10, HEXB, T, ZFHX3, VWC2, VGLL3, TFAP2C, FEZF1, LRRFIP1, SFRP5, HOXD13, MAF, FZD1, WNT11, TWIST2, NRARP, ALX4, FZD8, HABP4, HOXB8, TNFSF11, HES4, FOXJ1, BMP4, EPAS1, NOC2L, POU4F1, NFATC1, NR2E1, KHDRBS3, CIART, RUNX2, ZIC2, CBX8, APBB2, MAFB, NLRC5, HOXD8, NTRK3, S1PR1, VGLL2, MAFA, IRX1, FOXA2, WNT6, FOXI3, HEY1, JUNB, LHX5, GREM2, NFE2L3, DKK1, FBN1, TBX3, NR2F2, VAX1, CAMK1D, GDF6, ZNF800…	65986, 3074, 6862, 463, 375567, 389136, 7022, 389549, 9208, 6425, 3239, 4094, 8321, 7481, 117581, 441478, 60529, 8325, 22927, 3218, 8600, 57801, 2302, 652, 2034, 26155, 5457, 4772, 7101, 10656, 148523, 860, 7546, 57332, 323, 9935, 84166, 3234, 4916, 1901, 245806, 389692, 79192, 3170, 7475, 344167, 23462, 3726, 64211, 64388, 9603, 22943, 2200, 6926, 7026, 11023, 57118, 392255, 168850, 2295, 84874,…
odontogenesis	GO:0042476	2.77586636549174e-16	0	46	12.3530862674971	115	BMP4, RUNX2, AQP3, WNT6, FGF8, BMP7, MYO5A, INHBA, TGFB2, FOXC1, PITX2, BMP2, TBX1, DLX3, EDN1, BCL11B, NGFR, SMO, HAND1, NKX2-3, SCN5A, LAMB1, OSR1, HTRA1, TFAP2A, FAM20A, GAS1, BCL2L11, MSX2, FGF10, LEF1, OSR2, TGFB1, ID3, DLX2, TNC, PPARA, PDGFRA, DMRT3, CA2, DLX1, HAND2, TWIST1, ADM, LRP4, MSX1	652, 860, 360, 7475, 2253, 655, 4644, 3624, 7042, 2296, 5308, 650, 6899, 1747, 1906, 64919, 4804, 6608, 9421, 159296, 6331, 3912, 130497, 5654, 7020, 54757, 2619, 10018, 4488, 2255, 51176, 116039, 7040, 3399, 1746, 3371, 5465, 5156, 58524, 760, 1745, 9464, 7291, 133, 4038, 4487
heart morphogenesis	GO:0003007	3.05074478235971e-16	0	65	22.1281371400382	206	T, FZD1, WNT11, BMP4, NPY5R, POU4F1, NPY2R, S1PR1, HEY1, DKK1, TBX3, DCHS1, COL11A1, FGF8, IHH, HEY2, TGFBR3, MEF2C, SOX9, FOXC2, TGFB2, FOXC1, HEG1, PITX2, SHOX2, BMP2, PTCH1, NPY1R, TBX1, TBX20, WNT2, GATA6, NKX2-5, SMO, HAND1, ISL1, DSP, DLL1, WNT3A, TFAP2A, PROX1, RARB, MSX2, FZD2, SIX1, DLL4, OVOL2, JUN, RYR2, NODAL, ID2, ADAM15, ZFPM1, SMAD3, MICAL2, FAT4, GATA3, SLC8A1, EFNA1, ADAMTS1, HAN…	6862, 8321, 7481, 652, 4889, 5457, 4887, 1901, 23462, 22943, 6926, 8642, 1301, 2253, 3549, 23493, 7049, 4208, 6662, 2303, 7042, 2296, 57493, 5308, 6474, 650, 5727, 4886, 6899, 57057, 7472, 2627, 1482, 6608, 9421, 3670, 1832, 28514, 89780, 7020, 5629, 5915, 4488, 2535, 6495, 54567, 58495, 3725, 6262, 4838, 3398, 8751, 161882, 4088, 9645, 79633, 2625, 6546, 1942, 9510, 9464, 7291, 23129, 2294, 4487
mesonephros development	GO:0001823	4.03580551145669e-16	0	43	11.0640685700191	103	WNT11, FOXJ1, BMP4, WNT6, CRLF1, DCHS1, NOG, FGF8, BMP7, SOX9, FOXC2, LHX1, WNT9B, FOXC1, GDNF, TSHZ3, KIF26B, BMP2, SIX2, PTCH1, SLIT2, BCL2, SMO, SOX8, RET, HNF1B, ADAMTS16, OSR1, TACSTD2, RARB, FGF10, SMAD6, SIX1, FOXD1, OSR2, TGFB1, PGF, BDNF, BMPER, SMAD3, FAT4, GATA3, SFRP1	7481, 2302, 652, 7475, 9244, 8642, 9241, 2253, 655, 6662, 2303, 3975, 7484, 2296, 2668, 57616, 55083, 650, 10736, 5727, 9353, 596, 6608, 30812, 5979, 6928, 170690, 130497, 4070, 5915, 2255, 4091, 6495, 2297, 116039, 7040, 5228, 627, 168667, 4088, 79633, 2625, 6422
response to growth factor	GO:0070848	4.89670437027651e-16	0	144	73.2591724733305	682	ADCY4, FEZ1, BMP4, RPS6KA2, LECT1, RUNX2, NTRK3, FGF5, SULF2, FLT1, PARD3, JUNB, FBN1, PRKCA, GATA5, CDKN1C, APOA1, SOX5, PRDM14, HPGD, FGF19, VAV3, NOG, PCSK5, ADCYAP1R1, PAX6, FGF8, TGFBR1, MT1G, HHIP, ADCY5, HRAS, TGFBR3, NKX2-1, AATF, MEF2C, SOX9, ONECUT2, FGF14, ITPR1, BTC, LHX1, ADCY7, FZD4, HIPK2, P2RY1, TGFB2, MCF2L, FGF9, GAREM, GPR124, SHC3, PRKD1, BMP2, EREG, COL4A2, RASGRF2, TBX1, MEC…	196883, 9638, 652, 6196, 11061, 860, 4916, 2250, 55959, 2321, 56288, 3726, 2200, 5578, 140628, 1028, 335, 6660, 63978, 3248, 9965, 10451, 9241, 5125, 117, 5080, 2253, 7046, 4495, 64399, 111, 3265, 7049, 7080, 26574, 4208, 6662, 9480, 2259, 3708, 685, 3975, 113, 8322, 28996, 5028, 7042, 23263, 2254, 64762, 25960, 53358, 5587, 650, 2069, 1284, 5924, 6899, 2122, 5581, 1839, 1960, 1027, 153090, 5579,…
regulation of nucleic acid-templated transcription	GO:1903506	4.92268131991575e-16	0	491	358.132083615959	3334	ZBTB10, HEXB, T, ZFHX3, VWC2, VGLL3, TFAP2C, FEZF1, LRRFIP1, SFRP5, HOXD13, MAF, FZD1, WNT11, TWIST2, NRARP, ALX4, FZD8, HABP4, HOXB8, TNFSF11, HES4, FOXJ1, BMP4, EPAS1, NOC2L, POU4F1, NFATC1, NR2E1, KHDRBS3, CIART, RUNX2, ZIC2, CBX8, APBB2, MAFB, NLRC5, HOXD8, NTRK3, S1PR1, VGLL2, MAFA, IRX1, FOXA2, WNT6, FOXI3, HEY1, JUNB, LHX5, GREM2, NFE2L3, DKK1, FBN1, TBX3, NR2F2, VAX1, CAMK1D, GDF6, ZNF800…	65986, 3074, 6862, 463, 375567, 389136, 7022, 389549, 9208, 6425, 3239, 4094, 8321, 7481, 117581, 441478, 60529, 8325, 22927, 3218, 8600, 57801, 2302, 652, 2034, 26155, 5457, 4772, 7101, 10656, 148523, 860, 7546, 57332, 323, 9935, 84166, 3234, 4916, 1901, 245806, 389692, 79192, 3170, 7475, 344167, 23462, 3726, 64211, 64388, 9603, 22943, 2200, 6926, 7026, 11023, 57118, 392255, 168850, 2295, 84874,…
regulation of nucleobase-containing compound metabolic process	GO:0019219	7.62177827204816e-16	0	594	452.122957390393	4209	ZBTB10, HEXB, T, ZFHX3, VWC2, VGLL3, TFAP2C, FEZF1, ADRB1, LRRFIP1, RBM20, SFRP5, HOXD13, RGS6, MAF, FZD1, WNT11, TWIST2, NRARP, ALX4, ESRP1, FZD8, HABP4, HOXB8, TNFSF11, HES4, FOXJ1, BMP4, EPAS1, NOC2L, POU4F1, NFATC1, ECT2L, NR2E1, KHDRBS3, CIART, RUNX2, NPY2R, ZIC2, CBX8, RINL, APBB2, MAFB, NLRC5, HOXD8, NTRK3, S1PR1, VGLL2, MAFA, NPPC, IRX1, FOXA2, WNT6, FOXI3, KIAA1244, HEY1, JUNB, LHX5, GRE…	65986, 3074, 6862, 463, 375567, 389136, 7022, 389549, 153, 9208, 282996, 6425, 3239, 9628, 4094, 8321, 7481, 117581, 441478, 60529, 54845, 8325, 22927, 3218, 8600, 57801, 2302, 652, 2034, 26155, 5457, 4772, 345930, 7101, 10656, 148523, 860, 4887, 7546, 57332, 126432, 323, 9935, 84166, 3234, 4916, 1901, 245806, 389692, 4880, 79192, 3170, 7475, 344167, 57221, 23462, 3726, 64211, 64388, 1843, 9603, …
regulation of cell migration	GO:0030334	7.98595108521152e-16	0	119	56.287106123204	524	ABHD6, WNT11, BMP4, NR2E1, NTN1, NTRK3, S1PR1, PTGER4, FLT1, NR2F2, CAMK1D, PRKCA, VASH1, RHOD, PLXNA2, PHLDA2, NOG, CYP1B1, GREM1, PAX6, HRAS, TACR1, TGFBR3, NKX2-1, MYLK, SOX9, ONECUT2, FOXC2, TGFB2, PITX2, GPR124, LPAR1, PRKD1, BMP2, UNC5C, SPATA13, DOCK10, RARRES2, ITGA2, PRKCE, PLCB1, AMOTL1, HBEGF, PLAU, DAB2IP, SGK3, EDN1, SLIT2, PODN, BCL2, BCR, MET, F2R, SCARB1, SPHK1, CXCL12, PLXNB2, RE…	57406, 7481, 652, 7101, 9423, 4916, 1901, 5734, 2321, 7026, 57118, 5578, 22846, 29984, 5362, 7262, 9241, 1545, 26585, 5080, 3265, 6869, 7049, 7080, 4638, 6662, 9480, 2303, 7042, 5308, 25960, 1902, 5587, 650, 8633, 221178, 55619, 5919, 3673, 5581, 23236, 154810, 1839, 5328, 153090, 23678, 1906, 9353, 127435, 596, 613, 4233, 2149, 949, 8877, 6387, 23654, 5979, 3912, 2621, 7424, 8403, 9037, 5154, 34…
negative regulation of multicellular organismal process	GO:0051241	1.18701025186942e-15	0	169	92.1647653696738	858	ADRB1, SFRP5, WNT11, TWIST2, NRARP, HOXB8, FOXJ1, BMP4, NR2E1, LECT1, NPY2R, NTN1, MAFB, NLRC5, NTRK3, CDH3, NPPC, PTGER4, FOXA2, DKK1, NR2F2, VAX1, VASH1, PRKG1, GPR161, ADRB2, SFMBT1, APOA1, AVPR1A, TRAF3, HERC5, OLIG2, TBX18, NOG, GREM1, PAX6, FGF8, TGFBR1, BMP7, STC2, SLC6A4, IHH, HEY2, TGFBR3, NKX2-1, MEF2C, SOX9, INHBA, FOXC2, ADRA2C, NKX3-1, TGFB2, SIX3, PDE3B, FOXC1, LPAR1, IRX3, BMP2, CO…	153, 6425, 7481, 117581, 441478, 3218, 2302, 652, 7101, 11061, 4887, 9423, 9935, 84166, 4916, 1001, 4880, 5734, 3170, 22943, 7026, 11023, 22846, 5592, 23432, 154, 51460, 335, 552, 7187, 51191, 10215, 9096, 9241, 26585, 5080, 2253, 7046, 655, 8614, 6532, 3549, 23493, 7049, 7080, 4208, 6662, 3624, 2303, 152, 4824, 7042, 6496, 5140, 2296, 1902, 79191, 650, 1284, 5727, 83881, 3659, 5328, 1027, 153090…
regulation of RNA biosynthetic process	GO:2001141	1.30472803105014e-15	0	491	359.958192020719	3351	ZBTB10, HEXB, T, ZFHX3, VWC2, VGLL3, TFAP2C, FEZF1, LRRFIP1, SFRP5, HOXD13, MAF, FZD1, WNT11, TWIST2, NRARP, ALX4, FZD8, HABP4, HOXB8, TNFSF11, HES4, FOXJ1, BMP4, EPAS1, NOC2L, POU4F1, NFATC1, NR2E1, KHDRBS3, CIART, RUNX2, ZIC2, CBX8, APBB2, MAFB, NLRC5, HOXD8, NTRK3, S1PR1, VGLL2, MAFA, IRX1, FOXA2, WNT6, FOXI3, HEY1, JUNB, LHX5, GREM2, NFE2L3, DKK1, FBN1, TBX3, NR2F2, VAX1, CAMK1D, GDF6, ZNF800…	65986, 3074, 6862, 463, 375567, 389136, 7022, 389549, 9208, 6425, 3239, 4094, 8321, 7481, 117581, 441478, 60529, 8325, 22927, 3218, 8600, 57801, 2302, 652, 2034, 26155, 5457, 4772, 7101, 10656, 148523, 860, 7546, 57332, 323, 9935, 84166, 3234, 4916, 1901, 245806, 389692, 79192, 3170, 7475, 344167, 23462, 3726, 64211, 64388, 9603, 22943, 2200, 6926, 7026, 11023, 57118, 392255, 168850, 2295, 84874,…
regulation of nitrogen compound metabolic process	GO:0051171	1.30906701940137e-15	0	604	462.435098970216	4305	ZBTB10, HEXB, T, ZFHX3, VWC2, VGLL3, TFAP2C, FEZF1, ADRB1, LRRFIP1, RBM20, SFRP5, HOXD13, RGS6, MAF, FZD1, WNT11, TWIST2, NRARP, ALX4, ESRP1, FZD8, HABP4, HOXB8, TNFSF11, HES4, FOXJ1, BMP4, EPAS1, NOC2L, POU4F1, NFATC1, ECT2L, ODC1, NR2E1, KHDRBS3, CIART, RUNX2, NPY2R, ZIC2, CBX8, RINL, APBB2, MAFB, NLRC5, HOXD8, NTRK3, S1PR1, VGLL2, MAFA, NPPC, IRX1, FOXA2, WNT6, FOXI3, KIAA1244, HEY1, JUNB, LHX…	65986, 3074, 6862, 463, 375567, 389136, 7022, 389549, 153, 9208, 282996, 6425, 3239, 9628, 4094, 8321, 7481, 117581, 441478, 60529, 54845, 8325, 22927, 3218, 8600, 57801, 2302, 652, 2034, 26155, 5457, 4772, 345930, 4953, 7101, 10656, 148523, 860, 4887, 7546, 57332, 126432, 323, 9935, 84166, 3234, 4916, 1901, 245806, 389692, 4880, 79192, 3170, 7475, 344167, 57221, 23462, 3726, 64211, 64388, 1843, …
dorsal/ventral pattern formation	GO:0009953	1.41692727694871e-15	0	43	11.3863229943886	106	BMP4, FOXA2, GREM2, EN1, GPR161, PAX7, NOG, MDFI, GREM1, PAX6, FGF8, HHIP, NKX2-1, LHX1, SIX3, PTCH1, SOX1, TBX20, EDN1, SMO, DBX1, LHX2, WNT3A, BMPR1B, GAS1, SMAD6, VAX2, DLL4, OVOL2, GSC, NKX2-2, GSX2, HOXB2, LMX1B, OTX2, ASCL1, NKX6-2, DMRT3, SFRP1, PSEN2, SP8, LRP4, NKX6-1	652, 3170, 64388, 2019, 23432, 5081, 9241, 4188, 26585, 5080, 2253, 64399, 7080, 3975, 6496, 5727, 6656, 57057, 1906, 6608, 120237, 9355, 89780, 658, 2619, 4091, 25806, 54567, 58495, 145258, 4821, 170825, 3212, 4010, 5015, 429, 84504, 58524, 6422, 5664, 221833, 4038, 4825
ameboidal-type cell migration	GO:0001667	1.4170296951293e-15	0	74	27.928716778689	260	BMP4, NR2E1, NR2F2, PRKCA, VASH1, APOA1, FGF19, PAX3, CYP1B1, GREM1, PAX6, FGF8, TGFBR1, TACR1, TGFBR3, SOX9, FOXC2, TGFB2, PITX2, GPR124, GDNF, PRKD1, ITGA2, MIXL1, TBX1, EFNB2, PRKCE, AMOTL1, HBEGF, EGR3, DAB2IP, ZEB2, EDN1, TNFSF12, SLIT2, SMO, MET, SCARB1, CXCL12, SOX8, RET, ISL1, VEGFC, SEMA5A, FERMT1, KLF4, NRP2, TACSTD2, PROX1, NRP1, KIT, FGF10, ALOX12, LEF1, DLL4, OVOL2, TGFB1, KDR, LOXL2…	652, 7101, 7026, 5578, 22846, 335, 9965, 5077, 1545, 26585, 5080, 2253, 7046, 6869, 7049, 6662, 2303, 7042, 5308, 25960, 2668, 5587, 3673, 83881, 6899, 1948, 5581, 154810, 1839, 1960, 153090, 9839, 1906, 8742, 9353, 6608, 4233, 949, 6387, 30812, 5979, 3670, 7424, 9037, 55612, 9314, 8828, 4070, 5629, 8829, 3815, 2255, 239, 51176, 54567, 58495, 7040, 3791, 4017, 2324, 2066, 4838, 168667, 79899, 263…
eye development	GO:0001654	1.48693004137842e-15	0	85	34.5886415489918	322	MAF, MAB21L2, HCN1, BMP4, NR2E1, NTRK3, WNT6, VAX1, FOXF2, CDKN1C, COL4A1, IRX5, MAB21L1, CYP1B1, PAX6, TGFBR1, BMP7, IHH, SOX9, INHBA, FOXC2, LHX1, FZD4, TFAP2B, HIPK2, TGFB2, WNT9B, SIX3, FOXC1, PITX2, POU4F2, SOX1, NKD1, WNT2, BCL11B, BCL2, SMO, VSX1, SOX8, RET, LHX2, ACHE, BHLHE22, MEIS1, MITF, WNT9A, KLF4, BMPR1B, TFAP2A, PROX1, NRP1, GAS1, RARB, MEGF11, FGF10, FJX1, VAX2, RORB, SMOC1, ZEB1,…	4094, 10586, 348980, 652, 7101, 4916, 7475, 11023, 2295, 1028, 1282, 10265, 4081, 1545, 5080, 7046, 655, 3549, 6662, 3624, 2303, 3975, 8322, 7021, 28996, 7042, 7484, 6496, 2296, 5308, 5458, 6656, 85407, 7472, 64919, 596, 6608, 30813, 30812, 5979, 9355, 43, 27319, 4211, 4286, 7483, 9314, 658, 7020, 5629, 8829, 2619, 5915, 84465, 2255, 24147, 25806, 6096, 64093, 6935, 23424, 54567, 116039, 654, 226…
regulation of epithelial cell proliferation	GO:0050678	1.57579874580903e-15	0	73	27.3916260714065	255	NRARP, BMP4, LECT1, CDH3, NR2F2, PRKCA, VASH1, CDKN1C, TBX18, NOG, HRH3, NKX2-8, PAX6, TGFBR1, IHH, HRAS, TACR1, TGFBR3, TGFA, MEF2C, SOX9, NKX3-1, TGFB2, FGF9, PRKD1, BMP2, EREG, PTCH1, TBX1, EFNB2, EGR3, CDKN1B, DAB2IP, WNT2, TNFSF12, BCL11B, SMO, CXCL12, HOXA5, SCN5A, LAMB1, VEGFC, OSR1, SEMA5A, HTRA1, NRP2, TACSTD2, PROX1, NRP1, GAS1, NFIB, FGF10, OSR2, OVOL2, BMP6, FGFR3, TGFB1, RUNX3, CTSV,…	441478, 652, 11061, 1001, 7026, 5578, 22846, 1028, 9096, 9241, 11255, 26257, 5080, 7046, 3549, 3265, 6869, 7049, 7039, 4208, 6662, 4824, 7042, 2254, 5587, 650, 2069, 5727, 6899, 1948, 1960, 1027, 153090, 7472, 8742, 64919, 6608, 6387, 3202, 6331, 3912, 7424, 130497, 9037, 5654, 8828, 4070, 5629, 8829, 2619, 4781, 2255, 116039, 58495, 654, 2261, 7040, 864, 1515, 3791, 1021, 5228, 3725, 2324, 4838,…
cellular response to growth factor stimulus	GO:0071363	1.65521821081567e-15	0	140	71.43306406857	665	ADCY4, FEZ1, BMP4, RPS6KA2, LECT1, RUNX2, NTRK3, FGF5, SULF2, FLT1, PARD3, JUNB, FBN1, PRKCA, GATA5, CDKN1C, APOA1, SOX5, PRDM14, HPGD, FGF19, VAV3, NOG, PCSK5, ADCYAP1R1, PAX6, FGF8, TGFBR1, MT1G, HHIP, ADCY5, HRAS, TGFBR3, NKX2-1, AATF, MEF2C, SOX9, ONECUT2, FGF14, ITPR1, BTC, LHX1, ADCY7, FZD4, HIPK2, TGFB2, MCF2L, FGF9, GAREM, GPR124, SHC3, PRKD1, BMP2, EREG, COL4A2, RASGRF2, TBX1, MECOM, PRK…	196883, 9638, 652, 6196, 11061, 860, 4916, 2250, 55959, 2321, 56288, 3726, 2200, 5578, 140628, 1028, 335, 6660, 63978, 3248, 9965, 10451, 9241, 5125, 117, 5080, 2253, 7046, 4495, 64399, 111, 3265, 7049, 7080, 26574, 4208, 6662, 9480, 2259, 3708, 685, 3975, 113, 8322, 28996, 7042, 23263, 2254, 64762, 25960, 53358, 5587, 650, 2069, 1284, 5924, 6899, 2122, 5581, 1839, 1960, 1027, 153090, 5579, 2887,…
ureteric bud development	GO:0001657	1.78645130177701e-15	0	41	10.5269778627366	98	WNT11, FOXJ1, BMP4, WNT6, CRLF1, DCHS1, NOG, FGF8, BMP7, SOX9, FOXC2, LHX1, WNT9B, FOXC1, GDNF, TSHZ3, KIF26B, BMP2, SIX2, PTCH1, SLIT2, BCL2, SMO, SOX8, RET, HNF1B, ADAMTS16, OSR1, TACSTD2, RARB, SMAD6, SIX1, FOXD1, TGFB1, PGF, BDNF, BMPER, SMAD3, FAT4, GATA3, SFRP1	7481, 2302, 652, 7475, 9244, 8642, 9241, 2253, 655, 6662, 2303, 3975, 7484, 2296, 2668, 57616, 55083, 650, 10736, 5727, 9353, 596, 6608, 30812, 5979, 6928, 170690, 130497, 4070, 5915, 4091, 6495, 2297, 7040, 5228, 627, 168667, 4088, 79633, 2625, 6422
signal transduction	GO:0007165	2.10658705000597e-15	0	722	573.720293519147	5341	ADCY4, ABHD6, SPSB1, LPAR3, T, VWC2, PTH2, LCP1, ADRB1, TMOD2, MRGPRF, GPSM2, CNGA1, ARRDC2, SFRP5, RSPO4, CRIP1, PAQR8, MAPK4, HPCAL1, RGS6, GPD1L, FZD1, WNT11, NRARP, ARL9, CTHRC1, SH3GL3, FZD8, BIK, LRP2, HRH2, TNFSF11, GHR, RAB6B, CNTNAP1, FOXJ1, BMP4, EPAS1, NUP210, RPS6KA2, CACNA1C, NPY5R, NOC2L, KCTD8, NFATC1, ECT2L, NR2E1, SEZ6L, LECT1, CASKIN1, RUNX2, NPY2R, APBB2, XPA, DPYSL5, APPL1, CD…	196883, 57406, 80176, 23566, 6862, 375567, 113091, 3936, 153, 29767, 116535, 29899, 1259, 27106, 6425, 343637, 1396, 85315, 5596, 3241, 9628, 23171, 8321, 7481, 441478, 132946, 115908, 6457, 8325, 638, 4036, 3274, 8600, 2690, 51560, 8506, 2302, 652, 2034, 23225, 6196, 775, 4889, 26155, 386617, 4772, 345930, 7101, 23544, 11061, 57524, 860, 4887, 323, 7507, 56896, 26060, 961, 84166, 5337, 91614, 49…
regulation of cell motility	GO:2000145	2.5415492536356e-15	0	122	59.1873959425294	551	ABHD6, WNT11, BMP4, NR2E1, NTN1, NTRK3, S1PR1, PTGER4, FLT1, NR2F2, CAMK1D, PRKCA, VASH1, RHOD, PLXNA2, PHLDA2, NOG, CYP1B1, GREM1, PAX6, HRAS, TACR1, TGFBR3, NKX2-1, MYLK, SOX9, ONECUT2, FOXC2, TGFB2, PITX2, GPR124, LPAR1, PRKD1, BMP2, UNC5C, SPATA13, DOCK10, RARRES2, ITGA2, NKD1, PRKCE, PLCB1, AMOTL1, HBEGF, PLAU, DAB2IP, SGK3, EDN1, SLIT2, PODN, BCL2, BCR, MET, F2R, SCARB1, SPHK1, CXCL12, PLXN…	57406, 7481, 652, 7101, 9423, 4916, 1901, 5734, 2321, 7026, 57118, 5578, 22846, 29984, 5362, 7262, 9241, 1545, 26585, 5080, 3265, 6869, 7049, 7080, 4638, 6662, 9480, 2303, 7042, 5308, 25960, 1902, 5587, 650, 8633, 221178, 55619, 5919, 3673, 85407, 5581, 23236, 154810, 1839, 5328, 153090, 23678, 1906, 9353, 127435, 596, 613, 4233, 2149, 949, 8877, 6387, 23654, 5979, 3912, 2621, 7424, 8403, 9037, 5…
mesonephric tubule development	GO:0072164	2.7365379720626e-15	0	41	10.6343960041931	99	WNT11, FOXJ1, BMP4, WNT6, CRLF1, DCHS1, NOG, FGF8, BMP7, SOX9, FOXC2, LHX1, WNT9B, FOXC1, GDNF, TSHZ3, KIF26B, BMP2, SIX2, PTCH1, SLIT2, BCL2, SMO, SOX8, RET, HNF1B, ADAMTS16, OSR1, TACSTD2, RARB, SMAD6, SIX1, FOXD1, TGFB1, PGF, BDNF, BMPER, SMAD3, FAT4, GATA3, SFRP1	7481, 2302, 652, 7475, 9244, 8642, 9241, 2253, 655, 6662, 2303, 3975, 7484, 2296, 2668, 57616, 55083, 650, 10736, 5727, 9353, 596, 6608, 30812, 5979, 6928, 170690, 130497, 4070, 5915, 4091, 6495, 2297, 7040, 5228, 627, 168667, 4088, 79633, 2625, 6422
mesonephric epithelium development	GO:0072163	2.7365379720626e-15	0	41	10.6343960041931	99	WNT11, FOXJ1, BMP4, WNT6, CRLF1, DCHS1, NOG, FGF8, BMP7, SOX9, FOXC2, LHX1, WNT9B, FOXC1, GDNF, TSHZ3, KIF26B, BMP2, SIX2, PTCH1, SLIT2, BCL2, SMO, SOX8, RET, HNF1B, ADAMTS16, OSR1, TACSTD2, RARB, SMAD6, SIX1, FOXD1, TGFB1, PGF, BDNF, BMPER, SMAD3, FAT4, GATA3, SFRP1	7481, 2302, 652, 7475, 9244, 8642, 9241, 2253, 655, 6662, 2303, 3975, 7484, 2296, 2668, 57616, 55083, 650, 10736, 5727, 9353, 596, 6608, 30812, 5979, 6928, 170690, 130497, 4070, 5915, 4091, 6495, 2297, 7040, 5228, 627, 168667, 4088, 79633, 2625, 6422
regulation of cellular biosynthetic process	GO:0031326	3.43759385594728e-15	0	551	415.923043719554	3872	ZBTB10, HEXB, T, ZFHX3, VWC2, VGLL3, TFAP2C, FEZF1, ADRB1, LRRFIP1, SFRP5, HOXD13, MAF, FZD1, WNT11, TWIST2, NRARP, ALX4, FZD8, HABP4, HOXB8, TNFSF11, HES4, FOXJ1, BMP4, EPAS1, NOC2L, POU4F1, NFATC1, NR2E1, KHDRBS3, CIART, RUNX2, NPY2R, ZIC2, CBX8, APBB2, MAFB, NLRC5, HOXD8, NTRK3, S1PR1, VGLL2, CDH3, MAFA, NPPC, ACO1, IRX1, FOXA2, WNT6, FOXI3, HEY1, JUNB, LHX5, GREM2, DUSP1, NFE2L3, DKK1, FBN1, …	65986, 3074, 6862, 463, 375567, 389136, 7022, 389549, 153, 9208, 6425, 3239, 4094, 8321, 7481, 117581, 441478, 60529, 8325, 22927, 3218, 8600, 57801, 2302, 652, 2034, 26155, 5457, 4772, 7101, 10656, 148523, 860, 4887, 7546, 57332, 323, 9935, 84166, 3234, 4916, 1901, 245806, 1001, 389692, 4880, 48, 79192, 3170, 7475, 344167, 23462, 3726, 64211, 64388, 1843, 9603, 22943, 2200, 6926, 7026, 11023, 57…
regulation of RNA metabolic process	GO:0051252	3.46355067621401e-15	0	499	368.981315903065	3435	ZBTB10, HEXB, T, ZFHX3, VWC2, VGLL3, TFAP2C, FEZF1, LRRFIP1, RBM20, SFRP5, HOXD13, MAF, FZD1, WNT11, TWIST2, NRARP, ALX4, ESRP1, FZD8, HABP4, HOXB8, TNFSF11, HES4, FOXJ1, BMP4, EPAS1, NOC2L, POU4F1, NFATC1, NR2E1, KHDRBS3, CIART, RUNX2, ZIC2, CBX8, APBB2, MAFB, NLRC5, HOXD8, NTRK3, S1PR1, VGLL2, MAFA, IRX1, FOXA2, WNT6, FOXI3, HEY1, JUNB, LHX5, GREM2, NFE2L3, DKK1, FBN1, TBX3, NR2F2, VAX1, CAMK1D…	65986, 3074, 6862, 463, 375567, 389136, 7022, 389549, 9208, 282996, 6425, 3239, 4094, 8321, 7481, 117581, 441478, 60529, 54845, 8325, 22927, 3218, 8600, 57801, 2302, 652, 2034, 26155, 5457, 4772, 7101, 10656, 148523, 860, 7546, 57332, 323, 9935, 84166, 3234, 4916, 1901, 245806, 389692, 79192, 3170, 7475, 344167, 23462, 3726, 64211, 64388, 9603, 22943, 2200, 6926, 7026, 11023, 57118, 392255, 16885…
response to lipid	GO:0033993	4.22165134418663e-15	0	141	72.936918048961	679	ACTA1, PAQR8, WNT11, GHR, BMP4, NR2E1, NTRK3, PTGER4, AQP3, WNT6, HEY1, JUNB, DUSP1, DKK1, NR2F2, PRKCA, APOA1, AVPR1A, PPARGC1A, PAX6, FZD10, ABCA1, TGFBR1, BMP7, STC2, HNF4G, SLC6A4, IHH, TACR1, TGFBR3, SLC6A1, MEF2C, GNG12, SOX9, INHBA, CPT1A, FZD4, TICAM1, NKX3-1, TGFB2, NEFL, WNT9B, PITX2, CITED4, GPR83, CYP26A1, PTCH1, KCNJ8, GIPR, TBX1, PID1, PRKCE, MICB, FAS, FOSL2, CDKN1B, DAB2IP, WNT2, …	58, 85315, 7481, 2690, 652, 7101, 4916, 5734, 360, 7475, 23462, 3726, 1843, 22943, 7026, 5578, 335, 552, 10891, 5080, 11211, 19, 7046, 655, 8614, 3174, 6532, 3549, 6869, 7049, 6529, 4208, 55970, 6662, 3624, 1374, 8322, 148022, 4824, 7042, 4747, 7484, 5308, 163732, 10888, 1592, 5727, 3764, 2696, 6899, 55022, 5581, 4277, 355, 2355, 1027, 153090, 7472, 1906, 3291, 9353, 2627, 596, 613, 6608, 2149, 1…
regulation of ion transport	GO:0043269	4.70019060065947e-15	0	113	53.4942344453351	498	LPAR3, ADRB1, SCN2B, JPH3, GPD1L, KCNB2, HCN1, TNFSF11, CACNA1G, JPH4, CACNA1C, NPY5R, NPY2R, PTPN3, KCNK9, KCNG3, SHANK3, KCNA3, ADRB2, AVPR1A, HTR1A, GNB5, JPH1, KCNK1, PPARGC1A, HRH3, KCNF1, KCNJ4, STC2, MYO5A, MYLK, SLC6A1, MEF2C, CRACR2B, FGF14, TRPC3, P2RY1, KCNK5, GNAO1, GDNF, CACNA2D3, FXYD7, KCNA1, KCNH7, WNK2, HCN4, KCNG1, CNTN1, KCNJ8, NETO2, FAM132B, RASGRF2, PRKCE, GALR2, SNTA1, CACN…	23566, 153, 6327, 57338, 23171, 9312, 348980, 8600, 8913, 84502, 775, 4889, 4887, 5774, 51305, 170850, 85358, 3738, 154, 552, 3350, 10681, 56704, 3775, 10891, 11255, 3754, 3761, 8614, 4644, 4638, 6529, 4208, 283229, 2259, 7222, 5028, 8645, 2775, 2668, 55799, 53822, 3736, 90134, 65268, 10021, 3755, 1272, 3764, 81831, 151176, 5924, 5581, 8811, 6640, 777, 1906, 785, 1482, 596, 3760, 2149, 482, 56659…
cell fate specification	GO:0001708	5.89151953479664e-15	0	36	8.5934513165197	80	POU4F1, NTRK3, FOXA2, DKK1, PRDM14, ATOH1, OLIG2, PAX6, IHH, SOX9, SIX2, SOX1, TBX1, SMO, DBX1, HNF1B, ISL1, WNT3A, OLIG3, DMRTA2, NRP1, SIX1, TLX3, TENM4, GSC, NKX2-2, ISL2, GSX2, NODAL, EOMES, OTX2, ASCL1, NKX6-2, DMRT3, PSEN2, NKX6-1	5457, 4916, 3170, 22943, 63978, 474, 10215, 5080, 3549, 6662, 10736, 6656, 6899, 6608, 120237, 6928, 3670, 89780, 167826, 63950, 8829, 6495, 30012, 26011, 145258, 4821, 64843, 170825, 4838, 8320, 5015, 429, 84504, 58524, 5664, 4825
neural crest cell differentiation	GO:0014033	6.60274595021261e-15	0	31	6.55250662884627	61	FGF19, PAX3, PAX6, MEF2C, SOX9, FOXC2, FOXC1, PITX2, GDNF, CYP26A1, TBX1, ZEB2, EDN1, SMO, SOX8, RET, ISL1, CYP26C1, NRP2, TFAP2A, NRP1, LEF1, OVOL2, GSC, ERBB4, GBX2, SEMA3F, SFRP1, HAND2, TWIST1, FRZB	9965, 5077, 5080, 4208, 6662, 2303, 2296, 5308, 2668, 1592, 6899, 9839, 1906, 6608, 30812, 5979, 3670, 340665, 8828, 7020, 8829, 51176, 58495, 145258, 2066, 2637, 6405, 6422, 9464, 7291, 2487
regulation of biosynthetic process	GO:0009889	6.81538426979886e-15	0	555	420.971696368009	3919	ZBTB10, HEXB, T, ZFHX3, VWC2, VGLL3, TFAP2C, FEZF1, ADRB1, LRRFIP1, SFRP5, HOXD13, MAF, FZD1, WNT11, TWIST2, NRARP, ALX4, FZD8, HABP4, HOXB8, TNFSF11, HES4, FOXJ1, BMP4, EPAS1, NOC2L, POU4F1, NFATC1, NR2E1, KHDRBS3, CIART, RUNX2, NPY2R, ZIC2, CBX8, APBB2, MAFB, NLRC5, HOXD8, NTRK3, S1PR1, VGLL2, CDH3, MAFA, NPPC, ACO1, IRX1, FOXA2, WNT6, FOXI3, HEY1, JUNB, LHX5, GREM2, DUSP1, NFE2L3, DKK1, FBN1, …	65986, 3074, 6862, 463, 375567, 389136, 7022, 389549, 153, 9208, 6425, 3239, 4094, 8321, 7481, 117581, 441478, 60529, 8325, 22927, 3218, 8600, 57801, 2302, 652, 2034, 26155, 5457, 4772, 7101, 10656, 148523, 860, 4887, 7546, 57332, 323, 9935, 84166, 3234, 4916, 1901, 245806, 1001, 389692, 4880, 48, 79192, 3170, 7475, 344167, 23462, 3726, 64211, 64388, 1843, 9603, 22943, 2200, 6926, 7026, 11023, 57…
regulation of locomotion	GO:0040012	7.28707147725722e-15	0	129	64.8805574397237	604	ABHD6, WNT11, BMP4, NR2E1, TMPRSS2, NTN1, NTRK3, S1PR1, PTGER4, FLT1, NR2F2, CAMK1D, PRKCA, VASH1, RHOD, PLXNA2, PHLDA2, NOG, CYP1B1, GREM1, PAX6, HRAS, TACR1, TGFBR3, NKX2-1, MYLK, SOX9, ONECUT2, FOXC2, TGFB2, PITX2, GPR124, LPAR1, PRKD1, BMP2, UNC5C, SPATA13, DOCK10, RARRES2, ITGA2, NKD1, EFNB2, PRKCE, PLCB1, AMOTL1, HBEGF, PLAU, DAB2IP, SGK3, EDN1, SLIT2, PODN, BCL2, BCR, MET, F2R, SCARB1, SPH…	57406, 7481, 652, 7101, 7113, 9423, 4916, 1901, 5734, 2321, 7026, 57118, 5578, 22846, 29984, 5362, 7262, 9241, 1545, 26585, 5080, 3265, 6869, 7049, 7080, 4638, 6662, 9480, 2303, 7042, 5308, 25960, 1902, 5587, 650, 8633, 221178, 55619, 5919, 3673, 85407, 1948, 5581, 23236, 154810, 1839, 5328, 153090, 23678, 1906, 9353, 127435, 596, 613, 4233, 2149, 949, 8877, 6387, 23654, 5979, 7706, 3912, 2621, 7…
kidney epithelium development	GO:0072073	8.12594924720985e-15	0	49	14.8237035209965	138	WNT11, FOXJ1, BMP4, IRX1, WNT6, CRLF1, DCHS1, NOG, FGF8, BMP7, MEF2C, SOX9, FOXC2, LHX1, TFAP2B, WNT9B, FOXC1, GDNF, TSHZ3, KIF26B, IRX3, BMP2, SIX2, PTCH1, SLIT2, BCL2, SMO, SOX8, RET, HNF1B, POU3F3, ADAMTS16, OSR1, DLL1, IRX2, TACSTD2, RARB, SMAD6, SIX1, FOXD1, AQP11, TGFB1, PGF, BDNF, BMPER, SMAD3, FAT4, GATA3, SFRP1	7481, 2302, 652, 79192, 7475, 9244, 8642, 9241, 2253, 655, 4208, 6662, 2303, 3975, 7021, 7484, 2296, 2668, 57616, 55083, 79191, 650, 10736, 5727, 9353, 596, 6608, 30812, 5979, 6928, 5455, 170690, 130497, 28514, 153572, 4070, 5915, 4091, 6495, 2297, 282679, 7040, 5228, 627, 168667, 4088, 79633, 2625, 6422
positive regulation of macromolecule metabolic process	GO:0010604	1.04935209107486e-14	0	355	244.805944379355	2279	ADCY4, HEXB, LPAR3, T, TFAP2C, FEZF1, RBM20, HOXD13, MAF, FZD1, WNT11, ALX4, FZD8, TNFSF11, GHR, CDK5R2, FOXJ1, BMP4, EPAS1, RPS6KA2, POU4F1, NFATC1, NR2E1, RUNX2, ZIC2, RNF180, MAFB, NLRC5, NTRK3, S1PR1, VGLL2, CDH3, MAFA, FOXA2, WNT6, FLT1, HEY1, JUNB, LHX5, TBX3, NR2F2, PRKCA, GDF6, FOXF2, CRLF1, GATA5, BMI1, CDKN1C, GADD45G, EN1, ADRB2, SOX7, SOX5, ATOH1, PAX7, PAX3, NOG, CYP1B1, PPARGC1A, ET…	196883, 3074, 23566, 6862, 7022, 389549, 282996, 3239, 4094, 8321, 7481, 60529, 8325, 8600, 2690, 8941, 2302, 652, 2034, 6196, 5457, 4772, 7101, 860, 7546, 285671, 9935, 84166, 4916, 1901, 245806, 1001, 389692, 3170, 7475, 2321, 23462, 3726, 64211, 6926, 7026, 5578, 392255, 2295, 9244, 140628, 648, 1028, 10912, 2019, 154, 83595, 6660, 474, 5081, 5077, 9241, 1545, 10891, 2119, 51085, 1052, 4188, 2…
nephron development	GO:0072006	1.07843615242634e-14	0	40	10.5269778627366	98	NID1, FOXJ1, BMP4, SULF2, IRX1, WNT6, NOG, BMP7, MEF2C, SOX9, FOXC2, LHX1, TFAP2B, WNT9B, GDNF, KIF26B, IRX3, SIX2, COL4A4, BCL2, SMO, SOX8, RET, HNF1B, POU3F3, OSR1, DLL1, IRX2, COL4A3, PDGFA, TFAP2A, SIX1, FOXD1, AQP11, ACTA2, PLCE1, FAT4, GATA3, ITGA3, PDGFRA	4811, 2302, 652, 55959, 79192, 7475, 9241, 655, 4208, 6662, 2303, 3975, 7021, 7484, 2668, 55083, 79191, 10736, 1286, 596, 6608, 30812, 5979, 6928, 5455, 130497, 28514, 153572, 1285, 5154, 7020, 6495, 2297, 282679, 59, 51196, 79633, 2625, 3675, 5156
metanephros development	GO:0001656	1.33739421303491e-14	0	38	9.66763273108466	90	FOXJ1, BMP4, IRX1, FBN1, FGF8, BMP7, SOX9, FOXC2, LHX1, TFAP2B, NKX3-1, WNT9B, GDNF, TSHZ3, KIF26B, IRX3, SIX2, PTCH1, SLIT2, BCL2, SMO, SOX8, RET, HNF1B, POU3F3, OSR1, IRX2, PDGFA, TFAP2A, FGF10, SIX1, FOXD1, OSR2, ID2, ID3, FAT4, GATA3, PDGFRA	2302, 652, 79192, 2200, 2253, 655, 6662, 2303, 3975, 7021, 4824, 7484, 2668, 57616, 55083, 79191, 10736, 5727, 9353, 596, 6608, 30812, 5979, 6928, 5455, 130497, 153572, 5154, 7020, 2255, 6495, 2297, 116039, 3398, 3399, 79633, 2625, 5156
camera-type eye development	GO:0043010	1.46554635703317e-14	0	76	30.2919158907319	282	MAF, MAB21L2, HCN1, BMP4, NR2E1, NTRK3, WNT6, VAX1, FOXF2, CDKN1C, COL4A1, IRX5, MAB21L1, CYP1B1, PAX6, TGFBR1, BMP7, IHH, SOX9, INHBA, FOXC2, LHX1, FZD4, TFAP2B, HIPK2, WNT9B, SIX3, FOXC1, PITX2, POU4F2, SOX1, WNT2, BCL11B, SMO, VSX1, SOX8, RET, LHX2, ACHE, BHLHE22, MEIS1, MITF, WNT9A, KLF4, BMPR1B, TFAP2A, PROX1, NRP1, GAS1, RARB, MEGF11, FGF10, FJX1, VAX2, RORB, ZEB1, TDRD7, DLL4, OSR2, FGFR3,…	4094, 10586, 348980, 652, 7101, 4916, 7475, 11023, 2295, 1028, 1282, 10265, 4081, 1545, 5080, 7046, 655, 3549, 6662, 3624, 2303, 3975, 8322, 7021, 28996, 7484, 6496, 2296, 5308, 5458, 6656, 7472, 64919, 6608, 30813, 30812, 5979, 9355, 43, 27319, 4211, 4286, 7483, 9314, 658, 7020, 5629, 8829, 2619, 5915, 84465, 2255, 24147, 25806, 6096, 6935, 23424, 54567, 116039, 2261, 7040, 220, 7275, 10461, 401…
cell surface receptor signaling pathway	GO:0007166	2.24509833808313e-14	0	475	351.149904421286	3269	ADCY4, ABHD6, LPAR3, T, VWC2, PTH2, ADRB1, TMOD2, MRGPRF, GPSM2, CNGA1, SFRP5, RSPO4, RGS6, FZD1, WNT11, NRARP, CTHRC1, FZD8, HRH2, TNFSF11, GHR, BMP4, NUP210, RPS6KA2, NPY5R, KCTD8, NFATC1, LECT1, RUNX2, NPY2R, APPL1, CD47, NLRC5, NTRK3, FGF5, S1PR1, PAG1, CDH3, NPPC, SULF2, NPB, PTGER4, FOXA2, WNT6, FLT1, PARD3, HEY1, JUNB, IL17RA, GREM2, DKK1, FBN1, PRKCA, GDF6, OXGR1, GCGR, CDKN1C, DLK2, SHAN…	196883, 57406, 23566, 6862, 375567, 113091, 153, 29767, 116535, 29899, 1259, 6425, 343637, 9628, 8321, 7481, 441478, 115908, 8325, 3274, 8600, 2690, 652, 23225, 6196, 4889, 386617, 4772, 11061, 860, 4887, 26060, 961, 84166, 4916, 2250, 1901, 55824, 1001, 4880, 55959, 256933, 5734, 3170, 7475, 2321, 56288, 23462, 3726, 23765, 64388, 22943, 2200, 5578, 392255, 27199, 2642, 1028, 65989, 85358, 23432…
endocrine system development	GO:0035270	2.54236090483875e-14	0	47	14.1791946722575	132	WNT11, BMP4, FOXA2, CDKN1C, APOA1, NOG, PAX6, FGF8, ARNTL, TGFBR1, HNF4G, NKX2-1, SOX9, ONECUT2, SIX3, PDE3B, PITX2, BMP2, GIPR, TBX1, POU3F2, GATA6, NKX2-5, SMO, NEUROG3, HOXA5, HNF1B, ISL1, HOXB3, FOXE1, THRA, FGF10, SIX1, BMP6, CDK6, RFX6, NKX2-2, INSM1, SMAD3, NR5A2, GATA3, ASCL1, NKX6-2, PDGFRA, NKX6-1, MSX1, PTF1A	7481, 652, 3170, 1028, 335, 9241, 5080, 2253, 406, 7046, 3174, 7080, 6662, 9480, 6496, 5140, 5308, 650, 2696, 6899, 5454, 2627, 1482, 6608, 50674, 3202, 6928, 3670, 3213, 2304, 7067, 2255, 6495, 654, 1021, 222546, 4821, 3642, 4088, 2494, 2625, 429, 84504, 5156, 4825, 4487, 256297
segmentation	GO:0035282	3.15145050182622e-14	0	38	9.88246901399766	92	T, NRARP, BMP4, MAFB, HOXD8, IRX1, FOXA2, DKK1, TBX3, PCDH8, BMI1, PLXNA2, TBX18, PAX3, HES7, FOXC2, LHX1, FOXB1, NKX3-1, FOXC1, TCF15, IRX3, NKD1, ZEB2, OSR1, DLL1, IRX2, WNT3A, COBL, LEF1, MEOX2, MLLT3, SMAD3, OTX2, DLL3, SFRP1, PSEN2, FOXF1	6862, 441478, 652, 9935, 3234, 79192, 3170, 22943, 6926, 5100, 648, 5362, 9096, 5077, 84667, 2303, 3975, 27023, 4824, 2296, 6939, 79191, 85407, 9839, 130497, 28514, 153572, 89780, 23242, 51176, 4223, 4300, 4088, 5015, 10683, 6422, 5664, 2294
transcription, DNA-templated	GO:0006351	3.72704045038456e-14	0	494	369.196152185978	3437	ZBTB10, HEXB, T, ZFHX3, VWC2, VGLL3, TFAP2C, FEZF1, LRRFIP1, SFRP5, HOXD13, MAF, FZD1, WNT11, TWIST2, NRARP, ALX4, FZD8, HABP4, HOXB8, TNFSF11, HES4, FOXJ1, BMP4, EPAS1, NOC2L, POU4F1, NFATC1, NR2E1, KHDRBS3, CIART, RUNX2, ZIC2, CBX8, APBB2, MAFB, NLRC5, HOXD8, NTRK3, S1PR1, VGLL2, MAFA, IRX1, FOXA2, WNT6, FOXI3, HEY1, JUNB, LHX5, GREM2, NFE2L3, DKK1, FBN1, TBX3, NR2F2, VAX1, CAMK1D, GDF6, ZNF800…	65986, 3074, 6862, 463, 375567, 389136, 7022, 389549, 9208, 6425, 3239, 4094, 8321, 7481, 117581, 441478, 60529, 8325, 22927, 3218, 8600, 57801, 2302, 652, 2034, 26155, 5457, 4772, 7101, 10656, 148523, 860, 7546, 57332, 323, 9935, 84166, 3234, 4916, 1901, 245806, 389692, 79192, 3170, 7475, 344167, 23462, 3726, 64211, 64388, 9603, 22943, 2200, 6926, 7026, 11023, 57118, 392255, 168850, 2295, 84874,…
regulation of muscle tissue development	GO:1901861	3.74090164856203e-14	0	42	11.8159955602146	110	ZFHX3, ADRB1, BMP4, DKK1, TBX3, COL14A1, NOG, PPARGC1A, GREM1, FGF8, ARNTL, HEY2, MEF2C, SOX9, FGF9, SHOX2, BMP2, MKX, TBX1, EFNB2, PLCB1, TBX20, WNT2, GATA6, NKX2-5, BCL2, SOX8, WNT3A, GPC1, IGFBP3, PRICKLE1, LEF1, TGFB1, BOC, BDNF, ERBB4, ID3, MYOCD, SMAD3, FGF3, TWIST1, FGF20	463, 153, 652, 22943, 6926, 7373, 9241, 10891, 26585, 2253, 406, 23493, 4208, 6662, 2254, 6474, 650, 283078, 6899, 1948, 23236, 57057, 7472, 2627, 1482, 596, 30812, 89780, 2817, 3486, 144165, 51176, 7040, 91653, 627, 2066, 3399, 93649, 4088, 2248, 7291, 26281
regulation of muscle organ development	GO:0048634	5.40073751401608e-14	0	42	11.9234137016711	111	ZFHX3, ADRB1, BMP4, DKK1, TBX3, SFMBT1, COL14A1, NOG, GREM1, FGF8, ARNTL, HEY2, MEF2C, SOX9, FGF9, SHOX2, BMP2, MKX, TBX1, EFNB2, PLCB1, TBX20, WNT2, GATA6, NKX2-5, BCL2, SOX8, WNT3A, GPC1, IGFBP3, PRICKLE1, LEF1, TGFB1, BOC, BDNF, ERBB4, ID3, MYOCD, SMAD3, FGF3, TWIST1, FGF20	463, 153, 652, 22943, 6926, 51460, 7373, 9241, 26585, 2253, 406, 23493, 4208, 6662, 2254, 6474, 650, 283078, 6899, 1948, 23236, 57057, 7472, 2627, 1482, 596, 30812, 89780, 2817, 3486, 144165, 51176, 7040, 91653, 627, 2066, 3399, 93649, 4088, 2248, 7291, 26281
palate development	GO:0060021	5.90583902102395e-14	0	36	9.13054202380218	85	FZD1, WNT11, ALX4, PKDCC, TBX3, VAX1, FOXF2, TGFBR1, TGFBR3, MEF2C, INHBA, WNT9B, TBX1, TSHZ1, MSC, OSR1, WNT3A, TFAP2A, COL11A2, FOXE1, GAS1, FZD2, LEF1, OSR2, ALX1, ANP32B, PRDM16, MEOX2, EPHB3, PDGFRA, PRRX1, DLX5, DLX6, HAND2, TWIST1, MSX1	8321, 7481, 60529, 91461, 6926, 11023, 2295, 7046, 7049, 4208, 3624, 7484, 6899, 10194, 9242, 130497, 89780, 7020, 1302, 2304, 2619, 2535, 51176, 116039, 8092, 10541, 63976, 4223, 2049, 5156, 5396, 1749, 1750, 9464, 7291, 4487
nucleic acid-templated transcription	GO:0097659	6.19559500662083e-14	0	495	371.129678732195	3455	ZBTB10, HEXB, T, ZFHX3, VWC2, VGLL3, TFAP2C, FEZF1, LRRFIP1, SFRP5, HOXD13, MAF, FZD1, WNT11, TWIST2, NRARP, ALX4, FZD8, HABP4, HOXB8, TNFSF11, HES4, FOXJ1, BMP4, EPAS1, NOC2L, POU4F1, NFATC1, NR2E1, KHDRBS3, CIART, RUNX2, ZIC2, CBX8, APBB2, MAFB, NLRC5, HOXD8, NTRK3, S1PR1, VGLL2, MAFA, IRX1, FOXA2, WNT6, FOXI3, HEY1, JUNB, LHX5, GREM2, NFE2L3, DKK1, FBN1, TBX3, NR2F2, VAX1, CAMK1D, GDF6, ZNF800…	65986, 3074, 6862, 463, 375567, 389136, 7022, 389549, 9208, 6425, 3239, 4094, 8321, 7481, 117581, 441478, 60529, 8325, 22927, 3218, 8600, 57801, 2302, 652, 2034, 26155, 5457, 4772, 7101, 10656, 148523, 860, 7546, 57332, 323, 9935, 84166, 3234, 4916, 1901, 245806, 389692, 79192, 3170, 7475, 344167, 23462, 3726, 64211, 64388, 9603, 22943, 2200, 6926, 7026, 11023, 57118, 392255, 168850, 2295, 84874,…
inner ear morphogenesis	GO:0042472	6.24261452554417e-14	0	39	10.5269778627366	98	CTHRC1, NTN1, MAFB, ATOH1, TBX18, COL11A1, FGF8, SOX9, LRIG3, FGF9, HMX3, TBX1, OTX1, BCR, SMO, HMX2, WNT3A, TFAP2A, PRRX2, OTOP1, PROX1, FGF10, HOXA1, FZD2, ZEB1, SIX1, NEUROG1, ALDH1A3, OTX2, GBX2, GATA3, KCNQ4, PRRX1, DLX5, ZIC1, DLX6, POU4F3, FGF3, FRZB	115908, 9423, 9935, 474, 9096, 1301, 2253, 6662, 121227, 2254, 340784, 6899, 5013, 613, 6608, 3167, 89780, 7020, 51450, 133060, 5629, 2255, 3198, 2535, 6935, 6495, 4762, 220, 5015, 2637, 2625, 9132, 5396, 1749, 7545, 1750, 5459, 2248, 2487
regulation of primary metabolic process	GO:0080090	6.58386529576396e-14	0	729	588.436578898687	5478	ZBTB10, ADCY4, HEXB, CCNO, LPAR3, T, ZFHX3, VWC2, VGLL3, TFAP2C, FEZF1, ADRB1, LRRFIP1, RBM20, SFRP5, HOXD13, RGS6, MAF, GPD1L, FZD1, WNT11, TWIST2, NRARP, ALX4, ESRP1, FZD8, HABP4, HOXB8, TNFSF11, GHR, CDK5R2, HES4, FOXJ1, BMP4, EPAS1, RPS6KA2, NOC2L, ITIH5, POU4F1, NFATC1, ECT2L, ODC1, NR2E1, KHDRBS3, CIART, RUNX2, NPY2R, ZIC2, RNF180, CBX8, RINL, APBB2, MAFB, NLRC5, HOXD8, NTRK3, S1PR1, VGLL2,…	65986, 196883, 3074, 10309, 23566, 6862, 463, 375567, 389136, 7022, 389549, 153, 9208, 282996, 6425, 3239, 9628, 4094, 23171, 8321, 7481, 117581, 441478, 60529, 54845, 8325, 22927, 3218, 8600, 2690, 8941, 57801, 2302, 652, 2034, 6196, 26155, 80760, 5457, 4772, 345930, 4953, 7101, 10656, 148523, 860, 4887, 7546, 285671, 57332, 126432, 323, 9935, 84166, 3234, 4916, 1901, 245806, 389692, 4880, 48, 7…
cellular response to organic substance	GO:0071310	7.0480854522694e-14	0	288	191.31170993402	1781	ADCY4, FEZ1, PAQR8, WNT11, HCN1, TNFSF11, GHR, BMP4, NUP210, RPS6KA2, NR2E1, LECT1, RUNX2, APPL1, NLRC5, NTRK3, FGF5, SULF2, FOXA2, WNT6, FLT1, PARD3, HEY1, JUNB, IL17RA, GREM2, DUSP1, FBN1, NR2F2, PRKCA, GCGR, GATA5, CDKN1C, APOA1, SOX5, COL4A1, PRDM14, HPGD, TRAF3, HERC5, FGF19, VAV3, SIK2, HLA-DQB1, NOG, IL1RAP, CYP1B1, PPARGC1A, PCSK5, COL6A1, MLXIPL, CNTFR, NFIL3, RAB31, IFI30, ADCYAP1R1, PA…	196883, 9638, 85315, 7481, 348980, 8600, 2690, 652, 23225, 6196, 7101, 11061, 860, 26060, 84166, 4916, 2250, 55959, 3170, 7475, 2321, 56288, 23462, 3726, 23765, 64388, 1843, 2200, 7026, 5578, 2642, 140628, 1028, 335, 6660, 1282, 63978, 3248, 7187, 51191, 9965, 10451, 23235, 3119, 9241, 3556, 1545, 10891, 5125, 1291, 51085, 1271, 4783, 11031, 10437, 117, 5080, 11211, 9466, 2253, 2560, 19, 7046, 65…
chondrocyte differentiation	GO:0002062	9.11785179878969e-14	0	36	9.23796016525868	86	MAF, BMP4, RUNX2, PKDCC, NPPC, SULF2, PRKCA, SOX5, COL11A1, TGFBR1, IHH, MEF2C, SOX9, FGF9, SHOX2, BMP2, SIX2, CHST11, OSR1, WNT9A, BMPR1B, FGF18, RARB, NFIB, MSX2, OSR2, SCIN, BMP6, FGFR3, TGFB1, RUNX3, LOXL2, NKX3-2, SMAD3, ARID5A, GPLD1	4094, 652, 860, 91461, 4880, 55959, 5578, 6660, 1301, 7046, 3549, 4208, 6662, 2254, 6474, 650, 10736, 50515, 130497, 7483, 658, 8817, 5915, 4781, 4488, 116039, 85477, 654, 2261, 7040, 864, 4017, 579, 4088, 10865, 2822
response to organic substance	GO:0010033	9.17547317959871e-14	0	359	251.895541715484	2345	ADCY4, FEZ1, ACTA1, CRIP1, PAQR8, WNT11, HCN1, TNFSF11, GHR, BMP4, NUP210, RPS6KA2, NR2E1, LECT1, RUNX2, APPL1, NLRC5, NTRK3, FGF5, MAFA, NPPC, SULF2, PTGER4, AQP3, FOXA2, WNT6, FLT1, PARD3, HEY1, JUNB, IL17RA, GREM2, DUSP1, DKK1, FBN1, NR2F2, PRKCA, GCGR, GATA5, CDKN1C, EN1, APOA1, SOX5, AVPR1A, COL4A1, PRDM14, HPGD, TRAF3, EPS8, HERC5, FGF19, SLC1A2, VAV3, SIK2, HLA-DQB1, NOG, IL1RAP, CYP1B1, K…	196883, 9638, 58, 1396, 85315, 7481, 348980, 8600, 2690, 652, 23225, 6196, 7101, 11061, 860, 26060, 84166, 4916, 2250, 389692, 4880, 55959, 5734, 360, 3170, 7475, 2321, 56288, 23462, 3726, 23765, 64388, 1843, 22943, 2200, 7026, 5578, 2642, 140628, 1028, 2019, 335, 6660, 552, 1282, 63978, 3248, 7187, 2059, 51191, 9965, 6506, 10451, 23235, 3119, 9241, 3556, 1545, 3775, 10891, 5125, 11255, 1291, 510…
regulation of biological quality	GO:0065008	9.89321484383401e-14	0	448	329.988530554357	3072	HEXB, ABHD6, LPAR3, ADRB1, CNGA1, SCN2B, SNAP25, ATRN, JPH3, GPD1L, HCN1, HABP4, GJD2, HRH2, TNFSF11, CACNA1G, CNTNAP1, JPH4, SYT7, BMP4, EPAS1, RPS6KA2, CACNA1C, NR2E1, KCNMB4, LGI4, NPY2R, FHOD3, NTN1, MAFB, CD47, NTRK3, S1PR1, ATP11B, CDH3, MAFA, NPPC, ACO1, AQP3, FOXA2, PARD3, PTPN3, FBN1, TBX3, CHST3, PRKCA, GCGR, GATA5, GAS7, SHANK3, PRKG1, PEX5L, ADRB2, ANGPTL4, PLEKHH2, APOA1, AVPR1A, COL…	3074, 57406, 23566, 153, 1259, 6327, 6616, 8455, 57338, 23171, 348980, 22927, 57369, 3274, 8600, 8913, 8506, 84502, 9066, 652, 2034, 6196, 775, 7101, 27345, 163175, 4887, 80206, 9423, 9935, 961, 4916, 1901, 23200, 1001, 389692, 4880, 48, 360, 3170, 56288, 5774, 2200, 6926, 9469, 5578, 2642, 140628, 8522, 85358, 5592, 51555, 154, 51129, 130271, 335, 552, 7373, 4664, 114798, 64377, 63978, 2059, 102…
regulation of organ morphogenesis	GO:2000027	1.01850924789197e-13	0	51	16.7572300672134	156	SFRP5, HOXD13, FZD1, CTHRC1, BMP4, RUNX2, WNT6, DKK1, NOG, ETV5, GREM1, FGF8, BMP7, SOX9, FOXC2, LHX1, WNT9B, FOXC1, GDNF, BMP2, SIX2, TBX1, NKD1, WNT2, EDN1, BCL2, NGFR, SMO, MET, SOX8, HNF1B, ISL1, WNT3A, PDGFA, TFAP2A, TACSTD2, NFIB, FGF10, FZD2, SIX1, TGFB1, BDNF, DACT1, MLLT3, GATA3, DMRT3, SFRP1, FGF3, HAND2, TWIST1, MSX1	6425, 3239, 8321, 115908, 652, 860, 7475, 22943, 9241, 2119, 26585, 2253, 655, 6662, 2303, 3975, 7484, 2296, 2668, 650, 10736, 6899, 85407, 7472, 1906, 596, 4804, 6608, 4233, 30812, 6928, 3670, 89780, 5154, 7020, 4070, 4781, 2255, 2535, 6495, 7040, 627, 51339, 4300, 2625, 58524, 6422, 2248, 9464, 7291, 4487
growth	GO:0040007	1.1869597103238e-13	0	162	91.5202565209348	852	LPAR3, KAZALD1, TFAP2C, ACTA1, ADRB1, SFRP5, HOXD13, ATRN, WNT11, GHR, BMP4, CACNA1C, APBB2, XPA, NDRG4, NTN1, PKDCC, NTRK3, S1PR1, NPPC, GDF6, CDKN1C, EN1, ADRB2, AVPR1A, GDF1, COL14A1, SLITRK1, NDNF, IGFBP6, PAX7, SLC1A2, NOG, H2AFY2, FGF8, CADM1, TGFBR1, BMP7, STC2, MT1G, SLC6A4, IHH, HEY2, TGFBR3, MEF2C, SOX9, INHBA, FOXC2, LHX1, TGFB2, FGF9, FOXC1, HEG1, KIF26B, BMP2, EREG, POU4F2, PTCH1, NP…	23566, 81621, 7022, 58, 153, 6425, 3239, 8455, 7481, 2690, 652, 775, 323, 7507, 65009, 9423, 91461, 4916, 1901, 4880, 392255, 1028, 2019, 154, 552, 2657, 7373, 114798, 79625, 3489, 5081, 6506, 9241, 55506, 2253, 23705, 7046, 655, 8614, 4495, 6532, 3549, 23493, 7049, 4208, 6662, 3624, 2303, 3975, 7042, 2254, 2296, 57493, 55083, 650, 2069, 5458, 5727, 4886, 57611, 85407, 23236, 1839, 1027, 153090, …
regulation of cellular macromolecule biosynthetic process	GO:2000112	1.27443514661258e-13	0	512	387.994326940865	3612	ZBTB10, HEXB, T, ZFHX3, VWC2, VGLL3, TFAP2C, FEZF1, LRRFIP1, SFRP5, HOXD13, MAF, FZD1, WNT11, TWIST2, NRARP, ALX4, FZD8, HABP4, HOXB8, TNFSF11, HES4, FOXJ1, BMP4, EPAS1, NOC2L, POU4F1, NFATC1, NR2E1, KHDRBS3, CIART, RUNX2, ZIC2, CBX8, APBB2, MAFB, NLRC5, HOXD8, NTRK3, S1PR1, VGLL2, MAFA, ACO1, IRX1, FOXA2, WNT6, FOXI3, HEY1, JUNB, LHX5, GREM2, DUSP1, NFE2L3, DKK1, FBN1, TBX3, NR2F2, VAX1, CAMK1D,…	65986, 3074, 6862, 463, 375567, 389136, 7022, 389549, 9208, 6425, 3239, 4094, 8321, 7481, 117581, 441478, 60529, 8325, 22927, 3218, 8600, 57801, 2302, 652, 2034, 26155, 5457, 4772, 7101, 10656, 148523, 860, 7546, 57332, 323, 9935, 84166, 3234, 4916, 1901, 245806, 389692, 48, 79192, 3170, 7475, 344167, 23462, 3726, 64211, 64388, 1843, 9603, 22943, 2200, 6926, 7026, 11023, 57118, 392255, 168850, 22…
limb development	GO:0060173	1.33668470748396e-13	0	52	17.4017389159524	162	HOXD13, ALX4, BMP4, RUNX2, DKK1, TBX3, NR2F2, EN1, PLXNA2, NOG, PCSK5, FGF8, BMP7, SALL3, SOX9, TFAP2B, FGF9, PITX2, SHOX2, PTCH1, CHST11, OSR1, WNT9A, BMPR1B, TFAP2A, PRRX2, EVX2, GAS1, BCL2L11, RARB, MSX2, FGF10, SP9, SMOC1, LEF1, OSR2, ECE1, ALX1, FBN2, MEOX2, LMX1B, PRRX1, DLX5, DLX6, PSEN2, RAX, HAND2, SP8, TWIST1, AFF3, LRP4, MSX1	3239, 60529, 652, 860, 22943, 6926, 7026, 2019, 5362, 9241, 5125, 2253, 655, 27164, 6662, 7021, 2254, 5308, 6474, 5727, 50515, 130497, 7483, 658, 7020, 51450, 344191, 2619, 10018, 5915, 4488, 2255, 100131390, 64093, 51176, 116039, 1889, 8092, 2201, 4223, 4010, 5396, 1749, 1750, 5664, 30062, 9464, 221833, 7291, 3899, 4038, 4487
appendage development	GO:0048736	1.33668470748396e-13	0	52	17.4017389159524	162	HOXD13, ALX4, BMP4, RUNX2, DKK1, TBX3, NR2F2, EN1, PLXNA2, NOG, PCSK5, FGF8, BMP7, SALL3, SOX9, TFAP2B, FGF9, PITX2, SHOX2, PTCH1, CHST11, OSR1, WNT9A, BMPR1B, TFAP2A, PRRX2, EVX2, GAS1, BCL2L11, RARB, MSX2, FGF10, SP9, SMOC1, LEF1, OSR2, ECE1, ALX1, FBN2, MEOX2, LMX1B, PRRX1, DLX5, DLX6, PSEN2, RAX, HAND2, SP8, TWIST1, AFF3, LRP4, MSX1	3239, 60529, 652, 860, 22943, 6926, 7026, 2019, 5362, 9241, 5125, 2253, 655, 27164, 6662, 7021, 2254, 5308, 6474, 5727, 50515, 130497, 7483, 658, 7020, 51450, 344191, 2619, 10018, 5915, 4488, 2255, 100131390, 64093, 51176, 116039, 1889, 8092, 2201, 4223, 4010, 5396, 1749, 1750, 5664, 30062, 9464, 221833, 7291, 3899, 4038, 4487
regulation of striated muscle tissue development	GO:0016202	1.36000077107099e-13	0	41	11.7085774187581	109	ZFHX3, ADRB1, BMP4, DKK1, TBX3, COL14A1, NOG, GREM1, FGF8, ARNTL, HEY2, MEF2C, SOX9, FGF9, SHOX2, BMP2, MKX, TBX1, EFNB2, PLCB1, TBX20, WNT2, GATA6, NKX2-5, BCL2, SOX8, WNT3A, GPC1, IGFBP3, PRICKLE1, LEF1, TGFB1, BOC, BDNF, ERBB4, ID3, MYOCD, SMAD3, FGF3, TWIST1, FGF20	463, 153, 652, 22943, 6926, 7373, 9241, 26585, 2253, 406, 23493, 4208, 6662, 2254, 6474, 650, 283078, 6899, 1948, 23236, 57057, 7472, 2627, 1482, 596, 30812, 89780, 2817, 3486, 144165, 51176, 7040, 91653, 627, 2066, 3399, 93649, 4088, 2248, 7291, 26281
regulation of cellular metabolic process	GO:0031323	1.49935985977774e-13	0	745	605.730899673182	5639	ZBTB10, ADCY4, HEXB, CCNO, LPAR3, T, ZFHX3, VWC2, VGLL3, TFAP2C, FEZF1, ADRB1, LRRFIP1, RBM20, SFRP5, HOXD13, RGS6, MAF, GPD1L, FZD1, WNT11, TWIST2, NRARP, ALX4, ESRP1, FZD8, HABP4, HOXB8, TNFSF11, GHR, CDK5R2, HES4, FOXJ1, BMP4, EPAS1, NOC2L, ITIH5, POU4F1, NFATC1, ECT2L, ODC1, NR2E1, KHDRBS3, CIART, RUNX2, NPY2R, ZIC2, RNF180, CBX8, RINL, APBB2, MAFB, NLRC5, HOXD8, NTRK3, S1PR1, VGLL2, CDH3, MA…	65986, 196883, 3074, 10309, 23566, 6862, 463, 375567, 389136, 7022, 389549, 153, 9208, 282996, 6425, 3239, 9628, 4094, 23171, 8321, 7481, 117581, 441478, 60529, 54845, 8325, 22927, 3218, 8600, 2690, 8941, 57801, 2302, 652, 2034, 26155, 80760, 5457, 4772, 345930, 4953, 7101, 10656, 148523, 860, 4887, 7546, 285671, 57332, 126432, 323, 9935, 84166, 3234, 4916, 1901, 245806, 1001, 389692, 4880, 48, 7…
neuron migration	GO:0001764	1.63189455922788e-13	0	46	14.286612813714	133	FEZF1, CDK5R2, APBB2, NTN1, NTRK3, NR2F2, VAX1, PRKG1, ATOH1, NDNF, PAX6, NKX2-1, MEF2C, LHX1, PITX2, SOX1, DAB2IP, TBX20, FEZF2, BARHL2, CXCL12, PLXNB2, GAS6, SOX14, NEUROG2, OLIG3, NRP2, NRP1, SCRT2, RELN, DRD1, TLX3, FLRT2, ZSWIM6, NRCAM, LMX1B, GATA3, ASCL1, ITGA3, NR4A2, UNC5D, DNER, GPM6A, TWIST1, SCRT1, NKX6-1	389549, 8941, 323, 9423, 4916, 7026, 11023, 5592, 474, 79625, 5080, 7080, 4208, 3975, 5308, 6656, 153090, 57057, 55079, 343472, 6387, 23654, 2621, 8403, 63973, 167826, 8828, 8829, 85508, 5649, 1812, 30012, 23768, 57688, 4897, 4010, 2625, 429, 3675, 4929, 137970, 92737, 2823, 7291, 83482, 4825
limb morphogenesis	GO:0035108	1.76721634751144e-13	0	48	15.360794228279	143	HOXD13, ALX4, BMP4, RUNX2, DKK1, TBX3, EN1, PLXNA2, NOG, PCSK5, FGF8, BMP7, SALL3, SOX9, TFAP2B, FGF9, PITX2, SHOX2, PTCH1, CHST11, OSR1, WNT9A, BMPR1B, TFAP2A, PRRX2, EVX2, GAS1, BCL2L11, RARB, MSX2, FGF10, SP9, LEF1, OSR2, ECE1, ALX1, FBN2, LMX1B, PRRX1, DLX5, DLX6, PSEN2, HAND2, SP8, TWIST1, AFF3, LRP4, MSX1	3239, 60529, 652, 860, 22943, 6926, 2019, 5362, 9241, 5125, 2253, 655, 27164, 6662, 7021, 2254, 5308, 6474, 5727, 50515, 130497, 7483, 658, 7020, 51450, 344191, 2619, 10018, 5915, 4488, 2255, 100131390, 51176, 116039, 1889, 8092, 2201, 4010, 5396, 1749, 1750, 5664, 9464, 221833, 7291, 3899, 4038, 4487
appendage morphogenesis	GO:0035107	1.76721634751144e-13	0	48	15.360794228279	143	HOXD13, ALX4, BMP4, RUNX2, DKK1, TBX3, EN1, PLXNA2, NOG, PCSK5, FGF8, BMP7, SALL3, SOX9, TFAP2B, FGF9, PITX2, SHOX2, PTCH1, CHST11, OSR1, WNT9A, BMPR1B, TFAP2A, PRRX2, EVX2, GAS1, BCL2L11, RARB, MSX2, FGF10, SP9, LEF1, OSR2, ECE1, ALX1, FBN2, LMX1B, PRRX1, DLX5, DLX6, PSEN2, HAND2, SP8, TWIST1, AFF3, LRP4, MSX1	3239, 60529, 652, 860, 22943, 6926, 2019, 5362, 9241, 5125, 2253, 655, 27164, 6662, 7021, 2254, 5308, 6474, 5727, 50515, 130497, 7483, 658, 7020, 51450, 344191, 2619, 10018, 5915, 4488, 2255, 100131390, 51176, 116039, 1889, 8092, 2201, 4010, 5396, 1749, 1750, 5664, 9464, 221833, 7291, 3899, 4038, 4487
response to endogenous stimulus	GO:0009719	2.36145027672738e-13	0	227	143.080964420053	1332	ADCY4, ACTA1, PAQR8, HCN1, GHR, BMP4, NR2E1, RUNX2, APPL1, NTRK3, FGF5, SULF2, PARD3, HEY1, JUNB, DUSP1, FBN1, NR2F2, PRKCA, GCGR, GATA5, CDKN1C, EN1, APOA1, SOX5, AVPR1A, COL4A1, PRDM14, HPGD, FGF19, SLC1A2, SIK2, NOG, KCNK1, PPARGC1A, COL6A1, RAB31, PAX6, FGF8, GABRB1, ABCA1, TGFBR1, BMP7, STC2, MYO5A, HNF4G, HHIP, SLC6A4, ADCY5, IHH, HRAS, TACR1, TGFBR3, NKX2-1, SLC6A1, MEF2C, GNG12, SOX9, INH…	196883, 58, 85315, 348980, 2690, 652, 7101, 860, 26060, 4916, 2250, 55959, 56288, 23462, 3726, 1843, 2200, 7026, 5578, 2642, 140628, 1028, 2019, 335, 6660, 552, 1282, 63978, 3248, 9965, 6506, 23235, 9241, 3775, 10891, 1291, 11031, 5080, 2253, 2560, 19, 7046, 655, 8614, 4644, 3174, 64399, 6532, 111, 3549, 3265, 6869, 7049, 7080, 6529, 4208, 55970, 6662, 3624, 9480, 2303, 2259, 3708, 7222, 685, 397…
embryonic cranial skeleton morphogenesis	GO:0048701	2.47642869433613e-13	0	24	4.51156194117284	42	BMP4, RUNX2, IRX5, TGFBR1, MEF2C, FOXC2, LHX1, WNT9B, SIX2, TBX1, CHST11, SMO, TBX15, TFAP2A, PRRX2, GAS1, HOXA1, SIX1, NODAL, DLX2, SMAD3, PDGFRA, PRRX1, TWIST1	652, 860, 10265, 7046, 4208, 2303, 3975, 7484, 10736, 6899, 50515, 6608, 6913, 7020, 51450, 2619, 3198, 6495, 4838, 1746, 4088, 5156, 5396, 7291
regulation of membrane potential	GO:0042391	2.74584148875621e-13	0	90	40.9263118949251	381	HEXB, ADRB1, CNGA1, SCN2B, ATRN, GPD1L, HCN1, GJD2, CACNA1G, CNTNAP1, CACNA1C, KCNMB4, LGI4, NPY2R, PARD3, PTPN3, SHANK3, PEX5L, NAB1, OLIG2, PIEZO2, MYO5A, TACR1, MEF2C, CHRNB4, LPAR1, KCNH7, POU3F1, HCN4, PID1, TSPAN2, POU3F2, SNTA1, CACNA1E, EDN1, CACNB4, ADRA1A, BCL2, ATP1B2, KCNJ2, SCN3B, SCN5A, DSP, CACNB3, BEST2, CACNA1A, CELF4, CUX2, CNR1, IGSF9B, FA2H, GPC1, PLLP, KCNH1, RARB, NDRG1, NTF…	3074, 153, 1259, 6327, 8455, 23171, 348980, 57369, 8913, 8506, 775, 27345, 163175, 4887, 56288, 5774, 85358, 51555, 4664, 10215, 63895, 4644, 6869, 4208, 1143, 1902, 90134, 5453, 10021, 55022, 10100, 5454, 6640, 777, 1906, 785, 148, 596, 482, 3759, 55800, 6331, 1832, 784, 54831, 773, 56853, 23316, 1268, 22997, 79152, 2817, 51090, 3756, 5915, 10397, 4908, 140730, 6622, 239, 7368, 80024, 23415, 564…
response to organic cyclic compound	GO:0014070	3.2535008593012e-13	0	139	75.4075353024604	702	ACTA1, PAQR8, HCN1, GHR, BMP4, NR2E1, NTRK3, AQP3, HEY1, JUNB, DUSP1, NR2F2, EN1, APOA1, AVPR1A, CYP1B1, KCNK1, PPARGC1A, HRH3, FGF8, GABRB1, ABCA1, TGFBR1, BMP7, STC2, HNF4G, SLC6A4, IHH, TACR1, SLC6A1, MEF2C, INHBA, CPT1A, TRPC3, TICAM1, NKX3-1, TGFB2, NEFL, GNAO1, CHRNB4, CITED4, BMP2, GPR83, HCN4, BTG2, PTCH1, ITGA2, KCNJ8, RYR3, PRKCE, FAS, EGR3, FOSL2, VGF, CDKN1B, CHRNA7, EDN1, HSD11B2, SL…	58, 85315, 348980, 2690, 652, 7101, 4916, 360, 23462, 3726, 1843, 7026, 2019, 335, 552, 1545, 3775, 10891, 11255, 2253, 2560, 19, 7046, 655, 8614, 3174, 6532, 3549, 6869, 6529, 4208, 3624, 1374, 7222, 148022, 4824, 7042, 4747, 2775, 1143, 163732, 650, 10888, 10021, 7832, 5727, 3673, 3764, 6263, 5581, 355, 1960, 2355, 7425, 1027, 1139, 1906, 3291, 9353, 2627, 596, 6608, 8877, 2104, 1050, 3670, 336…
neural crest cell development	GO:0014032	3.41746182582195e-13	0	27	5.6931614971943	53	FGF19, PAX3, PAX6, SOX9, FOXC2, FOXC1, PITX2, GDNF, CYP26A1, TBX1, ZEB2, EDN1, SMO, SOX8, RET, ISL1, CYP26C1, NRP2, TFAP2A, NRP1, LEF1, OVOL2, ERBB4, GBX2, SEMA3F, HAND2, TWIST1	9965, 5077, 5080, 6662, 2303, 2296, 5308, 2668, 1592, 6899, 9839, 1906, 6608, 30812, 5979, 3670, 340665, 8828, 7020, 8829, 51176, 58495, 2066, 2637, 6405, 9464, 7291
positive regulation of signaling	GO:0023056	5.35816770653722e-13	0	214	133.735586113338	1245	LPAR3, ADRB1, TMOD2, SNAP25, WNT11, NRARP, FZD8, BIK, TNFSF11, GHR, CNTNAP1, BMP4, NR2E1, NLRC5, NTRK3, PAG1, CDH3, SULF2, FOXA2, FLT1, DKK1, PRKCA, GDF6, CRLF1, CDKN1C, GADD45G, SHANK3, ADRB2, APOA1, EPS8, FGF19, VAV3, CYP1B1, MDFI, RSAD2, PAX6, FZD10, ARNTL, TGFBR1, BMP7, AFAP1L2, IHH, HRAS, TACR1, TGFBR3, TGFA, TNFRSF10A, MEF2C, SOX9, INHBA, IL11, SPRED2, ADRA2C, FZD4, HIPK2, TICAM1, NKX3-1, A…	23566, 153, 29767, 6616, 7481, 441478, 8325, 638, 8600, 2690, 8506, 652, 7101, 84166, 4916, 55824, 1001, 55959, 3170, 2321, 22943, 5578, 392255, 9244, 1028, 10912, 85358, 154, 335, 2059, 9965, 10451, 1545, 4188, 91543, 5080, 11211, 406, 7046, 655, 84632, 3549, 3265, 6869, 7049, 7039, 8797, 4208, 6662, 3624, 3589, 200734, 152, 8322, 28996, 148022, 4824, 245973, 5028, 7042, 2254, 64762, 84634, 6474…
cardiac chamber morphogenesis	GO:0003206	5.99437883299043e-13	0	39	11.1714867114756	104	FZD1, WNT11, NPY5R, POU4F1, NPY2R, HEY1, TBX3, COL11A1, FGF8, HEY2, TGFBR3, MEF2C, FOXC2, FOXC1, HEG1, PITX2, SHOX2, TBX1, TBX20, WNT2, GATA6, NKX2-5, SMO, HAND1, ISL1, DSP, PROX1, RARB, MSX2, FZD2, DLL4, OVOL2, RYR2, ID2, ZFPM1, GATA3, ADAMTS1, HAND2, FOXF1	8321, 7481, 4889, 5457, 4887, 23462, 6926, 1301, 2253, 23493, 7049, 4208, 2303, 2296, 57493, 5308, 6474, 6899, 57057, 7472, 2627, 1482, 6608, 9421, 3670, 1832, 5629, 5915, 4488, 2535, 54567, 58495, 6262, 3398, 161882, 2625, 9510, 9464, 2294
embryonic digestive tract development	GO:0048566	8.06076599813117e-13	0	22	3.97447123389036	37	PKDCC, FOXF2, PCSK5, IHH, TGFB2, FGF9, PITX2, SHOX2, SIX2, RARRES2, SMO, HNF1B, MYB, RARB, FGF10, HLX, OVOL2, ID2, ADA, TCF7, PDGFRA, FOXF1	91461, 2295, 5125, 3549, 7042, 2254, 5308, 6474, 10736, 5919, 6608, 6928, 4602, 5915, 2255, 3142, 58495, 3398, 100, 6932, 5156, 2294
developmental growth	GO:0048589	9.92578789308332e-13	0	76	32.6551150027749	304	LPAR3, TFAP2C, ADRB1, SFRP5, HOXD13, BMP4, NTN1, NTRK3, S1PR1, NPPC, COL14A1, PAX7, NOG, CADM1, HEY2, MEF2C, SOX9, LHX1, FGF9, KIF26B, EREG, POU4F2, ISLR2, NKD1, PLCB1, TBX20, WNT2, SLIT2, GATA6, CHST11, NKX2-5, BARHL2, BCL2, SMO, CXCL12, HNF1B, LHX2, GAL, SLIT1, SEMA5A, WNT3A, BMPR1B, NRP2, PROX1, MYOD1, NRP1, GAS1, RARB, MSX2, COBL, FGF10, NGF, SIX1, SLC12A2, FGFR3, TGFB1, CYFIP1, BDNF, ERBB4, …	23566, 7022, 153, 6425, 3239, 652, 9423, 4916, 1901, 4880, 7373, 5081, 9241, 23705, 23493, 4208, 6662, 3975, 2254, 55083, 2069, 5458, 57611, 85407, 23236, 57057, 7472, 9353, 2627, 50515, 1482, 343472, 596, 6608, 6387, 6928, 9355, 51083, 6585, 9037, 89780, 658, 8828, 5629, 4654, 8829, 2619, 5915, 4488, 23242, 2255, 4803, 6495, 6558, 2261, 7040, 23191, 627, 2066, 4897, 8751, 10505, 93649, 3371, 408…
developmental growth involved in morphogenesis	GO:0060560	1.28544984424496e-12	0	49	16.6498119257569	155	LPAR3, TFAP2C, SFRP5, HOXD13, BMP4, NTN1, NTRK3, S1PR1, NPPC, CADM1, SOX9, LHX1, KIF26B, POU4F2, ISLR2, NKD1, SLIT2, BARHL2, SMO, CXCL12, HNF1B, LHX2, GAL, SLIT1, SEMA5A, WNT3A, NRP2, NRP1, RARB, MSX2, COBL, FGF10, NGF, SIX1, SLC12A2, FGFR3, TGFB1, CYFIP1, BDNF, NRCAM, SEMA4F, TNC, SEMA3F, ULK2, SFRP1, EMX1, POU4F3, SLIT3, NKX6-1	23566, 7022, 6425, 3239, 652, 9423, 4916, 1901, 4880, 23705, 6662, 3975, 55083, 5458, 57611, 85407, 9353, 343472, 6608, 6387, 6928, 9355, 51083, 6585, 9037, 89780, 8828, 8829, 5915, 4488, 23242, 2255, 4803, 6495, 6558, 2261, 7040, 23191, 627, 4897, 10505, 3371, 6405, 9706, 6422, 2016, 5459, 6586, 4825
positive regulation of epithelial cell proliferation	GO:0050679	1.34197660396523e-12	0	46	15.0385398039095	140	NRARP, BMP4, CDH3, PRKCA, TBX18, NOG, HRH3, IHH, HRAS, TACR1, TGFA, SOX9, FGF9, PRKD1, BMP2, TBX1, EGR3, WNT2, TNFSF12, SMO, CXCL12, SCN5A, LAMB1, VEGFC, OSR1, SEMA5A, HTRA1, NRP2, PROX1, NRP1, GAS1, FGF10, OSR2, BMP6, FGFR3, TGFB1, KDR, PGF, JUN, FLT4, NODAL, ZNF703, DLX5, SFRP1, DLX6, TWIST1	441478, 652, 1001, 5578, 9096, 9241, 11255, 3549, 3265, 6869, 7039, 6662, 2254, 5587, 650, 6899, 1960, 7472, 8742, 6608, 6387, 6331, 3912, 7424, 130497, 9037, 5654, 8828, 5629, 8829, 2619, 2255, 116039, 654, 2261, 7040, 3791, 5228, 3725, 2324, 4838, 80139, 1749, 6422, 1750, 7291
positive regulation of cell communication	GO:0010647	1.47300468094877e-12	0	213	134.27267682062	1250	LPAR3, ADRB1, TMOD2, SNAP25, WNT11, NRARP, FZD8, BIK, TNFSF11, GHR, CNTNAP1, BMP4, NR2E1, NLRC5, NTRK3, PAG1, CDH3, SULF2, FOXA2, FLT1, DKK1, PRKCA, GDF6, CRLF1, CDKN1C, GADD45G, SHANK3, ADRB2, APOA1, EPS8, FGF19, VAV3, CYP1B1, MDFI, RSAD2, PAX6, FZD10, ARNTL, TGFBR1, BMP7, AFAP1L2, IHH, HRAS, TACR1, TGFBR3, TGFA, TNFRSF10A, MEF2C, SOX9, INHBA, IL11, SPRED2, ADRA2C, FZD4, HIPK2, TICAM1, NKX3-1, A…	23566, 153, 29767, 6616, 7481, 441478, 8325, 638, 8600, 2690, 8506, 652, 7101, 84166, 4916, 55824, 1001, 55959, 3170, 2321, 22943, 5578, 392255, 9244, 1028, 10912, 85358, 154, 335, 2059, 9965, 10451, 1545, 4188, 91543, 5080, 11211, 406, 7046, 655, 84632, 3549, 3265, 6869, 7049, 7039, 8797, 4208, 6662, 3624, 3589, 200734, 152, 8322, 28996, 148022, 4824, 245973, 5028, 7042, 2254, 64762, 84634, 6474…
spinal cord development	GO:0021510	1.53397148845862e-12	0	36	9.98988715545415	93	HOXB8, LHX5, LHX4, OLIG2, PAX7, PAX3, NOG, PAX6, LHX1, FOXB1, PTCH1, SOX1, TBX20, GDPD5, SMO, DBX1, NEUROG3, ISL1, CACNA1A, SLIT1, WNT3A, OLIG3, MDGA2, PROX1, VLDLR, RELN, GDF7, DLL4, NKX2-2, ISL2, GSX2, ASCL1, NKX6-2, DMRT3, ZIC1, NKX6-1	3218, 64211, 89884, 10215, 5081, 5077, 9241, 5080, 3975, 27023, 5727, 6656, 57057, 81544, 6608, 120237, 50674, 3670, 773, 6585, 89780, 167826, 161357, 5629, 7436, 5649, 151449, 54567, 4821, 64843, 170825, 429, 84504, 58524, 7545, 4825
single-organism cellular process	GO:0044763	1.58847924658892e-12	0	1367	1245.40593204662	11594	ADCY4, HEXB, MCOLN3, CCNO, ABHD6, SPSB1, LPAR3, T, ZFHX3, VWC2, KAZALD1, PTH2, TFAP2C, FEZ1, FEZF1, LCP1, ACTA1, ADRB1, TMOD2, MRGPRF, GPSM2, PANX2, CNGA1, ARRDC2, SCN2B, SFRP5, SNAP25, DPYSL4, RSPO4, CH25H, SLC4A4, SGMS2, CRIP1, PAQR8, ATRN, MAPK4, LCLAT1, HPCAL1, ABCD3, RGS6, SEPT11, JPH3, MAF, GPD1L, KCNB2, FZD1, HMGCLL1, SLCO2A1, WNT11, TANC1, TWIST2, NRARP, ARL9, PDLIM3, ALX4, CHST15, HCN1, …	196883, 3074, 55283, 10309, 57406, 80176, 23566, 6862, 463, 375567, 81621, 113091, 7022, 9638, 389549, 3936, 58, 153, 29767, 116535, 29899, 56666, 1259, 27106, 6327, 6425, 6616, 10570, 343637, 9023, 8671, 166929, 1396, 85315, 8455, 5596, 253558, 3241, 5825, 9628, 55752, 57338, 4094, 23171, 9312, 8321, 54511, 6578, 7481, 85461, 117581, 441478, 132946, 27295, 60529, 51363, 348980, 115908, 6457, 832…
single-organism behavior	GO:0044708	2.11395333177074e-12	0	85	38.9927853487081	363	ADRB1, TMOD2, JPH3, TANC1, HOXB8, HRH2, JPH4, CACNA1C, NR2E1, SEZ6L, LGI4, CIART, NPY2R, RNF180, FOXA2, SHANK3, AVPR1A, SLITRK1, EPS8, HTR1A, NPY, SLC1A2, HRH3, SLC6A4, HRAS, TACR1, SLC6A1, MEF2C, GRIA1, FGF14, FOXB1, HIPK2, GDNF, CHRNB4, SHC3, BTG2, PRKCE, PLCB1, GALR2, CHRNA7, CACNB4, SLC24A2, BCL2, MET, CXCL12, HTR6, RUNX1, CACNA1A, CUX2, CNR1, SLITRK5, ITGA5, GRM7, VLDLR, THRA, KIT, SHANK2, S…	153, 29767, 57338, 85461, 3218, 3274, 84502, 775, 7101, 23544, 163175, 148523, 4887, 285671, 3170, 85358, 552, 114798, 2059, 3350, 4852, 6506, 11255, 6532, 3265, 6869, 6529, 4208, 2890, 2259, 27023, 28996, 2668, 1143, 53358, 7832, 5581, 23236, 8811, 1139, 785, 25769, 596, 4233, 6387, 3362, 861, 773, 23316, 1268, 26050, 3678, 2917, 7436, 7067, 3815, 22941, 6622, 4803, 2353, 3198, 5649, 1812, 1949,…
cellular response to endogenous stimulus	GO:0071495	2.23628908868847e-12	0	175	104.732687920084	975	ADCY4, PAQR8, HCN1, GHR, BMP4, NR2E1, RUNX2, APPL1, FGF5, SULF2, PARD3, HEY1, JUNB, DUSP1, FBN1, NR2F2, PRKCA, GCGR, GATA5, CDKN1C, APOA1, SOX5, COL4A1, PRDM14, HPGD, FGF19, SIK2, NOG, PPARGC1A, COL6A1, RAB31, PAX6, FGF8, GABRB1, TGFBR1, BMP7, MYO5A, HNF4G, HHIP, SLC6A4, ADCY5, HRAS, TGFBR3, NKX2-1, MEF2C, GNG12, SOX9, INHBA, ONECUT2, FOXC2, FGF14, ITPR1, BTC, LHX1, ADCY7, HIPK2, NKX3-1, ATP6V1C2…	196883, 85315, 348980, 2690, 652, 7101, 860, 26060, 2250, 55959, 56288, 23462, 3726, 1843, 2200, 7026, 5578, 2642, 140628, 1028, 335, 6660, 1282, 63978, 3248, 9965, 23235, 9241, 10891, 1291, 11031, 5080, 2253, 2560, 7046, 655, 4644, 3174, 64399, 6532, 111, 3265, 7049, 7080, 4208, 55970, 6662, 3624, 9480, 2303, 2259, 3708, 685, 3975, 113, 28996, 4824, 245973, 7042, 2254, 64762, 5140, 53358, 5563, …
response to stimulus	GO:0050896	2.26697925644118e-12	0	978	841.191465745822	7831	C1QL1, ADCY4, HEXB, MCOLN3, CCNO, ABHD6, SPSB1, LPAR3, T, VWC2, PTH2, FEZ1, FEZF1, LCP1, ACTA1, ADRB1, TMOD2, MRGPRF, LRRFIP1, GPSM2, PANX2, CNGA1, ARRDC2, SCN2B, SFRP5, DPYSL4, RSPO4, CRIP1, PAQR8, ATRN, MAPK4, HPCAL1, RGS6, JPH3, GPD1L, FZD1, WNT11, TANC1, NRARP, ARL9, HCN1, CTHRC1, SH3GL3, FZD8, BIK, HABP4, LRP2, HOXB8, HRH2, TNFSF11, GHR, ST8SIA2, RAB6B, CACNA1G, CNTNAP1, JPH4, HCP5, SYT7, FO…	10882, 196883, 3074, 55283, 10309, 57406, 80176, 23566, 6862, 375567, 113091, 9638, 389549, 3936, 58, 153, 29767, 116535, 9208, 29899, 56666, 1259, 27106, 6327, 6425, 10570, 343637, 1396, 85315, 8455, 5596, 3241, 9628, 57338, 23171, 8321, 7481, 85461, 441478, 132946, 348980, 115908, 6457, 8325, 638, 22927, 4036, 3218, 3274, 8600, 2690, 8128, 51560, 8913, 8506, 84502, 10866, 9066, 2302, 100507436,…
somite development	GO:0061053	2.43477757658086e-12	0	33	8.7008694579762	81	T, NRARP, FOXA2, DKK1, PCDH8, PLXNA2, TBX18, PAX3, NOG, HES7, IHH, FOXC2, LHX1, FOXB1, NKX3-1, FOXC1, TCF15, PTCH1, NKD1, ZEB2, SMO, DLL1, WNT3A, COBL, LEF1, MEOX2, SMAD3, OTX2, DLL3, SFRP1, PSEN2, FOXF1, FRZB	6862, 441478, 3170, 22943, 5100, 5362, 9096, 5077, 9241, 84667, 3549, 2303, 3975, 27023, 4824, 2296, 6939, 5727, 85407, 9839, 6608, 28514, 89780, 23242, 51176, 4223, 4088, 5015, 10683, 6422, 5664, 2294, 2487
regulation of striated muscle cell differentiation	GO:0051153	2.43477757658086e-12	0	33	8.7008694579762	81	ZFHX3, ADRB1, BMP4, DKK1, TBX3, BHLHE41, COL14A1, GREM1, MEF2C, SOX9, SHOX2, BMP2, MKX, TBX1, EFNB2, PLCB1, EDN1, NKX2-5, BCL2, NEK5, SOX8, SIK1, WNT3A, IGFBP3, PRICKLE1, PROX1, MYOD1, THRA, TGFB1, BOC, ID3, MYOCD, MSX1	463, 153, 652, 22943, 6926, 79365, 7373, 26585, 4208, 6662, 6474, 650, 283078, 6899, 1948, 23236, 1906, 1482, 596, 341676, 30812, 150094, 89780, 3486, 144165, 5629, 4654, 7067, 7040, 91653, 3399, 93649, 4487
ion transport	GO:0006811	2.59125484230932e-12	0	231	149.633471048899	1393	MCOLN3, LPAR3, ADRB1, PANX2, CNGA1, SCN2B, SNAP25, CACHD1, SLC4A4, JPH3, GPD1L, KCNB2, SLCO2A1, HCN1, TNFSF11, CACNA1G, JPH4, CACNA1C, NPY5R, SLC15A3, NFATC1, KCNMB4, NPY2R, ATP11B, PTPN3, KCNK9, TMEM38B, KCNG3, SHANK3, KCNA3, ADRB2, GRIA4, SLCO4A1, APOA1, AVPR1A, HTR1A, GNB5, LRRC8E, NPY, SLC1A2, SLC40A1, LRRC8C, JPH1, KCNK1, KCNN1, PPARGC1A, HRH3, KCNF1, GABRB1, ABCA1, PIEZO2, KCNJ4, STC2, SLC7…	55283, 23566, 153, 56666, 1259, 6327, 6616, 57685, 8671, 57338, 23171, 9312, 6578, 348980, 8600, 8913, 84502, 775, 4889, 51296, 4772, 27345, 4887, 23200, 5774, 51305, 55151, 170850, 85358, 3738, 154, 2893, 28231, 335, 552, 3350, 10681, 80131, 4852, 6506, 30061, 84230, 56704, 3775, 3780, 10891, 11255, 3754, 2560, 19, 63895, 3761, 8614, 6545, 4644, 6532, 113235, 152519, 4638, 6529, 4208, 2890, 1374…
regulation of muscle cell differentiation	GO:0051147	2.84730559228468e-12	0	41	12.6753406918666	118	ZFHX3, ADRB1, BMP4, DKK1, TBX3, BHLHE41, COL14A1, GREM1, HEY2, MEF2C, SOX9, SHOX2, TSHZ3, BMP2, EREG, MKX, TBX1, EFNB2, PLCB1, EDN1, NKX2-5, BCL2, NEK5, SOX8, SIK1, MAPK12, WNT3A, IGFBP3, PRICKLE1, PROX1, MYOD1, THRA, ZEB1, CAMK1, TGFB1, BOC, MAPK11, ID3, MYOCD, FOXF1, MSX1	463, 153, 652, 22943, 6926, 79365, 7373, 26585, 23493, 4208, 6662, 6474, 57616, 650, 2069, 283078, 6899, 1948, 23236, 1906, 1482, 596, 341676, 30812, 150094, 6300, 89780, 3486, 144165, 5629, 4654, 7067, 6935, 8536, 7040, 91653, 5600, 3399, 93649, 2294, 4487
tissue migration	GO:0090130	3.01043727536821e-12	0	55	20.4094468767343	190	T, BMP4, NR2E1, NR2F2, PRKCA, VASH1, APOA1, CYP1B1, GREM1, FGF8, TGFBR1, TACR1, TGFBR3, SOX9, FOXC2, TGFB2, GPR124, PRKD1, ITGA2, EFNB2, PRKCE, AMOTL1, HBEGF, EGR3, DAB2IP, ZEB2, EDN1, TNFSF12, SLIT2, MET, SCARB1, VEGFC, SEMA5A, FERMT1, KLF4, NRP2, TACSTD2, PROX1, NRP1, KIT, FGF10, ALOX12, DLL4, TGFB1, KDR, LOXL2, FLT4, BMPER, GATA3, CCBE1, ITGA3, EFNA1, GPLD1, PLXND1, FOXF1	6862, 652, 7101, 7026, 5578, 22846, 335, 1545, 26585, 2253, 7046, 6869, 7049, 6662, 2303, 7042, 25960, 5587, 3673, 1948, 5581, 154810, 1839, 1960, 153090, 9839, 1906, 8742, 9353, 4233, 949, 7424, 9037, 55612, 9314, 8828, 4070, 5629, 8829, 3815, 2255, 239, 54567, 7040, 3791, 4017, 2324, 168667, 2625, 147372, 3675, 1942, 2822, 23129, 2294
response to oxygen-containing compound	GO:1901700	3.38229861361301e-12	0	208	131.372387001295	1223	ADCY4, WNT11, HCN1, GHR, RPS6KA2, APPL1, NTRK3, FGF5, MAFA, NPPC, PTGER4, AQP3, FOXA2, WNT6, JUNB, DUSP1, DKK1, NR2F2, PRKCA, GCGR, EN1, AVPR1A, COL4A1, EPS8, FGF19, SLC1A2, SIK2, CYP1B1, PPARGC1A, COL6A1, MLXIPL, RAB31, PAX6, FZD10, FGF8, ABCA1, TGFBR1, BMP7, STC2, MYO5A, SLC6A4, ADCY5, IHH, HRAS, TACR1, TGFBR3, SLC6A1, MEF2C, GNG12, SOX9, INHBA, CPT1A, FOXC2, TRPC3, ADCY7, FZD4, TICAM1, NKX3-1,…	196883, 7481, 348980, 2690, 6196, 26060, 4916, 2250, 389692, 4880, 5734, 360, 3170, 7475, 3726, 1843, 22943, 7026, 5578, 2642, 2019, 552, 1282, 2059, 9965, 6506, 23235, 1545, 10891, 1291, 51085, 11031, 5080, 11211, 2253, 19, 7046, 655, 8614, 4644, 6532, 111, 3549, 3265, 6869, 7049, 6529, 4208, 55970, 6662, 3624, 1374, 2303, 7222, 113, 8322, 148022, 4824, 245973, 7042, 4747, 7484, 2254, 5140, 2775…
negative regulation of signaling	GO:0023057	3.56244964239591e-12	0	178	107.632977739409	1002	ABHD6, VWC2, SFRP5, RGS6, GPD1L, FZD1, WNT11, NRARP, CTHRC1, BMP4, NPY5R, NOC2L, LECT1, RUNX2, NPY2R, NLRC5, SULF2, HEY1, GREM2, DUSP1, DKK1, FBN1, PRKCA, DLK2, SHANK3, GPR161, RASAL1, ADRB2, APOA1, AVPR1A, DDIT4L, PRDM14, TBX18, NOG, RGS19, DUSP5, APCDD1, MDFI, GREM1, ARNTL, TGFBR1, BMP7, SALL3, HHIP, SLC6A4, IHH, HEY2, TGFBR3, NKX2-1, GRID2IP, SLC6A1, SOX9, INHBA, ZMYND11, ONECUT2, ITPR1, IL11,…	57406, 375567, 6425, 9628, 23171, 8321, 7481, 441478, 115908, 652, 4889, 26155, 11061, 860, 4887, 84166, 55959, 23462, 64388, 1843, 22943, 2200, 5578, 65989, 85358, 23432, 8437, 154, 335, 552, 115265, 63978, 9096, 9241, 10287, 1847, 147495, 4188, 26585, 406, 7046, 655, 27164, 64399, 6532, 3549, 23493, 7049, 7080, 392862, 6529, 6662, 3624, 10771, 9480, 3708, 3589, 200734, 8601, 80114, 152, 8622, 2…
odontogenesis of dentin-containing tooth	GO:0042475	3.65801598960573e-12	0	33	8.80828759943269	82	BMP4, RUNX2, WNT6, FGF8, BMP7, FOXC1, PITX2, BMP2, TBX1, DLX3, BCL11B, NGFR, SMO, HAND1, NKX2-3, SCN5A, HTRA1, FAM20A, BCL2L11, MSX2, FGF10, LEF1, DLX2, TNC, PPARA, PDGFRA, DMRT3, CA2, DLX1, HAND2, ADM, LRP4, MSX1	652, 860, 7475, 2253, 655, 2296, 5308, 650, 6899, 1747, 64919, 4804, 6608, 9421, 159296, 6331, 5654, 54757, 10018, 4488, 2255, 51176, 1746, 3371, 5465, 5156, 58524, 760, 1745, 9464, 133, 4038, 4487
regulation of macromolecule biosynthetic process	GO:0010556	3.67114087728973e-12	0	517	399.917740642536	3723	ZBTB10, HEXB, T, ZFHX3, VWC2, VGLL3, TFAP2C, FEZF1, LRRFIP1, SFRP5, HOXD13, MAF, FZD1, WNT11, TWIST2, NRARP, ALX4, FZD8, HABP4, HOXB8, TNFSF11, HES4, FOXJ1, BMP4, EPAS1, NOC2L, POU4F1, NFATC1, NR2E1, KHDRBS3, CIART, RUNX2, ZIC2, CBX8, APBB2, MAFB, NLRC5, HOXD8, NTRK3, S1PR1, VGLL2, MAFA, ACO1, IRX1, FOXA2, WNT6, FOXI3, HEY1, JUNB, LHX5, GREM2, DUSP1, NFE2L3, DKK1, FBN1, TBX3, NR2F2, VAX1, CAMK1D,…	65986, 3074, 6862, 463, 375567, 389136, 7022, 389549, 9208, 6425, 3239, 4094, 8321, 7481, 117581, 441478, 60529, 8325, 22927, 3218, 8600, 57801, 2302, 652, 2034, 26155, 5457, 4772, 7101, 10656, 148523, 860, 7546, 57332, 323, 9935, 84166, 3234, 4916, 1901, 245806, 389692, 48, 79192, 3170, 7475, 344167, 23462, 3726, 64211, 64388, 1843, 9603, 22943, 2200, 6926, 7026, 11023, 57118, 392255, 168850, 22…
cardiac muscle tissue development	GO:0048738	3.70158921845772e-12	0	49	17.0794844915829	159	ADRB1, BMP4, POU4F1, FHOD3, S1PR1, HEY1, DKK1, TBX3, COL14A1, NEBL, TBX18, NOG, GREM1, COL11A1, FGF8, HEY2, TGFBR3, MEF2C, FOXC2, TGFB2, FGF9, FOXC1, PITX2, BMP2, EFNB2, TBX20, WNT2, GATA6, NKX2-5, HAND1, ISL1, SIK1, DSP, NKX2-6, WNT3A, PRICKLE1, PROX1, RARB, DLL4, TENM4, RYR2, ERBB4, ID2, MYOCD, ZFPM1, SLC8A1, PDGFRA, FGF3, FGF20	153, 652, 5457, 80206, 1901, 23462, 22943, 6926, 7373, 10529, 9096, 9241, 26585, 1301, 2253, 23493, 7049, 4208, 2303, 7042, 2254, 2296, 5308, 650, 1948, 57057, 7472, 2627, 1482, 9421, 3670, 150094, 1832, 137814, 89780, 144165, 5629, 5915, 54567, 26011, 6262, 2066, 3398, 93649, 161882, 6546, 5156, 2248, 26281
cardiac chamber development	GO:0003205	4.07049566348062e-12	0	42	13.3198495406055	124	FZD1, WNT11, BMP4, NPY5R, POU4F1, NPY2R, HEY1, TBX3, COL11A1, FGF8, HEY2, TGFBR3, MEF2C, FOXC2, FOXC1, HEG1, PITX2, SHOX2, TBX1, TBX20, WNT2, GATA6, NKX2-5, SMO, HAND1, ISL1, SCN5A, DSP, PROX1, RARB, MSX2, FZD2, DLL4, OVOL2, RYR2, ID2, MYOCD, ZFPM1, GATA3, ADAMTS1, HAND2, FOXF1	8321, 7481, 652, 4889, 5457, 4887, 23462, 6926, 1301, 2253, 23493, 7049, 4208, 2303, 2296, 57493, 5308, 6474, 6899, 57057, 7472, 2627, 1482, 6608, 9421, 3670, 6331, 1832, 5629, 5915, 4488, 2535, 54567, 58495, 6262, 3398, 93649, 161882, 2625, 9510, 9464, 2294
negative regulation of cell development	GO:0010721	4.20562404435945e-12	0	63	25.3506813837331	236	NR2E1, NTN1, NTRK3, NPPC, FOXA2, VAX1, OLIG2, NOG, PAX6, BMP7, SLC6A4, TGFBR3, NKX2-1, SOX9, FOXC2, SIX3, FOXC1, LPAR1, IRX3, DAB2IP, SLIT2, BCL2, NGFR, SOX8, HNF1B, ISL1, GAL, ASCL2, MEIS1, SLIT1, DLL1, SEMA5A, WNT3A, TACSTD2, NRP1, RAP1GAP2, TTC3, TLX3, OVOL2, FGFR3, TGFB1, NKX2-2, ISL2, BDNF, ID2, DLX2, SEMA4F, MBP, ID4, ZHX2, SEMA3F, ULK2, DLL3, ASCL1, NKX6-2, CNTN4, EFNA1, SFRP1, LINGO1, DLX…	7101, 9423, 4916, 4880, 3170, 11023, 10215, 9241, 5080, 655, 6532, 7049, 7080, 6662, 2303, 6496, 2296, 1902, 79191, 153090, 9353, 596, 4804, 30812, 6928, 3670, 51083, 430, 4211, 6585, 28514, 9037, 89780, 4070, 8829, 23108, 7267, 30012, 58495, 2261, 7040, 4821, 64843, 627, 3398, 1746, 10505, 4155, 3400, 22882, 6405, 9706, 10683, 429, 84504, 152330, 1942, 6422, 84894, 1745, 4038, 4825, 2487
cell adhesion	GO:0007155	4.8099245165667e-12	0	183	111.929703397669	1042	VWC2, FEZ1, NRARP, CPXM1, TNFSF11, NID1, CNTNAP1, NPY2R, ICAM5, NTN1, COL13A1, CD47, CD151, S1PR1, CDH3, FOXA2, PCDHAC1, PRKCA, SGCE, PCDH8, PRKG1, DCHS1, CUZD1, APOA1, RHOD, COL14A1, NDNF, PCDHGC4, ADAM23, VAV3, TBX18, CYP1B1, AEBP1, COL6A1, PPFIBP1, PTPRT, MPZL2, CADM1, FBLN7, BMP7, IHH, AATF, SPECC1, COL12A1, SOX9, ONECUT2, FOXC2, EMILIN2, FZD4, EGFLAM, NID2, TGFB2, PLEKHA7, PDE3B, KIF26B, BMP…	375567, 9638, 441478, 56265, 8600, 4811, 8506, 4887, 7087, 9423, 1305, 961, 977, 1901, 1001, 3170, 56135, 5578, 8910, 5100, 5592, 8642, 50624, 335, 29984, 7373, 79625, 56098, 8745, 10451, 9096, 1545, 165, 1291, 8496, 11122, 10205, 23705, 129804, 655, 3549, 26574, 92521, 1303, 6662, 9480, 2303, 84034, 8322, 133584, 22795, 7042, 144100, 5140, 55083, 650, 129684, 869, 3673, 1272, 140885, 1004, 64094…
digestive tract morphogenesis	GO:0048546	5.03210538518843e-12	0	26	5.8005796386508	54	SFRP5, HOXD13, WNT11, BMP4, IHH, PITX2, SHOX2, SIX2, BCL2, SMO, NKX2-3, HNF1B, FGF10, HLX, OVOL2, FOXP4, FGFR3, NODAL, DACT1, ID2, TCF7, SMAD3, EPHB3, PDGFRA, SFRP1, FOXF1	6425, 3239, 7481, 652, 3549, 5308, 6474, 10736, 596, 6608, 159296, 6928, 2255, 3142, 58495, 116113, 2261, 4838, 51339, 3398, 6932, 4088, 2049, 5156, 6422, 2294
negative regulation of cell communication	GO:0010648	5.06498139522335e-12	0	178	108.062650305235	1006	ABHD6, VWC2, SFRP5, RGS6, GPD1L, FZD1, WNT11, NRARP, CTHRC1, BMP4, NPY5R, NOC2L, LECT1, RUNX2, NPY2R, NLRC5, SULF2, HEY1, GREM2, DUSP1, DKK1, FBN1, PRKCA, DLK2, SHANK3, GPR161, RASAL1, ADRB2, APOA1, AVPR1A, DDIT4L, PRDM14, TBX18, NOG, RGS19, DUSP5, APCDD1, MDFI, GREM1, ARNTL, TGFBR1, BMP7, SALL3, HHIP, SLC6A4, IHH, HEY2, TGFBR3, NKX2-1, GRID2IP, SLC6A1, SOX9, INHBA, ZMYND11, ONECUT2, ITPR1, IL11,…	57406, 375567, 6425, 9628, 23171, 8321, 7481, 441478, 115908, 652, 4889, 26155, 11061, 860, 4887, 84166, 55959, 23462, 64388, 1843, 22943, 2200, 5578, 65989, 85358, 23432, 8437, 154, 335, 552, 115265, 63978, 9096, 9241, 10287, 1847, 147495, 4188, 26585, 406, 7046, 655, 27164, 64399, 6532, 3549, 23493, 7049, 7080, 392862, 6529, 6662, 3624, 10771, 9480, 3708, 3589, 200734, 8601, 80114, 152, 8622, 2…
Wnt signaling pathway	GO:0016055	6.23005189559921e-12	0	80	36.4147499537522	339	T, SFRP5, RSPO4, FZD1, WNT11, NRARP, CTHRC1, FZD8, CDH3, SULF2, WNT6, DKK1, SOX7, FRAT1, TBX18, NOG, APCDD1, OTULIN, MDFI, GREM1, FZD10, FGF8, ARNTL, RSPO3, SOX9, BICC1, FZD4, TRABD2A, ATP6V1C2, WNT9B, FGF9, SIX3, PITX2, TMEM88, PRKAA2, BMP2, NKD1, AMOTL1, DAB2IP, GRB10, ZEB2, WNT2, KREMEN1, TRABD2B, NKX2-5, SMO, TNIK, HNF1B, ISL1, MITF, WNT3A, WNT9A, PRICKLE1, LGR5, DKK2, FGF10, VAX2, FZD2, LEF1…	6862, 6425, 343637, 8321, 7481, 441478, 115908, 8325, 1001, 55959, 7475, 22943, 83595, 10023, 9096, 9241, 147495, 90268, 4188, 26585, 11211, 2253, 406, 84870, 6662, 80114, 8322, 129293, 245973, 7484, 2254, 6496, 5308, 92162, 5563, 650, 85407, 154810, 153090, 2887, 9839, 7472, 83999, 388630, 1482, 6608, 23043, 6928, 3670, 4286, 89780, 7483, 144165, 8549, 27123, 2255, 25806, 2535, 51176, 2261, 2300…
biological adhesion	GO:0022610	7.37481499020686e-12	0	183	112.466794104952	1047	VWC2, FEZ1, NRARP, CPXM1, TNFSF11, NID1, CNTNAP1, NPY2R, ICAM5, NTN1, COL13A1, CD47, CD151, S1PR1, CDH3, FOXA2, PCDHAC1, PRKCA, SGCE, PCDH8, PRKG1, DCHS1, CUZD1, APOA1, RHOD, COL14A1, NDNF, PCDHGC4, ADAM23, VAV3, TBX18, CYP1B1, AEBP1, COL6A1, PPFIBP1, PTPRT, MPZL2, CADM1, FBLN7, BMP7, IHH, AATF, SPECC1, COL12A1, SOX9, ONECUT2, FOXC2, EMILIN2, FZD4, EGFLAM, NID2, TGFB2, PLEKHA7, PDE3B, KIF26B, BMP…	375567, 9638, 441478, 56265, 8600, 4811, 8506, 4887, 7087, 9423, 1305, 961, 977, 1901, 1001, 3170, 56135, 5578, 8910, 5100, 5592, 8642, 50624, 335, 29984, 7373, 79625, 56098, 8745, 10451, 9096, 1545, 165, 1291, 8496, 11122, 10205, 23705, 129804, 655, 3549, 26574, 92521, 1303, 6662, 9480, 2303, 84034, 8322, 133584, 22795, 7042, 144100, 5140, 55083, 650, 129684, 869, 3673, 1272, 140885, 1004, 64094…
RNA biosynthetic process	GO:0032774	7.45027088280996e-12	0	495	381.441820312018	3551	ZBTB10, HEXB, T, ZFHX3, VWC2, VGLL3, TFAP2C, FEZF1, LRRFIP1, SFRP5, HOXD13, MAF, FZD1, WNT11, TWIST2, NRARP, ALX4, FZD8, HABP4, HOXB8, TNFSF11, HES4, FOXJ1, BMP4, EPAS1, NOC2L, POU4F1, NFATC1, NR2E1, KHDRBS3, CIART, RUNX2, ZIC2, CBX8, APBB2, MAFB, NLRC5, HOXD8, NTRK3, S1PR1, VGLL2, MAFA, IRX1, FOXA2, WNT6, FOXI3, HEY1, JUNB, LHX5, GREM2, NFE2L3, DKK1, FBN1, TBX3, NR2F2, VAX1, CAMK1D, GDF6, ZNF800…	65986, 3074, 6862, 463, 375567, 389136, 7022, 389549, 9208, 6425, 3239, 4094, 8321, 7481, 117581, 441478, 60529, 8325, 22927, 3218, 8600, 57801, 2302, 652, 2034, 26155, 5457, 4772, 7101, 10656, 148523, 860, 7546, 57332, 323, 9935, 84166, 3234, 4916, 1901, 245806, 389692, 79192, 3170, 7475, 344167, 23462, 3726, 64211, 64388, 9603, 22943, 2200, 6926, 7026, 11023, 57118, 392255, 168850, 2295, 84874,…
outflow tract morphogenesis	GO:0003151	8.91857362146025e-12	0	27	6.33767034593328	59	FZD1, WNT11, NPY5R, NPY2R, TBX3, FGF8, HEY2, MEF2C, FOXC2, FOXC1, PITX2, NPY1R, TBX1, TBX20, GATA6, NKX2-5, ISL1, TFAP2A, RARB, MSX2, FZD2, SIX1, JUN, ZFPM1, HAND2, TWIST1, PLXND1	8321, 7481, 4889, 4887, 6926, 2253, 23493, 4208, 2303, 2296, 5308, 4886, 6899, 57057, 2627, 1482, 3670, 7020, 5915, 4488, 2535, 6495, 3725, 161882, 9464, 7291, 23129
nucleobase-containing compound biosynthetic process	GO:0034654	9.09409915295053e-12	0	536	419.467842387618	3905	ZBTB10, ADCY4, HEXB, T, ZFHX3, VWC2, VGLL3, TFAP2C, FEZF1, ADRB1, LRRFIP1, SFRP5, HOXD13, MAF, FZD1, WNT11, TWIST2, NRARP, ALX4, FZD8, HABP4, HOXB8, TNFSF11, HES4, FOXJ1, BMP4, EPAS1, NOC2L, POU4F1, NFATC1, NR2E1, KHDRBS3, CIART, RUNX2, NPY2R, ZIC2, CBX8, APBB2, AK5, MAFB, NLRC5, HOXD8, NTRK3, S1PR1, VGLL2, MAFA, NPPC, IRX1, FOXA2, WNT6, FOXI3, HEY1, JUNB, LHX5, GREM2, DUSP1, NFE2L3, DKK1, FBN1, …	65986, 196883, 3074, 6862, 463, 375567, 389136, 7022, 389549, 153, 9208, 6425, 3239, 4094, 8321, 7481, 117581, 441478, 60529, 8325, 22927, 3218, 8600, 57801, 2302, 652, 2034, 26155, 5457, 4772, 7101, 10656, 148523, 860, 4887, 7546, 57332, 323, 26289, 9935, 84166, 3234, 4916, 1901, 245806, 389692, 4880, 79192, 3170, 7475, 344167, 23462, 3726, 64211, 64388, 1843, 9603, 22943, 2200, 6926, 7026, 1102…
signal release	GO:0023061	9.86159733204991e-12	0	85	40.0669667632731	373	SNAP25, TNFSF11, SYT7, CACNA1C, KCNMB4, MAFA, FOXA2, TBX3, PRKCA, HTR1A, HRH3, GAD1, SYT9, PAX6, ARNTL, MYO5A, TACR1, SLC6A1, MEF2C, INHBA, CPT1A, ITPR1, SNCAIP, IL11, ADRA2C, FZD4, TFAP2B, PDE8B, NKX3-1, P2RY1, PDE3B, KISS1R, CHRNB4, LIN7A, BRSK2, EPHA5, GIPR, PRKCE, VGF, CACNA1E, EDN1, SPHK1, HNF1B, ISL1, HTR6, SLC32A1, RUNX1, NMU, CADPS2, DOC2B, GAL, CACNA1A, CNR1, EFNA5, RASL10B, ILDR2, SLC18…	6616, 8600, 9066, 775, 27345, 389692, 3170, 6926, 5578, 3350, 11255, 2571, 143425, 5080, 406, 4644, 6869, 6529, 4208, 3624, 1374, 3708, 9627, 3589, 152, 8322, 7021, 8622, 4824, 5028, 5140, 84634, 1143, 8825, 9024, 2044, 2696, 5581, 7425, 777, 1906, 8877, 6928, 3670, 3362, 140679, 861, 10874, 93664, 8447, 51083, 773, 1268, 1946, 91608, 387597, 6571, 140730, 6622, 4803, 80024, 7915, 654, 3625, 8448…
reproductive structure development	GO:0048608	1.01868954689179e-11	0	93	45.5452919775544	424	TFAP2C, SFRP5, HOXD13, CRIP1, FZD1, FZD8, BIK, BMP4, EPAS1, HEY1, JUNB, TBX3, NR2F2, FOXF2, CDKN1C, LHX4, PHLDA2, IRX5, NOG, MDFI, FZD10, FGF8, BMP7, STC2, HEY2, NKX2-1, RSPO3, SOX9, INHBA, LHX1, FZD4, NKX3-1, WNT9B, FGF9, FOXC1, PITX2, EREG, COL9A3, VGF, CDKN1B, DLX3, FOXD3, WNT2, SLIT2, GATA6, BCL2, SMO, MET, HAND1, SOX8, CEBPA, HNF1B, LHB, RUNX1, ASCL2, PEG10, ITGB8, OSR1, BMPR1B, BCL2L11, KIT…	7022, 6425, 3239, 1396, 8321, 8325, 638, 652, 2034, 23462, 3726, 6926, 7026, 2295, 1028, 89884, 7262, 10265, 9241, 4188, 11211, 2253, 655, 8614, 23493, 7080, 84870, 6662, 3624, 3975, 8322, 4824, 7484, 2254, 2296, 5308, 2069, 1299, 7425, 1027, 1747, 27022, 7472, 9353, 2627, 596, 6608, 4233, 9421, 30812, 1050, 6928, 3972, 861, 430, 23089, 3696, 130497, 658, 10018, 3815, 2255, 2535, 51176, 151449, 5…
response to external stimulus	GO:0009605	1.07168485615518e-11	0	303	212.15082937658	1975	FEZ1, FEZF1, ACTA1, ADRB1, CNGA1, DPYSL4, WNT11, HABP4, LRP2, TNFSF11, ST8SIA2, CACNA1G, CNTNAP1, MICA, BMP4, RPS6KA2, CACNA1C, NPY5R, ODC1, ASGR1, ZIC2, APBB2, NTN1, DPYSL5, CD47, NLRC5, PLD1, NTRK3, S1PR1, PTGER4, AQP3, FOXA2, FLT1, JUNB, IL17RA, VAX1, CAMK1D, PRKCA, GCGR, SHANK3, PRKG1, ADRB2, APOA1, AVPR1A, PLXNA2, COL4A1, ATOH1, LHX4, CXCL1, TRAF3, HERC5, GNB5, NPY, SLC1A2, VAV3, NOG, PPARGC…	9638, 389549, 58, 153, 1259, 10570, 7481, 22927, 4036, 8600, 8128, 8913, 8506, 100507436, 652, 6196, 775, 4889, 4953, 432, 7546, 323, 9423, 56896, 961, 84166, 5337, 4916, 1901, 5734, 360, 3170, 2321, 3726, 23765, 11023, 57118, 5578, 2642, 85358, 5592, 154, 335, 552, 5362, 1282, 474, 89884, 2919, 7187, 51191, 10681, 4852, 6506, 10451, 9241, 10891, 1291, 90268, 26585, 91543, 5080, 9466, 1301, 2253,…
transmembrane receptor protein tyrosine kinase signaling pathway	GO:0007169	1.11579719319724e-11	0	134	75.1926990195474	700	ADCY4, GHR, RPS6KA2, LECT1, RUNX2, APPL1, NTRK3, FGF5, PAG1, CDH3, SULF2, FLT1, PRKCA, ADRB2, PRDM14, EPS8, FGF19, VAV3, SIK2, NOG, PCSK5, GREM1, ADCYAP1R1, PTPRT, FGF8, AFAP1L2, HHIP, ADCY5, HRAS, AATF, TGFA, MEF2C, SOX9, GFRA1, FOXC2, FGF14, ITPR1, BTC, ADCY7, ADRA2C, FZD4, NKX3-1, ATP6V1C2, MCF2L, FGF9, GAREM, RASSF2, PDE3B, FOXC1, GPR124, SHC3, PRKD1, PRKAA2, BMP2, EREG, NEURL1, EPHA5, RASGRF…	196883, 2690, 6196, 11061, 860, 26060, 4916, 2250, 55824, 1001, 55959, 2321, 5578, 154, 63978, 2059, 9965, 10451, 23235, 9241, 5125, 26585, 117, 11122, 2253, 84632, 64399, 111, 3265, 26574, 7039, 4208, 6662, 2674, 2303, 2259, 3708, 685, 113, 152, 8322, 4824, 245973, 23263, 2254, 64762, 9770, 5140, 2296, 25960, 53358, 5587, 5563, 650, 2069, 9148, 2044, 5924, 1948, 55022, 57462, 5581, 1796, 23236, …
epithelium migration	GO:0090132	1.15942846881727e-11	0	53	19.8723561694518	185	BMP4, NR2E1, NR2F2, PRKCA, VASH1, APOA1, CYP1B1, GREM1, FGF8, TGFBR1, TACR1, TGFBR3, SOX9, FOXC2, TGFB2, GPR124, PRKD1, ITGA2, EFNB2, PRKCE, AMOTL1, HBEGF, EGR3, DAB2IP, ZEB2, EDN1, TNFSF12, SLIT2, MET, SCARB1, VEGFC, SEMA5A, FERMT1, KLF4, NRP2, TACSTD2, PROX1, NRP1, KIT, FGF10, ALOX12, DLL4, TGFB1, KDR, LOXL2, FLT4, BMPER, GATA3, CCBE1, ITGA3, EFNA1, GPLD1, PLXND1	652, 7101, 7026, 5578, 22846, 335, 1545, 26585, 2253, 7046, 6869, 7049, 6662, 2303, 7042, 25960, 5587, 3673, 1948, 5581, 154810, 1839, 1960, 153090, 9839, 1906, 8742, 9353, 4233, 949, 7424, 9037, 55612, 9314, 8828, 4070, 5629, 8829, 3815, 2255, 239, 54567, 7040, 3791, 4017, 2324, 168667, 2625, 147372, 3675, 1942, 2822, 23129
epithelial cell migration	GO:0010631	1.15942846881727e-11	0	53	19.8723561694518	185	BMP4, NR2E1, NR2F2, PRKCA, VASH1, APOA1, CYP1B1, GREM1, FGF8, TGFBR1, TACR1, TGFBR3, SOX9, FOXC2, TGFB2, GPR124, PRKD1, ITGA2, EFNB2, PRKCE, AMOTL1, HBEGF, EGR3, DAB2IP, ZEB2, EDN1, TNFSF12, SLIT2, MET, SCARB1, VEGFC, SEMA5A, FERMT1, KLF4, NRP2, TACSTD2, PROX1, NRP1, KIT, FGF10, ALOX12, DLL4, TGFB1, KDR, LOXL2, FLT4, BMPER, GATA3, CCBE1, ITGA3, EFNA1, GPLD1, PLXND1	652, 7101, 7026, 5578, 22846, 335, 1545, 26585, 2253, 7046, 6869, 7049, 6662, 2303, 7042, 25960, 5587, 3673, 1948, 5581, 154810, 1839, 1960, 153090, 9839, 1906, 8742, 9353, 4233, 949, 7424, 9037, 55612, 9314, 8828, 4070, 5629, 8829, 3815, 2255, 239, 54567, 7040, 3791, 4017, 2324, 168667, 2625, 147372, 3675, 1942, 2822, 23129
ossification	GO:0001503	1.28664906960096e-11	0	82	38.2408583585127	356	KAZALD1, FZD1, WNT11, TWIST2, CTHRC1, TNFSF11, BMP4, RUNX2, PKDCC, COL13A1, S1PR1, NPPC, PTGER4, HEY1, JUNB, DCHS1, ADRB2, NAB1, NOG, COL6A1, GREM1, RSAD2, COL11A1, BMP7, IHH, TACR1, MEF2C, SOX9, FOXC2, TGFB2, FGF9, RASSF2, FOXC1, SHOX2, PRKD1, BMP2, PTCH1, BMP8B, BCL2, SMO, SOX8, CEBPA, ACHE, OSR1, WNT3A, IGFBP3, BMPR1B, TFAP2A, FGF18, ANKH, THRA, KL, MSX2, RORB, SMOC1, LEF1, OSR2, BMP6, FGFR3, …	81621, 8321, 7481, 117581, 115908, 8600, 652, 860, 91461, 1305, 1901, 4880, 5734, 23462, 3726, 8642, 154, 4664, 9241, 1291, 26585, 91543, 1301, 655, 3549, 6869, 4208, 6662, 2303, 7042, 2254, 9770, 2296, 6474, 5587, 650, 5727, 656, 596, 6608, 30812, 1050, 43, 130497, 89780, 3486, 658, 7020, 8817, 56172, 7067, 9365, 4488, 6096, 64093, 51176, 116039, 654, 2261, 7040, 4745, 1021, 2201, 58476, 3398, 3…
neuron fate specification	GO:0048665	1.40385672804708e-11	0	19	3.32996238515138	31	POU4F1, NTRK3, FOXA2, ATOH1, PAX6, SOX1, DBX1, ISL1, OLIG3, DMRTA2, SIX1, TLX3, NKX2-2, ISL2, GSX2, ASCL1, NKX6-2, DMRT3, NKX6-1	5457, 4916, 3170, 474, 5080, 6656, 120237, 3670, 167826, 63950, 6495, 30012, 4821, 64843, 170825, 429, 84504, 58524, 4825
cell differentiation in spinal cord	GO:0021515	1.43740751415472e-11	0	26	6.01541592156379	56	LHX5, LHX4, OLIG2, PAX7, PAX3, PAX6, LHX1, PTCH1, SOX1, TBX20, GDPD5, DBX1, ISL1, CACNA1A, WNT3A, OLIG3, MDGA2, GDF7, DLL4, NKX2-2, ISL2, GSX2, ASCL1, NKX6-2, DMRT3, NKX6-1	64211, 89884, 10215, 5081, 5077, 5080, 3975, 5727, 6656, 57057, 81544, 120237, 3670, 773, 89780, 167826, 161357, 151449, 54567, 4821, 64843, 170825, 429, 84504, 58524, 4825
muscle cell differentiation	GO:0042692	1.58128115729726e-11	0	73	32.4402787198619	302	T, ZFHX3, ACTA1, ADRB1, TANC1, BMP4, EPAS1, FHOD3, HEY1, DKK1, TBX3, BHLHE41, AVPR1A, COL14A1, NEBL, TBX18, GREM1, HRAS, HEY2, MEF2C, SOX9, PITX2, SHOX2, TSHZ3, BMP2, EREG, MKX, TBX1, EFNB2, KIAA1161, PLCB1, SGCZ, EDN1, CACNB4, GATA6, NKX2-5, BCL2, SMO, MET, NEK5, SOX8, ISL1, SIK1, MAPK12, NKX2-6, WNT3A, IGFBP3, BIN1, PRICKLE1, PROX1, MYOD1, KCNH1, RARB, THRA, NTF3, FGF10, ZEB1, LEF1, SIX1, CAMK1…	6862, 463, 58, 153, 85461, 652, 2034, 80206, 23462, 22943, 6926, 79365, 552, 7373, 10529, 9096, 26585, 3265, 23493, 4208, 6662, 5308, 6474, 57616, 650, 2069, 283078, 6899, 1948, 57462, 23236, 137868, 1906, 785, 2627, 1482, 596, 6608, 4233, 341676, 30812, 3670, 150094, 6300, 137814, 89780, 3486, 274, 144165, 5629, 4654, 3756, 5915, 7067, 4908, 2255, 6935, 51176, 6495, 8536, 7040, 91653, 5600, 3399…
localization	GO:0051179	1.7309126711251e-11	0	669	545.469322316088	5078	ADCY4, HEXB, MCOLN3, ABHD6, LPAR3, FEZ1, FEZF1, LCP1, ADRB1, GPSM2, PANX2, CNGA1, SCN2B, SFRP5, SNAP25, SLC45A4, CACHD1, SLC4A4, ABCD3, JPH3, GPD1L, KCNB2, FZD1, SLCO2A1, WNT11, SLC35F3, HCN1, CTHRC1, SH3GL3, HABP4, LRP2, GJD2, HRH2, TNFSF11, GHR, CDK5R2, RAB6B, CACNA1G, CNTNAP1, JPH4, SYT7, FOXJ1, BMP4, NUP210, CACNA1C, NPY5R, NOC2L, SLC15A3, POU4F1, NFATC1, NR2E1, KCNMB4, ASGR1, NPY2R, TMPRSS2,…	196883, 3074, 55283, 57406, 23566, 9638, 389549, 3936, 153, 29899, 56666, 1259, 6327, 6425, 6616, 57210, 57685, 8671, 5825, 57338, 23171, 9312, 8321, 6578, 7481, 148641, 348980, 115908, 6457, 22927, 4036, 57369, 3274, 8600, 2690, 8941, 51560, 8913, 8506, 84502, 9066, 2302, 652, 23225, 775, 4889, 26155, 51296, 5457, 4772, 7101, 27345, 432, 4887, 7113, 126432, 7087, 323, 9423, 91461, 26060, 961, 97…
stem cell proliferation	GO:0072089	1.74581971625818e-11	0	43	14.3940309551705	134	WNT11, BMP4, NR2E1, TBX3, VAX1, TBX18, PAX6, BMP7, HHIP, IHH, SOX9, FGF9, SIX3, SHOX2, BMP2, SIX2, TBX1, MECOM, WNT2, SMO, PLXNB2, RUNX1, VEGFC, OSR1, WNT3A, PDGFA, PRRX2, DMRTA2, GAS1, NFIB, NGF, ZEB1, LEF1, SIX1, TGFB1, KDR, BDNF, ID4, ASCL1, PRRX1, HAND2, FOXF1, MSX1	7481, 652, 7101, 6926, 11023, 9096, 5080, 655, 64399, 3549, 6662, 2254, 6496, 6474, 650, 10736, 6899, 2122, 7472, 6608, 23654, 861, 7424, 130497, 89780, 5154, 51450, 63950, 2619, 4781, 4803, 6935, 51176, 6495, 7040, 3791, 627, 3400, 429, 5396, 9464, 2294, 4487
reproductive system development	GO:0061458	1.76784441497988e-11	0	93	45.9749645433804	428	TFAP2C, SFRP5, HOXD13, CRIP1, FZD1, FZD8, BIK, BMP4, EPAS1, HEY1, JUNB, TBX3, NR2F2, FOXF2, CDKN1C, LHX4, PHLDA2, IRX5, NOG, MDFI, FZD10, FGF8, BMP7, STC2, HEY2, NKX2-1, RSPO3, SOX9, INHBA, LHX1, FZD4, NKX3-1, WNT9B, FGF9, FOXC1, PITX2, EREG, COL9A3, VGF, CDKN1B, DLX3, FOXD3, WNT2, SLIT2, GATA6, BCL2, SMO, MET, HAND1, SOX8, CEBPA, HNF1B, LHB, RUNX1, ASCL2, PEG10, ITGB8, OSR1, BMPR1B, BCL2L11, KIT…	7022, 6425, 3239, 1396, 8321, 8325, 638, 652, 2034, 23462, 3726, 6926, 7026, 2295, 1028, 89884, 7262, 10265, 9241, 4188, 11211, 2253, 655, 8614, 23493, 7080, 84870, 6662, 3624, 3975, 8322, 4824, 7484, 2254, 2296, 5308, 2069, 1299, 7425, 1027, 1747, 27022, 7472, 9353, 2627, 596, 6608, 4233, 9421, 30812, 1050, 6928, 3972, 861, 430, 23089, 3696, 130497, 658, 10018, 3815, 2255, 2535, 51176, 151449, 5…
organic cyclic compound biosynthetic process	GO:1901362	1.77527661759323e-11	0	556	439.555034839983	4092	ZBTB10, ADCY4, HEXB, T, ZFHX3, VWC2, VGLL3, TFAP2C, FEZF1, ADRB1, LRRFIP1, SFRP5, CH25H, HOXD13, MAF, FZD1, WNT11, TWIST2, NRARP, ALX4, FZD8, HABP4, HOXB8, TNFSF11, HES4, FOXJ1, BMP4, EPAS1, NOC2L, POU4F1, NFATC1, NR2E1, KHDRBS3, CIART, RUNX2, NPY2R, ZIC2, CBX8, APBB2, AK5, MAFB, NLRC5, HOXD8, NTRK3, S1PR1, VGLL2, CDH3, MAFA, NPPC, IRX1, FOXA2, WNT6, FOXI3, HEY1, JUNB, LHX5, GREM2, DUSP1, NFE2L3,…	65986, 196883, 3074, 6862, 463, 375567, 389136, 7022, 389549, 153, 9208, 6425, 9023, 3239, 4094, 8321, 7481, 117581, 441478, 60529, 8325, 22927, 3218, 8600, 57801, 2302, 652, 2034, 26155, 5457, 4772, 7101, 10656, 148523, 860, 4887, 7546, 57332, 323, 26289, 9935, 84166, 3234, 4916, 1901, 245806, 1001, 389692, 4880, 79192, 3170, 7475, 344167, 23462, 3726, 64211, 64388, 1843, 9603, 22943, 2200, 6926…
regulation of transmembrane transport	GO:0034762	1.78376682496515e-11	0	76	34.4812234075353	321	ADRB1, SCN2B, JPH3, GPD1L, KCNB2, HCN1, CACNA1G, JPH4, CACNA1C, PTPN3, KCNK9, KCNG3, SHANK3, KCNA3, GNB5, JPH1, KCNK1, PPARGC1A, KCNF1, KCNJ4, MYO5A, MEF2C, KCNK5, CACNA2D3, KCNA1, KCNH7, WNK2, HCN4, KCNG1, KCNJ8, NETO2, RASGRF2, PRKCE, GALR2, SNTA1, CACNA1E, CACNB4, NKX2-5, BCL2, KCNJ3, ATP1B2, KCNK13, KCNK12, CXCL12, KCNJ2, SCN3B, STOM, AHNAK, SCN5A, GAL, KCNJ6, KCNQ5, KCNE3, TRPC6, CACNB3, CAC…	153, 6327, 57338, 23171, 9312, 348980, 8913, 84502, 775, 5774, 51305, 170850, 85358, 3738, 10681, 56704, 3775, 10891, 3754, 3761, 4644, 4208, 8645, 55799, 3736, 90134, 65268, 10021, 3755, 3764, 81831, 5924, 5581, 8811, 6640, 777, 785, 1482, 596, 3760, 482, 56659, 56660, 6387, 3759, 55800, 2040, 79026, 6331, 51083, 3763, 56479, 10008, 7225, 784, 773, 3777, 3756, 23415, 5649, 3751, 6262, 27092, 271…
regulation of metabolic process	GO:0019222	1.9689193481548e-11	0	782	654.176481470062	6090	ZBTB10, ADCY4, HEXB, CCNO, LPAR3, T, ZFHX3, VWC2, VGLL3, TFAP2C, FEZF1, ADRB1, LRRFIP1, GPSM2, RBM20, SFRP5, HOXD13, CRIP1, RGS6, MAF, GPD1L, FZD1, WNT11, TWIST2, NRARP, ALX4, ESRP1, FZD8, HABP4, HOXB8, TNFSF11, GHR, CDK5R2, HES4, FOXJ1, BMP4, EPAS1, RPS6KA2, NOC2L, ITIH5, POU4F1, NFATC1, ECT2L, ODC1, NR2E1, KHDRBS3, CIART, RUNX2, NPY2R, ZIC2, RNF180, CBX8, RINL, APBB2, MAFB, NLRC5, HOXD8, NTRK3,…	65986, 196883, 3074, 10309, 23566, 6862, 463, 375567, 389136, 7022, 389549, 153, 9208, 29899, 282996, 6425, 3239, 1396, 9628, 4094, 23171, 8321, 7481, 117581, 441478, 60529, 54845, 8325, 22927, 3218, 8600, 2690, 8941, 57801, 2302, 652, 2034, 6196, 26155, 80760, 5457, 4772, 345930, 4953, 7101, 10656, 148523, 860, 4887, 7546, 285671, 57332, 126432, 323, 9935, 84166, 3234, 4916, 2250, 1901, 245806, …
morphogenesis of embryonic epithelium	GO:0016331	2.0372274902936e-11	0	46	16.1127212184744	150	T, SFRP5, FZD1, CTHRC1, BMP4, ZIC2, IRX1, WNT6, PCDH8, TBX18, PAX3, NOG, FGF8, BMP7, SOX9, WNT9B, GDNF, IRX3, PTCH1, ZEB2, WNT2, HAND1, PLXNB2, SOX8, RET, HNF1B, LHX2, VEGFC, OSR1, IRX2, TFAP2A, PRICKLE1, COBL, FGF10, FZD2, SIX1, GDF7, OVOL2, ALDH1A3, ALX1, ZIC5, NODAL, GATA3, SFRP1, TWIST1, ADM	6862, 6425, 8321, 115908, 652, 7546, 79192, 7475, 5100, 9096, 5077, 9241, 2253, 655, 6662, 7484, 2668, 79191, 5727, 9839, 7472, 9421, 23654, 30812, 5979, 6928, 9355, 7424, 130497, 153572, 7020, 144165, 23242, 2255, 2535, 6495, 151449, 58495, 220, 8092, 85416, 4838, 2625, 6422, 7291, 133
positive regulation of signal transduction	GO:0009967	2.03749501278369e-11	0	192	120.952827280015	1126	LPAR3, ADRB1, TMOD2, WNT11, NRARP, FZD8, BIK, TNFSF11, GHR, CNTNAP1, BMP4, NLRC5, NTRK3, PAG1, CDH3, SULF2, FOXA2, FLT1, PRKCA, GDF6, CRLF1, CDKN1C, GADD45G, SHANK3, ADRB2, APOA1, EPS8, FGF19, VAV3, CYP1B1, MDFI, RSAD2, FZD10, ARNTL, TGFBR1, BMP7, AFAP1L2, IHH, HRAS, TGFBR3, TGFA, TNFRSF10A, MEF2C, SOX9, INHBA, IL11, SPRED2, ADRA2C, FZD4, HIPK2, TICAM1, NKX3-1, ATP6V1C2, P2RY1, TGFB2, FGF9, GAREM…	23566, 153, 29767, 7481, 441478, 8325, 638, 8600, 2690, 8506, 652, 84166, 4916, 55824, 1001, 55959, 3170, 2321, 5578, 392255, 9244, 1028, 10912, 85358, 154, 335, 2059, 9965, 10451, 1545, 4188, 91543, 11211, 406, 7046, 655, 84632, 3549, 3265, 7049, 7039, 8797, 4208, 6662, 3624, 3589, 200734, 152, 8322, 28996, 148022, 4824, 245973, 5028, 7042, 2254, 64762, 84634, 6474, 1902, 5587, 650, 2069, 55885,…
pallium development	GO:0021543	3.12303294410928e-11	0	40	12.997595116236	121	TFAP2C, CDK5R2, NR2E1, LHX5, ATOH1, NPY, PAX6, FGF8, NKX2-1, GNG12, BTG2, EPHA5, PLCB1, DAB2IP, ZEB2, POU3F2, EMX2, SLIT2, FEZF2, POU3F3, LHX2, BHLHE22, LAMB1, WNT3A, NRP2, DMRTA2, ZBTB18, PROX1, NRP1, LEF1, RELN, DRD1, CDK6, EOMES, DLX2, FAT4, ID4, ASCL1, EMX1, DLX1	7022, 8941, 7101, 64211, 474, 4852, 5080, 2253, 7080, 55970, 7832, 2044, 23236, 153090, 9839, 5454, 2018, 9353, 55079, 5455, 9355, 27319, 3912, 89780, 8828, 63950, 10472, 5629, 8829, 51176, 5649, 1812, 1021, 8320, 1746, 79633, 3400, 429, 2016, 1745
aromatic compound biosynthetic process	GO:0019438	3.17338484588072e-11	0	541	427.094530431029	3976	ZBTB10, ADCY4, HEXB, T, ZFHX3, VWC2, VGLL3, TFAP2C, FEZF1, ADRB1, LRRFIP1, SFRP5, HOXD13, MAF, FZD1, WNT11, TWIST2, NRARP, ALX4, FZD8, HABP4, HOXB8, TNFSF11, HES4, FOXJ1, BMP4, EPAS1, NOC2L, POU4F1, NFATC1, NR2E1, KHDRBS3, CIART, RUNX2, NPY2R, ZIC2, CBX8, APBB2, AK5, MAFB, NLRC5, HOXD8, NTRK3, S1PR1, VGLL2, CDH3, MAFA, NPPC, IRX1, FOXA2, WNT6, FOXI3, HEY1, JUNB, LHX5, GREM2, DUSP1, NFE2L3, DKK1, …	65986, 196883, 3074, 6862, 463, 375567, 389136, 7022, 389549, 153, 9208, 6425, 3239, 4094, 8321, 7481, 117581, 441478, 60529, 8325, 22927, 3218, 8600, 57801, 2302, 652, 2034, 26155, 5457, 4772, 7101, 10656, 148523, 860, 4887, 7546, 57332, 323, 26289, 9935, 84166, 3234, 4916, 1901, 245806, 1001, 389692, 4880, 79192, 3170, 7475, 344167, 23462, 3726, 64211, 64388, 1843, 9603, 22943, 2200, 6926, 7026…
mesenchymal cell proliferation	GO:0010463	3.61451286366101e-11	0	24	5.37090707282481	50	WNT11, BMP4, TBX18, BMP7, IHH, SOX9, FGF9, SHOX2, BMP2, TBX1, WNT2, SMO, OSR1, PDGFA, PRRX2, GAS1, NFIB, ZEB1, SIX1, KDR, PRRX1, HAND2, FOXF1, MSX1	7481, 652, 9096, 655, 3549, 6662, 2254, 6474, 650, 6899, 7472, 6608, 130497, 5154, 51450, 2619, 4781, 6935, 6495, 3791, 5396, 9464, 2294, 4487
circulatory system process	GO:0003013	4.1391124082061e-11	0	88	43.1820928655115	402	ADRB1, SCN2B, GPD1L, HRH2, CACNA1G, EPAS1, RPS6KA2, CACNA1C, KCNMB4, NPPC, CELF2, PRKCA, GCGR, PRKG1, ADRB2, AVPR1A, HTR1A, IRX5, NPY, PCSK5, HRH3, SLC6A4, HEY2, TACR1, FOXC2, ADRA2C, P2RY1, TGFB2, FLI1, FOXC1, HEG1, GNAO1, HCN4, NPY1R, KCNJ8, HBEGF, TBX20, SNTA1, EDN1, HSD11B2, ADRA1A, SLIT2, NKX2-5, F2R, ATP1B2, CXCL12, KCNJ2, ADRA1D, SCN3B, SCN5A, DSP, GAS6, VEGFC, CNR1, THRB, COL4A3, RASL10B,…	153, 6327, 23171, 3274, 8913, 2034, 6196, 775, 27345, 4880, 10659, 5578, 2642, 5592, 154, 552, 3350, 10265, 4852, 5125, 11255, 6532, 23493, 6869, 2303, 152, 5028, 7042, 2313, 2296, 57493, 2775, 10021, 4886, 3764, 1839, 57057, 6640, 1906, 3291, 148, 9353, 1482, 2149, 482, 6387, 3759, 146, 55800, 6331, 1832, 2621, 7424, 1268, 7068, 1285, 91608, 257313, 23576, 7067, 1636, 239, 83988, 10699, 1812, 54…
regulation of ion transmembrane transport	GO:0034765	4.24872604818282e-11	0	73	33.0847875686009	308	ADRB1, SCN2B, JPH3, GPD1L, KCNB2, HCN1, CACNA1G, JPH4, CACNA1C, PTPN3, KCNK9, KCNG3, SHANK3, KCNA3, GNB5, JPH1, KCNK1, PPARGC1A, KCNF1, KCNJ4, MYO5A, MEF2C, KCNK5, CACNA2D3, KCNA1, KCNH7, WNK2, HCN4, KCNG1, KCNJ8, NETO2, RASGRF2, PRKCE, GALR2, SNTA1, CACNA1E, CACNB4, NKX2-5, KCNJ3, ATP1B2, KCNK13, KCNK12, CXCL12, KCNJ2, SCN3B, STOM, AHNAK, SCN5A, GAL, KCNJ6, KCNQ5, KCNE3, TRPC6, CACNB3, CACNA1A, …	153, 6327, 57338, 23171, 9312, 348980, 8913, 84502, 775, 5774, 51305, 170850, 85358, 3738, 10681, 56704, 3775, 10891, 3754, 3761, 4644, 4208, 8645, 55799, 3736, 90134, 65268, 10021, 3755, 3764, 81831, 5924, 5581, 8811, 6640, 777, 785, 1482, 3760, 482, 56659, 56660, 6387, 3759, 55800, 2040, 79026, 6331, 51083, 3763, 56479, 10008, 7225, 784, 773, 3777, 3756, 23415, 5649, 3751, 6262, 27092, 27133, 3…
negative regulation of gene expression	GO:0010629	4.71275886301e-11	0	232	154.789541838811	1441	T, ZFHX3, TFAP2C, FEZF1, LRRFIP1, MAF, FZD1, WNT11, TWIST2, NRARP, FZD8, FOXJ1, BMP4, NOC2L, ITIH5, POU4F1, NR2E1, CIART, RUNX2, ZIC2, CBX8, HOXD8, FOXA2, HEY1, PTPN3, DUSP1, NFE2L3, DKK1, TBX3, NR2F2, VAX1, FOXF2, BMI1, CDKN1C, BHLHE41, SOX7, SFMBT1, SOX5, NAB1, SMYD2, CBX7, OLIG2, TBX18, PAX3, PURA, NOG, ZBTB42, MINA, HES7, AEBP1, MLXIPL, MDFI, NFIL3, H2AFY2, ARNTL, BMP7, STC2, HRAS, HEY2, NKX2…	6862, 463, 7022, 389549, 9208, 4094, 8321, 7481, 117581, 441478, 8325, 2302, 652, 26155, 80760, 5457, 7101, 148523, 860, 7546, 57332, 3234, 3170, 23462, 5774, 1843, 9603, 22943, 6926, 7026, 11023, 2295, 648, 1028, 79365, 83595, 51460, 6660, 4664, 56950, 23492, 10215, 9096, 5077, 5813, 9241, 100128927, 84864, 84667, 165, 51085, 4188, 4783, 55506, 406, 655, 8614, 3265, 23493, 7080, 4208, 6662, 1077…
neural crest cell migration	GO:0001755	5.03603248062678e-11	0	20	3.86705309243387	36	FGF19, PAX3, PAX6, PITX2, GDNF, TBX1, ZEB2, SMO, SOX8, RET, ISL1, NRP2, NRP1, LEF1, OVOL2, ERBB4, GBX2, SEMA3F, HAND2, TWIST1	9965, 5077, 5080, 5308, 2668, 6899, 9839, 6608, 30812, 5979, 3670, 8828, 8829, 51176, 58495, 2066, 2637, 6405, 9464, 7291
heterocycle biosynthetic process	GO:0018130	5.64126225687019e-11	0	539	426.664857865203	3972	ZBTB10, ADCY4, HEXB, T, ZFHX3, VWC2, VGLL3, TFAP2C, FEZF1, ADRB1, LRRFIP1, SFRP5, HOXD13, MAF, FZD1, WNT11, TWIST2, NRARP, ALX4, FZD8, HABP4, HOXB8, TNFSF11, HES4, FOXJ1, BMP4, EPAS1, NOC2L, POU4F1, NFATC1, NR2E1, KHDRBS3, CIART, RUNX2, NPY2R, ZIC2, CBX8, APBB2, AK5, MAFB, NLRC5, HOXD8, NTRK3, S1PR1, VGLL2, MAFA, NPPC, IRX1, FOXA2, WNT6, FOXI3, HEY1, JUNB, LHX5, GREM2, DUSP1, NFE2L3, DKK1, FBN1, …	65986, 196883, 3074, 6862, 463, 375567, 389136, 7022, 389549, 153, 9208, 6425, 3239, 4094, 8321, 7481, 117581, 441478, 60529, 8325, 22927, 3218, 8600, 57801, 2302, 652, 2034, 26155, 5457, 4772, 7101, 10656, 148523, 860, 4887, 7546, 57332, 323, 26289, 9935, 84166, 3234, 4916, 1901, 245806, 389692, 4880, 79192, 3170, 7475, 344167, 23462, 3726, 64211, 64388, 1843, 9603, 22943, 2200, 6926, 7026, 1102…
skeletal muscle tissue development	GO:0007519	6.53161885411703e-11	0	47	17.1869026330394	160	ZFHX3, ACTA1, BMP4, VGLL2, DKK1, TBX3, NR2F2, VAX1, PAX7, ARNTL, MEF2C, SOX9, PITX2, SHOX2, MAFF, BTG2, MKX, TBX1, KIAA1161, PLCB1, BCL2, SMO, MET, MSC, SOX8, HIVEP3, WNT3A, GPC1, IGFBP3, PRICKLE1, DMRTA2, ZBTB18, MYOD1, FOS, SVIL, HLX, SIX1, TGFB1, BOC, MEOX2, ID3, EOMES, MYOCD, FOXL2, KLF5, DNER, TWIST1	463, 58, 652, 245806, 22943, 6926, 7026, 11023, 5081, 406, 4208, 6662, 5308, 6474, 23764, 7832, 283078, 6899, 57462, 23236, 596, 6608, 4233, 9242, 30812, 59269, 89780, 2817, 3486, 144165, 63950, 10472, 4654, 2353, 6840, 3142, 6495, 7040, 91653, 4223, 3399, 8320, 93649, 668, 688, 92737, 7291
metal ion transport	GO:0030001	6.84875762919904e-11	0	136	78.6300795461553	732	MCOLN3, LPAR3, ADRB1, CNGA1, SCN2B, CACHD1, SLC4A4, JPH3, GPD1L, KCNB2, HCN1, CACNA1G, JPH4, CACNA1C, NFATC1, KCNMB4, PTPN3, KCNK9, TMEM38B, KCNG3, KCNA3, ADRB2, GNB5, NPY, SLC40A1, JPH1, KCNK1, KCNN1, KCNF1, KCNJ4, STC2, MYO5A, NIPAL1, MYLK, CRACR2B, FGF14, ITPR1, TRPC3, SLC22A5, ATP6V1C2, KCNK5, GNAO1, CACNA2D3, KCNA1, KCNH7, WNK2, HCN4, SLC30A3, KCNG1, CNTN1, SLC9A2, KCNJ8, RYR3, PRKCE, GALR2,…	55283, 23566, 153, 1259, 6327, 57685, 8671, 57338, 23171, 9312, 348980, 8913, 84502, 775, 4772, 27345, 5774, 51305, 55151, 170850, 3738, 154, 10681, 4852, 30061, 56704, 3775, 3780, 3754, 3761, 8614, 4644, 152519, 4638, 283229, 2259, 3708, 7222, 6584, 245973, 8645, 2775, 55799, 3736, 90134, 65268, 10021, 7781, 3755, 1272, 6549, 3764, 6263, 5581, 8811, 1027, 1139, 5579, 6640, 777, 785, 25769, 148, …
blood circulation	GO:0008015	7.61688706799906e-11	0	87	42.9672565825985	400	ADRB1, SCN2B, GPD1L, HRH2, CACNA1G, EPAS1, RPS6KA2, CACNA1C, KCNMB4, NPPC, CELF2, PRKCA, GCGR, PRKG1, ADRB2, AVPR1A, HTR1A, IRX5, NPY, PCSK5, HRH3, SLC6A4, HEY2, TACR1, FOXC2, ADRA2C, P2RY1, TGFB2, FLI1, FOXC1, GNAO1, HCN4, NPY1R, KCNJ8, HBEGF, TBX20, SNTA1, EDN1, HSD11B2, ADRA1A, SLIT2, NKX2-5, F2R, ATP1B2, CXCL12, KCNJ2, ADRA1D, SCN3B, SCN5A, DSP, GAS6, VEGFC, CNR1, THRB, COL4A3, RASL10B, UTS2B…	153, 6327, 23171, 3274, 8913, 2034, 6196, 775, 27345, 4880, 10659, 5578, 2642, 5592, 154, 552, 3350, 10265, 4852, 5125, 11255, 6532, 23493, 6869, 2303, 152, 5028, 7042, 2313, 2296, 2775, 10021, 4886, 3764, 1839, 57057, 6640, 1906, 3291, 148, 9353, 1482, 2149, 482, 6387, 3759, 146, 55800, 6331, 1832, 2621, 7424, 1268, 7068, 1285, 91608, 257313, 23576, 7067, 1636, 239, 83988, 10699, 1812, 54567, 18…
somitogenesis	GO:0001756	8.20780752264985e-11	0	28	7.30443361904175	68	T, NRARP, FOXA2, DKK1, PCDH8, PLXNA2, TBX18, PAX3, HES7, FOXC2, LHX1, FOXB1, NKX3-1, FOXC1, TCF15, NKD1, ZEB2, DLL1, WNT3A, COBL, LEF1, MEOX2, SMAD3, OTX2, DLL3, SFRP1, PSEN2, FOXF1	6862, 441478, 3170, 22943, 5100, 5362, 9096, 5077, 84667, 2303, 3975, 27023, 4824, 2296, 6939, 85407, 9839, 28514, 89780, 23242, 51176, 4223, 4088, 5015, 10683, 6422, 5664, 2294
positive regulation of response to stimulus	GO:0048584	8.41377929020178e-11	0	253	173.265462169328	1613	LPAR3, ADRB1, TMOD2, WNT11, NRARP, FZD8, BIK, TNFSF11, GHR, CNTNAP1, BMP4, RPS6KA2, NPY5R, NPY2R, CD47, NLRC5, NTRK3, S1PR1, PAG1, CDH3, SULF2, PTGER4, FOXA2, FLT1, IL17RA, CAMK1D, PRKCA, GDF6, CRLF1, CDKN1C, GADD45G, SHANK3, ADRB2, APOA1, TRAF3, EPS8, FGF19, NPY, VAV3, HLA-DQB1, CYP1B1, OTULIN, MDFI, RSAD2, FZD10, IL27RA, NFKB2, CADM1, ARNTL, TGFBR1, BMP7, AFAP1L2, IHH, HRAS, TGFBR3, TGFA, TNFRS…	23566, 153, 29767, 7481, 441478, 8325, 638, 8600, 2690, 8506, 652, 6196, 4889, 4887, 961, 84166, 4916, 1901, 55824, 1001, 55959, 5734, 3170, 2321, 23765, 57118, 5578, 392255, 9244, 1028, 10912, 85358, 154, 335, 7187, 2059, 9965, 4852, 10451, 3119, 1545, 90268, 4188, 91543, 11211, 9466, 4791, 23705, 406, 7046, 655, 84632, 3549, 3265, 7049, 7039, 8797, 4638, 4208, 6662, 3624, 2303, 3708, 7222, 3589…
negative regulation of cellular metabolic process	GO:0031324	8.60925518067742e-11	0	296	209.895048405994	1954	T, ZFHX3, TFAP2C, FEZF1, LRRFIP1, SFRP5, MAF, GPD1L, FZD1, WNT11, TWIST2, NRARP, FZD8, FOXJ1, BMP4, NOC2L, ITIH5, POU4F1, NR2E1, CIART, RUNX2, NPY2R, ZIC2, CBX8, HOXD8, NTRK3, NPPC, FOXA2, PARD3, KIAA1244, HEY1, PTPN3, JUNB, DUSP1, NFE2L3, DKK1, TBX3, NR2F2, VAX1, PRKCA, FOXF2, BMI1, CDKN1C, GADD45G, BHLHE41, SOX7, SFMBT1, SOX5, NAB1, SMYD2, CBX7, OLIG2, FGF19, TBX18, PAX3, PURA, NOG, ZBTB42, MIN…	6862, 463, 7022, 389549, 9208, 6425, 4094, 23171, 8321, 7481, 117581, 441478, 8325, 2302, 652, 26155, 80760, 5457, 7101, 148523, 860, 4887, 7546, 57332, 3234, 4916, 4880, 3170, 56288, 57221, 23462, 5774, 3726, 1843, 9603, 22943, 6926, 7026, 11023, 5578, 2295, 648, 1028, 10912, 79365, 83595, 51460, 6660, 4664, 56950, 23492, 10215, 9965, 9096, 5077, 5813, 9241, 100128927, 84864, 84667, 10891, 165, …
intracellular signal transduction	GO:0035556	1.16011976251961e-10	0	346	253.936486403157	2364	ADCY4, SPSB1, LPAR3, LCP1, ADRB1, SFRP5, CRIP1, MAPK4, RGS6, GPD1L, WNT11, ARL9, FZD8, TNFSF11, GHR, RAB6B, FOXJ1, BMP4, RPS6KA2, CACNA1C, NOC2L, NFATC1, ECT2L, SEZ6L, NPY2R, APBB2, XPA, PLD1, DEPDC7, NTRK3, FGF5, S1PR1, PAG1, MAFA, PTGER4, FLT1, KIAA1244, MCTP2, DUSP1, PRKCA, RASEF, CRLF1, TBC1D1, GADD45G, SHANK3, PRKG1, DCHS1, RASAL1, PEX5L, ADRB2, APOA1, RHOD, AVPR1A, PSD2, SMYD2, CXCL1, EPS8,…	196883, 80176, 23566, 3936, 153, 6425, 1396, 5596, 9628, 23171, 7481, 132946, 8325, 8600, 2690, 51560, 2302, 652, 6196, 775, 26155, 4772, 345930, 23544, 4887, 323, 7507, 5337, 91614, 4916, 2250, 1901, 55824, 389692, 5734, 2321, 57221, 55784, 1843, 5578, 158158, 9244, 23216, 10912, 85358, 5592, 8642, 8437, 51555, 154, 335, 29984, 552, 84249, 56950, 2919, 2059, 9965, 10451, 23235, 64283, 79890, 797…
skeletal muscle organ development	GO:0060538	1.19424808648491e-10	0	48	18.0462477646914	168	ZFHX3, ACTA1, BMP4, VGLL2, DKK1, TBX3, NR2F2, VAX1, PAX7, CNTFR, ARNTL, MEF2C, SOX9, PITX2, SHOX2, MAFF, BTG2, MKX, TBX1, KIAA1161, PLCB1, BCL2, SMO, MET, MSC, SOX8, HIVEP3, WNT3A, GPC1, IGFBP3, PRICKLE1, DMRTA2, ZBTB18, MYOD1, FOS, SVIL, HLX, SIX1, TGFB1, BOC, MEOX2, ID3, EOMES, MYOCD, FOXL2, KLF5, DNER, TWIST1	463, 58, 652, 245806, 22943, 6926, 7026, 11023, 5081, 1271, 406, 4208, 6662, 5308, 6474, 23764, 7832, 283078, 6899, 57462, 23236, 596, 6608, 4233, 9242, 30812, 59269, 89780, 2817, 3486, 144165, 63950, 10472, 4654, 2353, 6840, 3142, 6495, 7040, 91653, 4223, 3399, 8320, 93649, 668, 688, 92737, 7291
negative regulation of cell proliferation	GO:0008285	1.23027849345612e-10	0	115	63.4841216007893	591	FEZF1, SFRP5, WNT11, FOXJ1, BMP4, RPS6KA2, NR2E1, LECT1, NPPC, NR2F2, VAX1, PRKCA, VASH1, CDKN1C, SOX7, SMYD2, CXCL1, IGFBP6, NOG, CYP1B1, GREM1, IFI30, NKX2-8, PAX6, TGFBR1, BMP7, SLC6A4, IHH, VIPR2, HRAS, TGFBR3, MEF2C, SOX9, INHBA, TFAP2B, NKX3-1, TGFB2, KISS1R, BMP2, WNK2, EREG, BTG2, PTCH1, NEURL1, BTG4, EFNB2, IRF1, CDKN1B, DAB2IP, ADRA1A, SLIT2, PODN, BCL11B, FEZF2, BCL2, F2R, TES, KLF13, …	389549, 6425, 7481, 2302, 652, 6196, 7101, 11061, 4880, 7026, 11023, 5578, 22846, 1028, 83595, 56950, 2919, 3489, 9241, 1545, 26585, 10437, 26257, 5080, 7046, 655, 6532, 3549, 7434, 3265, 7049, 4208, 6662, 3624, 7021, 4824, 7042, 84634, 650, 65268, 2069, 7832, 5727, 9148, 54766, 1948, 3659, 1027, 153090, 148, 9353, 127435, 64919, 55079, 596, 2149, 26136, 51621, 1050, 79789, 51083, 430, 7424, 1026…
response to steroid hormone	GO:0048545	1.29542804486625e-10	0	80	38.5631127828822	359	ACTA1, PAQR8, GHR, BMP4, NR2E1, NTRK3, HEY1, JUNB, DUSP1, NR2F2, APOA1, AVPR1A, BMP7, HNF4G, SLC6A4, IHH, TACR1, SLC6A1, NKX3-1, TGFB2, NEFL, CITED4, GPR83, PTCH1, FAS, FOSL2, CDKN1B, EDN1, HSD11B2, SLIT2, GATA6, BCL2, SPHK1, ESRRG, CEBPA, ISL1, HTR6, GAL, TRIM25, CDKN1A, THRB, PDGFA, SLC18A2, MYOD1, RARB, THRA, FLT3, IGFBP7, MSX2, FGF10, CDO1, SMAD6, NGF, FOS, RORB, LEF1, BMP6, TGFB1, CTSV, FBXO…	58, 85315, 2690, 652, 7101, 4916, 23462, 3726, 1843, 7026, 335, 552, 655, 3174, 6532, 3549, 6869, 6529, 4824, 7042, 4747, 163732, 10888, 5727, 355, 2355, 1027, 1906, 3291, 9353, 2627, 596, 8877, 2104, 1050, 3670, 3362, 51083, 7706, 1026, 7068, 5154, 6571, 4654, 5915, 7067, 2322, 3490, 4488, 2255, 1036, 4091, 4803, 2353, 6096, 51176, 654, 7040, 1515, 114907, 4821, 9572, 1594, 4155, 1815, 5465, 249…
formation of primary germ layer	GO:0001704	1.31087285550696e-10	0	38	12.4605044089536	116	T, BMP4, FOXA2, DUSP1, DKK1, SOX7, NOG, DUSP5, COL6A1, COL11A1, FGF8, BMP7, COL12A1, INHBA, FOXC2, LHX1, FOXC1, SIX2, COL4A2, ITGA2, MIXL1, TBX20, GATA6, HAND1, HNF1B, LAMB1, WNT3A, KLF4, ITGA5, LEF1, WLS, NODAL, EOMES, COL8A1, SMAD3, ITGA3, DUSP4, FOXF1	6862, 652, 3170, 1843, 22943, 83595, 9241, 1847, 1291, 1301, 2253, 655, 1303, 3624, 2303, 3975, 2296, 10736, 1284, 3673, 83881, 57057, 2627, 9421, 6928, 3912, 89780, 9314, 3678, 51176, 79971, 4838, 8320, 1295, 4088, 3675, 1846, 2294
cellular nitrogen compound biosynthetic process	GO:0044271	1.31672870683864e-10	0	544	433.432200776962	4035	ZBTB10, ADCY4, HEXB, T, ZFHX3, VWC2, VGLL3, TFAP2C, FEZF1, ADRB1, LRRFIP1, SFRP5, SGMS2, HOXD13, MAF, FZD1, WNT11, TWIST2, NRARP, ALX4, FZD8, HABP4, HOXB8, TNFSF11, HES4, FOXJ1, BMP4, EPAS1, NOC2L, POU4F1, NFATC1, ODC1, NR2E1, KHDRBS3, CIART, RUNX2, NPY2R, ZIC2, CBX8, APBB2, AK5, MAFB, NLRC5, HOXD8, NTRK3, S1PR1, VGLL2, MAFA, NPPC, IRX1, FOXA2, WNT6, FOXI3, HEY1, JUNB, LHX5, GREM2, DUSP1, NFE2L3,…	65986, 196883, 3074, 6862, 463, 375567, 389136, 7022, 389549, 153, 9208, 6425, 166929, 3239, 4094, 8321, 7481, 117581, 441478, 60529, 8325, 22927, 3218, 8600, 57801, 2302, 652, 2034, 26155, 5457, 4772, 4953, 7101, 10656, 148523, 860, 4887, 7546, 57332, 323, 26289, 9935, 84166, 3234, 4916, 1901, 245806, 389692, 4880, 79192, 3170, 7475, 344167, 23462, 3726, 64211, 64388, 1843, 9603, 22943, 2200, 69…
autonomic nervous system development	GO:0048483	1.50873517917004e-10	0	22	4.83381636554233	45	TFAP2B, GDNF, TBX1, HES3, SMO, SOX8, RET, NRP2, TFAP2A, NRP1, NTF3, HOXA1, HLX, SIX1, KIF26A, HOXB2, INSM1, GBX2, GATA3, SEMA3F, ASCL1, HAND2	7021, 2668, 6899, 390992, 6608, 30812, 5979, 8828, 7020, 8829, 4908, 3198, 3142, 6495, 26153, 3212, 3642, 2637, 2625, 6405, 429, 9464
cellular response to stimulus	GO:0051716	1.52603457111312e-10	0	808	685.327742492446	6380	ADCY4, CCNO, ABHD6, SPSB1, LPAR3, T, VWC2, PTH2, FEZ1, LCP1, ACTA1, ADRB1, TMOD2, MRGPRF, GPSM2, CNGA1, ARRDC2, SFRP5, RSPO4, CRIP1, PAQR8, MAPK4, HPCAL1, RGS6, GPD1L, FZD1, WNT11, NRARP, ARL9, HCN1, CTHRC1, SH3GL3, FZD8, BIK, HABP4, LRP2, HRH2, TNFSF11, GHR, RAB6B, CNTNAP1, FOXJ1, MICA, BMP4, EPAS1, NUP210, RPS6KA2, CACNA1C, NPY5R, NOC2L, KCTD8, NFATC1, ECT2L, NR2E1, SEZ6L, LECT1, ASGR1, CASKIN1…	196883, 10309, 57406, 80176, 23566, 6862, 375567, 113091, 9638, 3936, 58, 153, 29767, 116535, 29899, 1259, 27106, 6425, 343637, 1396, 85315, 5596, 3241, 9628, 23171, 8321, 7481, 441478, 132946, 348980, 115908, 6457, 8325, 638, 22927, 4036, 3274, 8600, 2690, 51560, 8506, 2302, 100507436, 652, 2034, 23225, 6196, 775, 4889, 26155, 386617, 4772, 345930, 7101, 23544, 11061, 432, 57524, 860, 4887, 323,…
developmental process involved in reproduction	GO:0003006	1.54171221999633e-10	0	116	64.4508848738978	600	HEXB, TFAP2C, SFRP5, HOXD13, CRIP1, PAQR8, FZD1, FZD8, BIK, BMP4, EPAS1, RPS6KA2, NPPC, HEY1, JUNB, TBX3, NR2F2, FOXF2, CDKN1C, PRDM14, LHX4, PHLDA2, IRX5, NOG, ETV5, MDFI, CNTFR, FZD10, FGF8, BMP7, STC2, IHH, HEY2, NKX2-1, RSPO3, SOX9, INHBA, LHX1, FZD4, NKX3-1, WNT9B, FGF9, FOXC1, PITX2, EREG, NEURL1, COL9A3, DZIP1, VGF, CDKN1B, DLX3, FOXD3, WNT2, SLIT2, GATA6, ROPN1L, BCL2, SMO, MET, HAND1, CX…	3074, 7022, 6425, 3239, 1396, 85315, 8321, 8325, 638, 652, 2034, 6196, 4880, 23462, 3726, 6926, 7026, 2295, 1028, 63978, 89884, 7262, 10265, 9241, 2119, 4188, 1271, 11211, 2253, 655, 8614, 3549, 23493, 7080, 84870, 6662, 3624, 3975, 8322, 4824, 7484, 2254, 2296, 5308, 2069, 9148, 1299, 22873, 7425, 1027, 1747, 27022, 7472, 9353, 2627, 83853, 596, 6608, 4233, 9421, 6387, 30812, 1050, 6928, 3972, 8…
forebrain neuron differentiation	GO:0021879	1.64095836778909e-10	0	25	6.12283406302029	57	TFAP2C, LHX5, SHANK3, PAX6, FGF8, SALL3, NKX2-1, SOX1, SLIT2, BCL11B, FEZF2, SLIT1, NRP2, TFAP2A, PROX1, NRP1, LEF1, DRD1, GSX2, ERBB4, DLX2, GBX2, ASCL1, DLX1, SLIT3	7022, 64211, 85358, 5080, 2253, 27164, 7080, 6656, 9353, 64919, 55079, 6585, 8828, 7020, 5629, 8829, 51176, 1812, 170825, 2066, 1746, 2637, 429, 1745, 6586
cellular response to chemical stimulus	GO:0070887	1.73473224895045e-10	0	330	240.724055004008	2241	ADCY4, FEZ1, CRIP1, PAQR8, WNT11, HCN1, TNFSF11, GHR, BMP4, EPAS1, NUP210, RPS6KA2, NR2E1, LECT1, RUNX2, APPL1, NLRC5, NTRK3, FGF5, SULF2, FOXA2, WNT6, FLT1, PARD3, HEY1, JUNB, IL17RA, GREM2, DUSP1, FBN1, NR2F2, CAMK1D, PRKCA, GCGR, GATA5, CDKN1C, APOA1, SOX5, AVPR1A, COL4A1, PRDM14, CXCL1, HPGD, TRAF3, HERC5, FGF19, VAV3, SLC40A1, SIK2, HLA-DQB1, NOG, IL1RAP, CYP1B1, PPARGC1A, PCSK5, ETV5, COL6A…	196883, 9638, 1396, 85315, 7481, 348980, 8600, 2690, 652, 2034, 23225, 6196, 7101, 11061, 860, 26060, 84166, 4916, 2250, 55959, 3170, 7475, 2321, 56288, 23462, 3726, 23765, 64388, 1843, 2200, 7026, 57118, 5578, 2642, 140628, 1028, 335, 6660, 552, 1282, 63978, 2919, 3248, 7187, 51191, 9965, 10451, 30061, 23235, 3119, 9241, 3556, 1545, 10891, 5125, 2119, 1291, 51085, 26585, 1271, 4783, 11031, 10437…
response to hormone	GO:0009725	2.11677473911924e-10	0	143	85.290004316458	794	ADCY4, ACTA1, PAQR8, GHR, BMP4, NR2E1, APPL1, NTRK3, FGF5, HEY1, JUNB, DUSP1, NR2F2, PRKCA, GCGR, APOA1, AVPR1A, FGF19, SIK2, PPARGC1A, RAB31, PAX6, FGF8, BMP7, STC2, MYO5A, HNF4G, SLC6A4, ADCY5, IHH, HRAS, TACR1, TGFBR3, NKX2-1, SLC6A1, MEF2C, GNG12, INHBA, FOXC2, ADCY7, NKX3-1, ATP6V1C2, TGFB2, NEFL, FGF9, PDE3B, PITX2, SHC3, CITED4, PRKAA2, GPR83, EREG, BTG2, PTCH1, RARRES2, ITGA2, PID1, DOK1,…	196883, 58, 85315, 2690, 652, 7101, 26060, 4916, 2250, 23462, 3726, 1843, 7026, 5578, 2642, 335, 552, 9965, 23235, 10891, 11031, 5080, 2253, 655, 8614, 4644, 3174, 6532, 111, 3549, 3265, 6869, 7049, 7080, 6529, 4208, 55970, 3624, 2303, 113, 4824, 245973, 7042, 4747, 2254, 5140, 5308, 53358, 163732, 5563, 10888, 2069, 7832, 5727, 5919, 3673, 55022, 1796, 355, 1960, 2355, 7425, 1027, 5579, 2887, 19…
forebrain generation of neurons	GO:0021872	2.12983763066112e-10	0	27	7.08959733612875	66	TFAP2C, NR2E1, LHX5, SHANK3, PAX6, FGF8, SALL3, NKX2-1, SOX1, SLIT2, BCL11B, FEZF2, SLIT1, WNT3A, NRP2, TFAP2A, PROX1, NRP1, LEF1, DRD1, GSX2, ERBB4, DLX2, GBX2, ASCL1, DLX1, SLIT3	7022, 7101, 64211, 85358, 5080, 2253, 27164, 7080, 6656, 9353, 64919, 55079, 6585, 89780, 8828, 7020, 5629, 8829, 51176, 1812, 170825, 2066, 1746, 2637, 429, 1745, 6586
embryonic appendage morphogenesis	GO:0035113	2.25852065625703e-10	0	39	13.212431399149	123	HOXD13, ALX4, BMP4, RUNX2, DKK1, TBX3, EN1, NOG, FGF8, BMP7, FGF9, PITX2, SHOX2, PTCH1, CHST11, OSR1, WNT9A, TFAP2A, PRRX2, GAS1, BCL2L11, RARB, MSX2, SP9, LEF1, OSR2, ECE1, ALX1, FBN2, PRRX1, DLX5, DLX6, PSEN2, HAND2, SP8, TWIST1, AFF3, LRP4, MSX1	3239, 60529, 652, 860, 22943, 6926, 2019, 9241, 2253, 655, 2254, 5308, 6474, 5727, 50515, 130497, 7483, 7020, 51450, 2619, 10018, 5915, 4488, 100131390, 51176, 116039, 1889, 8092, 2201, 5396, 1749, 1750, 5664, 9464, 221833, 7291, 3899, 4038, 4487
embryonic limb morphogenesis	GO:0030326	2.25852065625703e-10	0	39	13.212431399149	123	HOXD13, ALX4, BMP4, RUNX2, DKK1, TBX3, EN1, NOG, FGF8, BMP7, FGF9, PITX2, SHOX2, PTCH1, CHST11, OSR1, WNT9A, TFAP2A, PRRX2, GAS1, BCL2L11, RARB, MSX2, SP9, LEF1, OSR2, ECE1, ALX1, FBN2, PRRX1, DLX5, DLX6, PSEN2, HAND2, SP8, TWIST1, AFF3, LRP4, MSX1	3239, 60529, 652, 860, 22943, 6926, 2019, 9241, 2253, 655, 2254, 5308, 6474, 5727, 50515, 130497, 7483, 7020, 51450, 2619, 10018, 5915, 4488, 100131390, 51176, 116039, 1889, 8092, 2201, 5396, 1749, 1750, 5664, 9464, 221833, 7291, 3899, 4038, 4487
forebrain regionalization	GO:0021871	2.33482276592046e-10	0	16	2.68545353641241	25	FEZF1, BMP4, PAX6, FGF8, NKX2-1, LHX1, SIX3, BMP2, EMX2, FEZF2, LHX2, BHLHE22, DMRTA2, GSX2, EOMES, EMX1	389549, 652, 5080, 2253, 7080, 3975, 6496, 650, 2018, 55079, 9355, 27319, 63950, 170825, 8320, 2016
regulation of ossification	GO:0030278	2.33546282634168e-10	0	48	18.3685021890609	171	TWIST2, CTHRC1, BMP4, RUNX2, PKDCC, S1PR1, NPPC, PTGER4, HEY1, ADRB2, NOG, GREM1, RSAD2, BMP7, TACR1, MEF2C, SOX9, TGFB2, RASSF2, PRKD1, BMP2, PTCH1, BCL2, CEBPA, OSR1, BMPR1B, TFAP2A, ANKH, KL, MSX2, RORB, SMOC1, OSR2, BMP6, TGFB1, NELL1, CDK6, FBN2, ID2, ID3, CYP27B1, SMAD3, ID4, DLX5, SFRP1, HAND2, TWIST1, LRP4	117581, 115908, 652, 860, 91461, 1901, 4880, 5734, 23462, 154, 9241, 26585, 91543, 655, 6869, 4208, 6662, 7042, 9770, 5587, 650, 5727, 596, 1050, 130497, 658, 7020, 56172, 9365, 4488, 6096, 64093, 116039, 654, 7040, 4745, 1021, 2201, 3398, 3399, 1594, 4088, 3400, 1749, 6422, 9464, 7291, 4038
canonical Wnt signaling pathway	GO:0060070	2.45116937074552e-10	0	54	22.0207189985817	205	T, SFRP5, FZD1, WNT11, NRARP, CTHRC1, FZD8, CDH3, DKK1, SOX7, TBX18, NOG, OTULIN, GREM1, FZD10, FGF8, ARNTL, RSPO3, SOX9, BICC1, FZD4, WNT9B, FGF9, BMP2, NKD1, DAB2IP, WNT2, KREMEN1, NKX2-5, SMO, ISL1, MITF, WNT3A, WNT9A, PRICKLE1, LGR5, DKK2, FGF10, FZD2, LEF1, FGFR3, WLS, RYR2, DACT1, HOXB9, MLLT3, TCF7, SMAD3, GATA3, ZNF703, DLX5, SFRP1, LRP4, FRZB	6862, 6425, 8321, 7481, 441478, 115908, 8325, 1001, 22943, 83595, 9096, 9241, 90268, 26585, 11211, 2253, 406, 84870, 6662, 80114, 8322, 7484, 2254, 650, 85407, 153090, 7472, 83999, 1482, 6608, 3670, 4286, 89780, 7483, 144165, 8549, 27123, 2255, 2535, 51176, 2261, 79971, 6262, 51339, 3219, 4300, 6932, 4088, 2625, 80139, 1749, 6422, 4038, 2487
regulation of cardiac muscle tissue development	GO:0055024	2.59912111154647e-10	0	22	4.94123450699883	46	ADRB1, BMP4, DKK1, COL14A1, NOG, GREM1, FGF8, HEY2, MEF2C, FGF9, BMP2, EFNB2, TBX20, WNT2, GATA6, NKX2-5, WNT3A, PRICKLE1, ERBB4, MYOCD, FGF3, FGF20	153, 652, 22943, 7373, 9241, 26585, 2253, 23493, 4208, 2254, 650, 1948, 57057, 7472, 2627, 1482, 89780, 144165, 2066, 93649, 2248, 26281
regulation of developmental growth	GO:0048638	2.69712116709049e-10	0	41	14.3940309551705	134	LPAR3, ADRB1, SFRP5, BMP4, NTN1, NTRK3, COL14A1, NOG, HEY2, MEF2C, FGF9, ISLR2, NKD1, PLCB1, TBX20, WNT2, SLIT2, GATA6, NKX2-5, BARHL2, CXCL12, HNF1B, GAL, SLIT1, SEMA5A, WNT3A, PROX1, MYOD1, NRP1, NGF, SIX1, FGFR3, BDNF, ERBB4, NRCAM, SEMA4F, SEMA3F, ULK2, SFRP1, NKX6-1, FGF20	23566, 153, 6425, 652, 9423, 4916, 7373, 9241, 23493, 4208, 2254, 57611, 85407, 23236, 57057, 7472, 9353, 2627, 1482, 343472, 6387, 6928, 51083, 6585, 9037, 89780, 5629, 4654, 8829, 4803, 6495, 2261, 627, 2066, 4897, 10505, 6405, 9706, 6422, 4825, 26281
locomotory behavior	GO:0007626	2.82039332962445e-10	0	50	19.6575198865388	183	C1QL1, HEXB, MCOLN3, HOXB8, CACNA1C, SEZ6L, LGI4, CIART, NPY2R, FOXA2, EPS8, ETV5, MYO5A, ADCY5, NKX2-1, FGF14, FZD4, HIPK2, GNAO1, GDNF, CHRNB4, NPY1R, PRKCE, CACNB4, FEZF2, CXCL12, CACNA1A, NEGR1, SLC18A2, ANKH, APBA1, SNCA, NGF, DRD1, EFNB3, NPAS3, ALDH1A3, ID2, FGF12, DRD4, RASD2, GNG7, NR4A2, DMRT3, ZIC1, GRIN2D, LSAMP, CHRNA4, ADAM22, GPR37	10882, 3074, 55283, 3218, 775, 23544, 163175, 148523, 4887, 3170, 2059, 2119, 4644, 111, 7080, 2259, 8322, 28996, 2775, 2668, 1143, 4886, 5581, 785, 55079, 6387, 773, 257194, 6571, 56172, 320, 6622, 4803, 1812, 1949, 64067, 220, 3398, 2257, 1815, 23551, 2788, 4929, 58524, 7545, 2906, 4045, 1137, 53616, 2861
regulation of system process	GO:0044057	3.30633694521134e-10	0	83	41.3559844607511	385	ADRB1, SCN2B, GPD1L, KCNB2, HRH2, CACNA1G, EPAS1, CACNA1C, KCNMB4, NPY2R, NPPC, PARD3, CELF2, PRKCA, PRKG1, ADRB2, APOA1, AVPR1A, COL14A1, IRX5, HEY2, TACR1, INHBA, TRPC3, SLC22A5, ADRA2C, NKX3-1, P2RY1, TGFB2, GNAO1, TSHZ3, CHRNB4, HCN4, ITGA2, PROK2, HBEGF, SNTA1, EDN1, ADRA1A, NKX2-5, ATP2A1, F2R, ATP1B2, SPHK1, KCNJ2, ADRA1D, SCN3B, RUNX1, SCN5A, NMU, GAL, DSP, GAS6, THRB, KLF4, UTS2B, THRA, …	153, 6327, 23171, 9312, 3274, 8913, 2034, 775, 27345, 4887, 4880, 56288, 10659, 5578, 5592, 154, 335, 552, 7373, 10265, 23493, 6869, 3624, 7222, 6584, 152, 4824, 5028, 7042, 2775, 57616, 1143, 10021, 3673, 60675, 1839, 6640, 1906, 148, 1482, 487, 2149, 482, 8877, 3759, 146, 55800, 861, 6331, 10874, 51083, 1832, 2621, 7068, 9314, 257313, 7067, 2255, 1636, 239, 10699, 1889, 30012, 654, 3625, 26011,…
regulation of secretion	GO:0051046	3.40577498153267e-10	0	110	60.7986680643769	566	ADRB1, SNAP25, TNFSF11, CDK5R2, CACNA1G, SYT7, CACNA1C, NPY5R, KCNMB4, NPY2R, PTGER4, FOXA2, PRKCA, APOA1, AVPR1A, HTR1A, HRH3, RSAD2, SYT9, PAX6, CADM1, ARNTL, TACR1, SLC6A1, MEF2C, INHBA, CPT1A, ITPR1, SNCAIP, IL11, ADRA2C, TFAP2B, PDE8B, NKX3-1, P2RY1, TGFB2, PDE3B, KISS1R, GDNF, CHRNB4, BRSK2, EPHA5, GIPR, PRKCE, PLCB1, CACNA1E, EDN1, BCR, F2R, SPHK1, CXCL12, ISL1, HTR6, RUNX1, NMU, CADPS2, D…	153, 6616, 8600, 8941, 8913, 9066, 775, 4889, 27345, 4887, 5734, 3170, 5578, 335, 552, 3350, 11255, 91543, 143425, 5080, 23705, 406, 6869, 6529, 4208, 3624, 1374, 3708, 9627, 3589, 152, 7021, 8622, 4824, 5028, 7042, 5140, 84634, 2668, 1143, 9024, 2044, 2696, 5581, 23236, 777, 1906, 613, 2149, 8877, 6387, 3670, 3362, 861, 10874, 93664, 8447, 43, 51083, 2621, 7424, 773, 22925, 1268, 1149, 54843, 79…
sprouting angiogenesis	GO:0002040	4.33439868854433e-10	0	24	5.9079977801073	55	NRARP, BMP4, NR2E1, FLT1, OTULIN, GREM1, FOXC2, GPR124, EFNB2, EGR3, SLIT2, SEMA5A, KLF4, NRP1, LEF1, DLL4, KDR, LOXL2, PGF, E2F8, FLT4, BMPER, CCBE1, GPLD1	441478, 652, 7101, 2321, 90268, 26585, 2303, 25960, 1948, 1960, 9353, 9037, 9314, 8829, 51176, 54567, 3791, 4017, 5228, 79733, 2324, 168667, 147372, 2822
regulation of phosphate metabolic process	GO:0019220	4.36512186583232e-10	0	274	193.997163470432	1806	ADCY4, CCNO, LPAR3, ADRB1, SFRP5, RGS6, GPD1L, FZD1, WNT11, FZD8, TNFSF11, GHR, CDK5R2, FOXJ1, BMP4, ECT2L, NPY2R, RINL, NLRC5, NTRK3, S1PR1, NPPC, FOXA2, FLT1, PARD3, KIAA1244, DUSP1, DKK1, NR2F2, PRKCA, GDF6, GCGR, CRLF1, CDKN1C, TBC1D1, GADD45G, PRKG1, GPR161, RASAL1, ADRB2, APOA1, PSD2, HERC5, FGF19, VAV3, ARHGEF28, RIN3, NOG, RGS19, PPARGC1A, HRH3, PPP1R2, DUSP5, MLXIPL, MDFI, GREM1, AGAP1, …	196883, 10309, 23566, 153, 6425, 9628, 23171, 8321, 7481, 8325, 8600, 2690, 8941, 2302, 652, 345930, 4887, 126432, 84166, 4916, 1901, 4880, 3170, 2321, 56288, 57221, 1843, 22943, 7026, 5578, 392255, 2642, 9244, 1028, 23216, 10912, 5592, 23432, 8437, 154, 335, 84249, 51191, 9965, 10451, 64283, 79890, 9241, 10287, 10891, 11255, 5504, 1847, 51085, 4188, 26585, 116987, 117, 11211, 55450, 19, 7046, 65…
ventral spinal cord development	GO:0021517	4.39197613770963e-10	0	22	5.04865264845532	47	LHX4, OLIG2, PAX6, LHX1, PTCH1, SOX1, TBX20, GDPD5, DBX1, ISL1, CACNA1A, OLIG3, MDGA2, VLDLR, RELN, DLL4, NKX2-2, ISL2, ASCL1, NKX6-2, DMRT3, NKX6-1	89884, 10215, 5080, 3975, 5727, 6656, 57057, 81544, 120237, 3670, 773, 167826, 161357, 7436, 5649, 54567, 4821, 64843, 429, 84504, 58524, 4825
tube formation	GO:0035148	4.46753128014846e-10	0	41	14.6088672380835	136	T, SFRP5, FZD1, CTHRC1, BMP4, ZIC2, IRX1, WNT6, PAX3, NOG, SOX9, WNT9B, GDNF, IRX3, PTCH1, DAB2IP, ZEB2, HAND1, PLXNB2, SOX8, RET, HNF1B, LHX2, OSR1, IRX2, TFAP2A, PRICKLE1, BCL2L11, COBL, FGF10, FZD2, SIX1, GDF7, OVOL2, ALX1, ZIC5, NODAL, GATA3, SFRP1, TWIST1, ADM	6862, 6425, 8321, 115908, 652, 7546, 79192, 7475, 5077, 9241, 6662, 7484, 2668, 79191, 5727, 153090, 9839, 9421, 23654, 30812, 5979, 6928, 9355, 130497, 153572, 7020, 144165, 10018, 23242, 2255, 2535, 6495, 151449, 58495, 8092, 85416, 4838, 2625, 6422, 7291, 133
ureteric bud morphogenesis	GO:0060675	5.51678515497618e-10	0	26	6.87476105321576	64	WNT11, BMP4, WNT6, DCHS1, NOG, FGF8, SOX9, LHX1, WNT9B, GDNF, KIF26B, BMP2, SIX2, PTCH1, BCL2, SMO, SOX8, HNF1B, ADAMTS16, TACSTD2, SIX1, FOXD1, TGFB1, PGF, FAT4, GATA3	7481, 652, 7475, 8642, 9241, 2253, 6662, 3975, 7484, 2668, 55083, 650, 10736, 5727, 596, 6608, 30812, 6928, 170690, 4070, 6495, 2297, 7040, 5228, 79633, 2625
extracellular matrix organization	GO:0030198	5.98298227603306e-10	0	80	39.7447123389036	370	KAZALD1, NID1, BMP4, NR2E1, APBB2, COL13A1, CD47, CD151, SULF2, FBN1, PRKCA, FOXF2, COL14A1, COL4A1, NDNF, CYP1B1, COL6A1, GREM1, COL11A1, NFKB2, TGFBR1, BMP7, IHH, TLL1, COL12A1, SOX9, FOXC2, EGFLAM, NID2, TGFB2, COL27A1, FOXC1, TCF15, BMP2, COL4A2, ITGA2, COL9A3, MKX, SMOC2, COL4A4, LAMB1, GAS6, ITGB8, ADAMTS2, COL4A3, WNT3A, PDGFA, TFAP2A, COL11A2, ITGA5, BCL3, SNCA, ADAMTS5, SMOC1, ERO1LB, IT…	81621, 4811, 652, 7101, 323, 1305, 961, 977, 55959, 2200, 5578, 2295, 7373, 1282, 79625, 1545, 1291, 26585, 1301, 4791, 7046, 655, 3549, 7092, 1303, 6662, 2303, 133584, 22795, 7042, 85301, 2296, 6939, 650, 1284, 3673, 1299, 283078, 64094, 1286, 3912, 2621, 3696, 9509, 1285, 89780, 5154, 7020, 1302, 3678, 602, 6622, 11096, 64093, 56605, 3674, 7040, 1515, 3791, 4017, 91522, 2201, 84570, 8751, 4010,…
embryonic epithelial tube formation	GO:0001838	6.82084347681348e-10	0	38	13.1050132576925	122	T, SFRP5, FZD1, CTHRC1, BMP4, ZIC2, IRX1, WNT6, PAX3, NOG, SOX9, WNT9B, GDNF, IRX3, PTCH1, ZEB2, HAND1, PLXNB2, SOX8, RET, HNF1B, LHX2, OSR1, IRX2, TFAP2A, PRICKLE1, COBL, FZD2, SIX1, GDF7, OVOL2, ALX1, ZIC5, NODAL, GATA3, SFRP1, TWIST1, ADM	6862, 6425, 8321, 115908, 652, 7546, 79192, 7475, 5077, 9241, 6662, 7484, 2668, 79191, 5727, 9839, 9421, 23654, 30812, 5979, 6928, 9355, 130497, 153572, 7020, 144165, 23242, 2535, 6495, 151449, 58495, 8092, 85416, 4838, 2625, 6422, 7291, 133
extracellular structure organization	GO:0043062	6.84455473744432e-10	0	80	39.8521304803601	371	KAZALD1, NID1, BMP4, NR2E1, APBB2, COL13A1, CD47, CD151, SULF2, FBN1, PRKCA, FOXF2, COL14A1, COL4A1, NDNF, CYP1B1, COL6A1, GREM1, COL11A1, NFKB2, TGFBR1, BMP7, IHH, TLL1, COL12A1, SOX9, FOXC2, EGFLAM, NID2, TGFB2, COL27A1, FOXC1, TCF15, BMP2, COL4A2, ITGA2, COL9A3, MKX, SMOC2, COL4A4, LAMB1, GAS6, ITGB8, ADAMTS2, COL4A3, WNT3A, PDGFA, TFAP2A, COL11A2, ITGA5, BCL3, SNCA, ADAMTS5, SMOC1, ERO1LB, IT…	81621, 4811, 652, 7101, 323, 1305, 961, 977, 55959, 2200, 5578, 2295, 7373, 1282, 79625, 1545, 1291, 26585, 1301, 4791, 7046, 655, 3549, 7092, 1303, 6662, 2303, 133584, 22795, 7042, 85301, 2296, 6939, 650, 1284, 3673, 1299, 283078, 64094, 1286, 3912, 2621, 3696, 9509, 1285, 89780, 5154, 7020, 1302, 3678, 602, 6622, 11096, 64093, 56605, 3674, 7040, 1515, 3791, 4017, 91522, 2201, 84570, 8751, 4010,…
regulation of synaptic transmission	GO:0050804	6.99705216772266e-10	0	59	25.7803539495591	240	ABHD6, SNAP25, JPH3, HRH2, JPH4, NPY5R, NR2E1, KCNMB4, NPY2R, SHANK3, SLC6A4, HRAS, TACR1, GRID2IP, SLC6A1, MEF2C, SNCAIP, PLCL1, KISS1R, GDNF, CHRNB4, NEURL1, PRKCE, EDN1, SLC24A2, ADRA1A, SPHK1, HTR6, ITPKA, NMU, ACHE, CACNA1A, CNR1, GRM7, NTF3, RIMS4, KIT, SHANK2, SNCA, NGF, RELN, DRD1, SHISA9, GRM3, STXBP1, BDNF, GRIK3, KCNC4, SYN3, PER2, SORCS3, DRD4, RIMS1, CNTN4, NAT8L, PSEN2, CA2, HTR1B, …	57406, 6616, 57338, 3274, 84502, 4889, 7101, 27345, 4887, 85358, 6532, 3265, 6869, 392862, 6529, 4208, 9627, 5334, 84634, 2668, 1143, 9148, 5581, 1906, 25769, 148, 8877, 3362, 3706, 10874, 43, 773, 1268, 2917, 4908, 140730, 3815, 22941, 6622, 4803, 5649, 1812, 729993, 2913, 6812, 627, 2899, 3749, 8224, 8864, 22986, 1815, 22999, 152330, 339983, 5664, 760, 3351, 22871
positive regulation of cell migration	GO:0030335	7.28913912113276e-10	0	67	31.0438428809274	289	WNT11, BMP4, NTRK3, S1PR1, FLT1, CAMK1D, PRKCA, RHOD, PAX6, HRAS, TACR1, MYLK, SOX9, ONECUT2, FOXC2, TGFB2, GPR124, LPAR1, PRKD1, BMP2, RARRES2, ITGA2, PRKCE, AMOTL1, HBEGF, DAB2IP, EDN1, BCL2, MET, F2R, SCARB1, SPHK1, CXCL12, RET, LAMB1, GAS6, VEGFC, SEMA5A, PDGFA, NRP2, TFAP2A, ITGA5, PROX1, NRP1, NTF3, KIT, FGF10, ALOX12, LEF1, RELN, DRD1, ITGA2B, TGFB1, KDR, FLT4, SMAD3, ADRA2A, GATA3, CCBE1,…	7481, 652, 4916, 1901, 2321, 57118, 5578, 29984, 5080, 3265, 6869, 4638, 6662, 9480, 2303, 7042, 25960, 1902, 5587, 650, 5919, 3673, 5581, 154810, 1839, 153090, 1906, 596, 4233, 2149, 949, 8877, 6387, 5979, 3912, 2621, 7424, 9037, 5154, 8828, 7020, 3678, 5629, 8829, 4908, 3815, 2255, 239, 51176, 5649, 1812, 3674, 7040, 3791, 2324, 4088, 150, 2625, 147372, 642273, 3675, 5156, 80139, 2822, 2268, 28…
signal transduction by phosphorylation	GO:0023014	8.03274290341277e-10	0	118	67.6734291175926	630	LPAR3, SFRP5, MAPK4, FZD8, TNFSF11, GHR, BMP4, RPS6KA2, NTRK3, PTGER4, FLT1, DUSP1, PRKCA, GADD45G, SHANK3, ADRB2, APOA1, FGF19, DUSP5, MDFI, GREM1, FZD10, FGF8, TGFBR1, BMP7, HRAS, TGFA, MEF2C, SOX9, ZMYND11, FGF14, IL11, SPRED2, ADRA2C, FZD4, HIPK2, P2RY1, TGFB2, FGF9, GAREM, KISS1R, LPAR1, BMP2, WNK2, POU4F2, LMO3, TBX1, MECOM, PRKCE, PLCB1, PROK2, DAB2IP, CHRNA7, KIAA1804, ZEB2, CSPG4, EDN1, …	23566, 6425, 5596, 8325, 8600, 2690, 652, 6196, 4916, 5734, 2321, 1843, 5578, 10912, 85358, 154, 335, 9965, 1847, 4188, 26585, 11211, 2253, 7046, 655, 3265, 7039, 4208, 6662, 10771, 2259, 3589, 200734, 152, 8322, 28996, 5028, 7042, 2254, 64762, 84634, 1902, 650, 65268, 5458, 55885, 6899, 2122, 5581, 23236, 60675, 153090, 1139, 84451, 9839, 1464, 1906, 148, 238, 4233, 2149, 23043, 5979, 23779, 570…
positive regulation of cell motility	GO:2000147	8.2234070379439e-10	0	68	31.7957698711229	296	WNT11, BMP4, NTRK3, S1PR1, FLT1, CAMK1D, PRKCA, RHOD, PAX6, HRAS, TACR1, MYLK, SOX9, ONECUT2, FOXC2, TGFB2, GPR124, LPAR1, PRKD1, BMP2, RARRES2, ITGA2, PRKCE, AMOTL1, HBEGF, DAB2IP, EDN1, BCL2, MET, F2R, SCARB1, SPHK1, CXCL12, RET, LAMB1, GAS6, VEGFC, SEMA5A, PDGFA, NRP2, TFAP2A, ITGA5, PROX1, NRP1, NTF3, KIT, FGF10, ALOX12, LEF1, RELN, DRD1, ITGA2B, TGFB1, KDR, FLT4, SMAD3, ADRA2A, GATA3, CCBE1,…	7481, 652, 4916, 1901, 2321, 57118, 5578, 29984, 5080, 3265, 6869, 4638, 6662, 9480, 2303, 7042, 25960, 1902, 5587, 650, 5919, 3673, 5581, 154810, 1839, 153090, 1906, 596, 4233, 2149, 949, 8877, 6387, 5979, 3912, 2621, 7424, 9037, 5154, 8828, 7020, 3678, 5629, 8829, 4908, 3815, 2255, 239, 51176, 5649, 1812, 3674, 7040, 3791, 2324, 4088, 150, 2625, 147372, 642273, 3675, 5156, 80139, 2822, 2268, 28…
regulation of cell morphogenesis involved in differentiation	GO:0010769	8.24222931004834e-10	0	61	27.1767897884936	253	LPAR3, NR2E1, NTN1, NTRK3, FOXA2, SHANK3, APOA1, GREM1, TGFBR3, NKX2-1, TGFB2, NEFL, WNT9B, GDNF, SHOX2, BMP2, ISLR2, PTPRD, DAB2IP, POU3F2, SLIT2, BARHL2, NGFR, TNIK, CXCL12, PLXNB2, NEUROG3, RET, TIAM1, ITPKA, ACHE, CACNA1A, SLIT1, CUX2, SEMA5A, WNT3A, TACSTD2, NRP1, TTC3, PREX1, NGF, LEF1, RELN, OVOL2, TGFB1, BDNF, NRCAM, NEFM, SEMA4F, MBP, SMAD3, SEMA3F, ULK2, EPHB3, EFNA1, ZNF703, SFRP1, LIN…	23566, 7101, 9423, 4916, 3170, 85358, 335, 26585, 7049, 7080, 7042, 4747, 7484, 2668, 6474, 650, 57611, 5789, 153090, 5454, 9353, 343472, 4804, 23043, 6387, 23654, 50674, 5979, 7074, 3706, 43, 773, 6585, 23316, 9037, 89780, 4070, 8829, 7267, 57580, 4803, 51176, 5649, 58495, 7040, 627, 4897, 4741, 10505, 4155, 4088, 6405, 9706, 2049, 1942, 80139, 6422, 84894, 7291, 4038, 4825
muscle organ morphogenesis	GO:0048644	8.26422977014937e-10	0	26	6.98217919467226	65	POU4F1, S1PR1, HEY1, PAX7, COL11A1, HEY2, TGFBR3, MYLK, FOXC2, FOXC1, PITX2, SHOX2, TCF15, BMP2, TBX1, TBX20, WNT2, NKX2-5, HAND1, ISL1, DSP, PROX1, DLL4, GSC, RYR2, ZFPM1	5457, 1901, 23462, 5081, 1301, 23493, 7049, 4638, 2303, 2296, 5308, 6474, 6939, 650, 6899, 57057, 7472, 1482, 9421, 3670, 1832, 5629, 54567, 145258, 6262, 161882
epithelial tube formation	GO:0072175	8.86039134481532e-10	0	38	13.212431399149	123	T, SFRP5, FZD1, CTHRC1, BMP4, ZIC2, IRX1, WNT6, PAX3, NOG, SOX9, WNT9B, GDNF, IRX3, PTCH1, ZEB2, HAND1, PLXNB2, SOX8, RET, HNF1B, LHX2, OSR1, IRX2, TFAP2A, PRICKLE1, COBL, FZD2, SIX1, GDF7, OVOL2, ALX1, ZIC5, NODAL, GATA3, SFRP1, TWIST1, ADM	6862, 6425, 8321, 115908, 652, 7546, 79192, 7475, 5077, 9241, 6662, 7484, 2668, 79191, 5727, 9839, 9421, 23654, 30812, 5979, 6928, 9355, 130497, 153572, 7020, 144165, 23242, 2535, 6495, 151449, 58495, 8092, 85416, 4838, 2625, 6422, 7291, 133
gliogenesis	GO:0042063	9.02427072220782e-10	0	49	19.6575198865388	183	HEXB, NR2E1, LGI4, NTRK3, FGF5, PARD3, SOX5, NAB1, OLIG2, NOG, ETV5, APCDD1, PAX6, NKX2-1, SOX9, TGFB2, POU3F1, BMP2, TSPAN2, POU3F2, CSPG4, TRPC4, SOX8, ASCL2, FA2H, GPC1, BIN1, NFIB, NDRG1, NTF3, FGF10, LEF1, RELN, DRD1, FGFR3, TENM4, CDK6, NKX2-2, GSX2, ID2, DLX2, ID4, ASCL1, NKX6-2, DNER, LINGO1, DLX1, ADAM22, NKX6-1	3074, 7101, 163175, 4916, 2250, 56288, 6660, 4664, 10215, 9241, 2119, 147495, 5080, 7080, 6662, 7042, 5453, 650, 10100, 5454, 1464, 7223, 30812, 430, 79152, 2817, 274, 4781, 10397, 4908, 2255, 51176, 5649, 1812, 2261, 26011, 1021, 4821, 170825, 3398, 1746, 3400, 429, 84504, 92737, 84894, 1745, 53616, 4825
regulation of phosphorus metabolic process	GO:0051174	9.22755356063299e-10	0	274	195.393599309367	1819	ADCY4, CCNO, LPAR3, ADRB1, SFRP5, RGS6, GPD1L, FZD1, WNT11, FZD8, TNFSF11, GHR, CDK5R2, FOXJ1, BMP4, ECT2L, NPY2R, RINL, NLRC5, NTRK3, S1PR1, NPPC, FOXA2, FLT1, PARD3, KIAA1244, DUSP1, DKK1, NR2F2, PRKCA, GDF6, GCGR, CRLF1, CDKN1C, TBC1D1, GADD45G, PRKG1, GPR161, RASAL1, ADRB2, APOA1, PSD2, HERC5, FGF19, VAV3, ARHGEF28, RIN3, NOG, RGS19, PPARGC1A, HRH3, PPP1R2, DUSP5, MLXIPL, MDFI, GREM1, AGAP1, …	196883, 10309, 23566, 153, 6425, 9628, 23171, 8321, 7481, 8325, 8600, 2690, 8941, 2302, 652, 345930, 4887, 126432, 84166, 4916, 1901, 4880, 3170, 2321, 56288, 57221, 1843, 22943, 7026, 5578, 392255, 2642, 9244, 1028, 23216, 10912, 5592, 23432, 8437, 154, 335, 84249, 51191, 9965, 10451, 64283, 79890, 9241, 10287, 10891, 11255, 5504, 1847, 51085, 4188, 26585, 116987, 117, 11211, 55450, 19, 7046, 65…
regulation of programmed cell death	GO:0043067	9.37589192027859e-10	0	207	138.784238761793	1292	ADRB1, WNT11, ALX4, BIK, BMP4, RPS6KA2, NPY5R, NOC2L, POU4F1, NR2E1, APBB2, APPL1, DUSP1, TBX3, PRKCA, CRLF1, GADD45G, ANGPTL4, SOX7, ATOH1, LHX4, NDNF, TRAF3, PAX7, VAV3, SLC40A1, NOG, CYP1B1, PPARGC1A, ADAMTSL4, CNTFR, FGF8, SNCB, TGFBR1, BMP7, PNMA2, CASP7, IHH, HRAS, HEY2, AATF, TGFA, MEF2C, SOX9, INHBA, ZMYND11, FOXC2, BTC, RASSF6, TFAP2B, FOXB1, HIPK2, NKX3-1, TGFB2, MCF2L, NEFL, FOXC1, FND…	153, 7481, 60529, 638, 652, 6196, 4889, 26155, 5457, 7101, 323, 26060, 1843, 6926, 5578, 9244, 10912, 51129, 83595, 474, 89884, 79625, 7187, 5081, 10451, 30061, 9241, 1545, 10891, 54507, 1271, 2253, 6620, 7046, 655, 10687, 840, 3549, 3265, 23493, 26574, 7039, 4208, 6662, 3624, 10771, 2303, 685, 166824, 7021, 27023, 28996, 4824, 7042, 23263, 4747, 2296, 84624, 2668, 23321, 1902, 5563, 650, 8633, 2…
negative regulation of neurogenesis	GO:0050768	9.58580915944292e-10	0	50	20.3020287352778	189	NR2E1, NTN1, NTRK3, FOXA2, VAX1, OLIG2, NOG, PAX6, BMP7, SLC6A4, SOX9, SIX3, LPAR1, IRX3, SLIT2, NGFR, SOX8, ISL1, ASCL2, MEIS1, SLIT1, DLL1, SEMA5A, WNT3A, NRP1, RAP1GAP2, TTC3, TLX3, FGFR3, TGFB1, NKX2-2, ISL2, BDNF, ID2, DLX2, SEMA4F, MBP, ID4, ZHX2, SEMA3F, ULK2, DLL3, ASCL1, NKX6-2, CNTN4, EFNA1, LINGO1, DLX1, LRP4, NKX6-1	7101, 9423, 4916, 3170, 11023, 10215, 9241, 5080, 655, 6532, 6662, 6496, 1902, 79191, 9353, 4804, 30812, 3670, 430, 4211, 6585, 28514, 9037, 89780, 8829, 23108, 7267, 30012, 2261, 7040, 4821, 64843, 627, 3398, 1746, 10505, 4155, 3400, 22882, 6405, 9706, 10683, 429, 84504, 152330, 1942, 84894, 1745, 4038, 4825
regulation of epithelial cell migration	GO:0010632	1.00645526945792e-09	0	40	14.3940309551705	134	BMP4, NR2E1, NR2F2, PRKCA, VASH1, TACR1, TGFBR3, SOX9, FOXC2, TGFB2, GPR124, PRKD1, ITGA2, PRKCE, AMOTL1, HBEGF, DAB2IP, EDN1, SLIT2, MET, SCARB1, VEGFC, SEMA5A, KLF4, NRP2, TACSTD2, PROX1, NRP1, FGF10, ALOX12, DLL4, TGFB1, KDR, FLT4, BMPER, GATA3, CCBE1, ITGA3, EFNA1, GPLD1	652, 7101, 7026, 5578, 22846, 6869, 7049, 6662, 2303, 7042, 25960, 5587, 3673, 5581, 154810, 1839, 153090, 1906, 9353, 4233, 949, 7424, 9037, 9314, 8828, 4070, 5629, 8829, 2255, 239, 54567, 7040, 3791, 2324, 168667, 2625, 147372, 3675, 1942, 2822
artery morphogenesis	GO:0048844	1.18887848629329e-09	0	22	5.26348893136832	49	WNT11, BMP4, HEY1, HPGD, FGF8, TGFBR1, HEY2, MYLK, FOXC2, TFAP2B, FOXC1, TBX1, PRRX2, PROX1, NRP1, HOXA1, SIX1, DLL4, MYOCD, PRRX1, HAND2, FOXF1	7481, 652, 23462, 3248, 2253, 7046, 23493, 4638, 2303, 7021, 2296, 6899, 51450, 5629, 8829, 3198, 6495, 54567, 93649, 5396, 9464, 2294
MAPK cascade	GO:0000165	1.20841172957788e-09	0	114	65.0953937226367	606	LPAR3, SFRP5, MAPK4, FZD8, TNFSF11, GHR, BMP4, RPS6KA2, NTRK3, PTGER4, FLT1, DUSP1, PRKCA, GADD45G, SHANK3, ADRB2, APOA1, FGF19, DUSP5, MDFI, GREM1, FZD10, FGF8, TGFBR1, BMP7, HRAS, TGFA, MEF2C, SOX9, ZMYND11, FGF14, IL11, SPRED2, ADRA2C, FZD4, HIPK2, P2RY1, TGFB2, FGF9, GAREM, KISS1R, LPAR1, BMP2, WNK2, POU4F2, LMO3, TBX1, MECOM, PRKCE, PLCB1, PROK2, DAB2IP, CHRNA7, KIAA1804, ZEB2, CSPG4, EDN1, …	23566, 6425, 5596, 8325, 8600, 2690, 652, 6196, 4916, 5734, 2321, 1843, 5578, 10912, 85358, 154, 335, 9965, 1847, 4188, 26585, 11211, 2253, 7046, 655, 3265, 7039, 4208, 6662, 10771, 2259, 3589, 200734, 152, 8322, 28996, 5028, 7042, 2254, 64762, 84634, 1902, 650, 65268, 5458, 55885, 6899, 2122, 5581, 23236, 60675, 153090, 1139, 84451, 9839, 1464, 1906, 148, 238, 4233, 2149, 23043, 5979, 23779, 570…
positive regulation of cellular component movement	GO:0051272	1.23977262288304e-09	0	69	32.7625331442314	305	WNT11, BMP4, NTRK3, S1PR1, FLT1, CAMK1D, PRKCA, RHOD, PAX6, TGFBR1, HRAS, TACR1, MYLK, SOX9, ONECUT2, FOXC2, TGFB2, GPR124, LPAR1, PRKD1, BMP2, RARRES2, ITGA2, PRKCE, AMOTL1, HBEGF, DAB2IP, EDN1, BCL2, MET, F2R, SCARB1, SPHK1, CXCL12, RET, LAMB1, GAS6, VEGFC, SEMA5A, PDGFA, NRP2, TFAP2A, ITGA5, PROX1, NRP1, NTF3, KIT, FGF10, ALOX12, LEF1, RELN, DRD1, ITGA2B, TGFB1, KDR, FLT4, SMAD3, ADRA2A, GATA3…	7481, 652, 4916, 1901, 2321, 57118, 5578, 29984, 5080, 7046, 3265, 6869, 4638, 6662, 9480, 2303, 7042, 25960, 1902, 5587, 650, 5919, 3673, 5581, 154810, 1839, 153090, 1906, 596, 4233, 2149, 949, 8877, 6387, 5979, 3912, 2621, 7424, 9037, 5154, 8828, 7020, 3678, 5629, 8829, 4908, 3815, 2255, 239, 51176, 5649, 1812, 3674, 7040, 3791, 2324, 4088, 150, 2625, 147372, 642273, 3675, 5156, 80139, 2822, 22…
secretion by cell	GO:0032940	1.26824595630199e-09	0	145	89.0496392674354	829	ADRB1, SNAP25, HABP4, TNFSF11, CDK5R2, CACNA1G, SYT7, CACNA1C, NPY5R, KCNMB4, NPY2R, MAFA, PTGER4, FOXA2, TBX3, PRKCA, GCGR, APOA1, AVPR1A, HTR1A, PCSK5, HRH3, GAD1, RSAD2, SYT9, RAB31, PAX6, CADM1, ARNTL, ABCA1, MYO5A, TACR1, SLC6A1, MEF2C, INHBA, CPT1A, ITPR1, SNCAIP, IL11, ADRA2C, FZD4, TFAP2B, PDE8B, NKX3-1, P2RY1, TGFB2, PDE3B, KISS1R, GDNF, CHRNB4, LIN7A, BRSK2, CBLN1, EPHA5, GIPR, PRKCE, P…	153, 6616, 22927, 8600, 8941, 8913, 9066, 775, 4889, 27345, 4887, 389692, 5734, 3170, 6926, 5578, 2642, 335, 552, 3350, 5125, 11255, 2571, 91543, 143425, 11031, 5080, 23705, 406, 19, 4644, 6869, 6529, 4208, 3624, 1374, 3708, 9627, 3589, 152, 8322, 7021, 8622, 4824, 5028, 7042, 5140, 84634, 2668, 1143, 8825, 9024, 869, 2044, 2696, 5581, 23236, 7425, 777, 1906, 8676, 613, 148281, 55240, 2149, 8877,…
respiratory tube development	GO:0030323	1.34752121239244e-09	0	49	19.8723561694518	185	GPSM2, FZD1, WNT11, FOXJ1, BMP4, EPAS1, PKDCC, FOXA2, NOG, LIPA, PCSK5, NKX2-8, FGF8, HHIP, HRAS, NKX2-1, SOX9, MAN1A2, FGF9, HEG1, PITX2, TSHZ3, WNT2, SIM2, GATA6, HOXA5, CEBPA, ADAMTS2, THRB, PDGFA, FGF18, PROX1, NFIB, THRA, FGF10, FOXP4, FGFR3, KDR, NODAL, ADA, MYOCD, TNC, LAMA1, ASCL1, CFTR, ITGA3, PDGFRA, PSEN2, FOXF1	29899, 8321, 7481, 2302, 652, 2034, 91461, 3170, 9241, 3988, 5125, 26257, 2253, 64399, 3265, 7080, 6662, 10905, 2254, 57493, 5308, 57616, 7472, 6493, 2627, 3202, 1050, 9509, 7068, 5154, 8817, 5629, 4781, 7067, 2255, 116113, 2261, 3791, 4838, 100, 93649, 3371, 284217, 429, 1080, 3675, 5156, 5664, 2294
telencephalon regionalization	GO:0021978	1.35561338103308e-09	0	11	1.39643583893445	13	BMP4, PAX6, SIX3, BMP2, EMX2, LHX2, BHLHE22, DMRTA2, GSX2, EOMES, EMX1	652, 5080, 6496, 650, 2018, 9355, 27319, 63950, 170825, 8320, 2016
positive regulation of locomotion	GO:0040017	1.37263602497676e-09	0	70	33.5144601344268	312	WNT11, BMP4, TMPRSS2, NTRK3, S1PR1, FLT1, CAMK1D, PRKCA, RHOD, PAX6, HRAS, TACR1, MYLK, SOX9, ONECUT2, FOXC2, TGFB2, GPR124, LPAR1, PRKD1, BMP2, RARRES2, ITGA2, PRKCE, AMOTL1, HBEGF, DAB2IP, EDN1, SLIT2, BCL2, MET, F2R, SCARB1, SPHK1, CXCL12, RET, LAMB1, GAS6, VEGFC, SEMA5A, PDGFA, NRP2, TFAP2A, ITGA5, PROX1, NRP1, NTF3, KIT, FGF10, ALOX12, LEF1, RELN, DRD1, ITGA2B, TGFB1, KDR, FLT4, SMAD3, ADRA2…	7481, 652, 7113, 4916, 1901, 2321, 57118, 5578, 29984, 5080, 3265, 6869, 4638, 6662, 9480, 2303, 7042, 25960, 1902, 5587, 650, 5919, 3673, 5581, 154810, 1839, 153090, 1906, 9353, 596, 4233, 2149, 949, 8877, 6387, 5979, 3912, 2621, 7424, 9037, 5154, 8828, 7020, 3678, 5629, 8829, 4908, 3815, 2255, 239, 51176, 5649, 1812, 3674, 7040, 3791, 2324, 4088, 150, 2625, 147372, 642273, 3675, 5156, 80139, 28…
pancreas development	GO:0031016	1.52645336548785e-09	0	30	9.13054202380218	85	BMP4, FOXA2, PAX6, ARNTL, HNF4G, IHH, SOX9, ONECUT2, PDE3B, GIPR, GATA6, SMO, NEUROG3, HNF1B, ISL1, ILDR2, PROX1, FGF10, BMP6, CDK6, MEIS2, RFX6, NKX2-2, NKX3-2, INSM1, NR5A2, NKX6-2, FOXF1, NKX6-1, PTF1A	652, 3170, 5080, 406, 3174, 3549, 6662, 9480, 5140, 2696, 2627, 6608, 50674, 6928, 3670, 387597, 5629, 2255, 654, 1021, 4212, 222546, 4821, 579, 3642, 2494, 84504, 2294, 4825, 256297
regulation of gene expression	GO:0010468	1.65936359037682e-09	0	562	456.956773755935	4254	ZBTB10, HEXB, T, ZFHX3, VWC2, VGLL3, TFAP2C, FEZF1, LRRFIP1, RBM20, SFRP5, HOXD13, CRIP1, MAF, FZD1, WNT11, TWIST2, NRARP, ALX4, ESRP1, FZD8, HABP4, HOXB8, TNFSF11, HES4, FOXJ1, BMP4, EPAS1, RPS6KA2, NOC2L, ITIH5, POU4F1, NFATC1, NR2E1, KHDRBS3, CIART, RUNX2, ZIC2, RNF180, CBX8, APBB2, MAFB, NLRC5, HOXD8, NTRK3, FGF5, S1PR1, VGLL2, CDH3, MAFA, ACO1, IRX1, FOXA2, WNT6, FOXI3, HEY1, PTPN3, JUNB, LH…	65986, 3074, 6862, 463, 375567, 389136, 7022, 389549, 9208, 282996, 6425, 3239, 1396, 4094, 8321, 7481, 117581, 441478, 60529, 54845, 8325, 22927, 3218, 8600, 57801, 2302, 652, 2034, 6196, 26155, 80760, 5457, 4772, 7101, 10656, 148523, 860, 7546, 285671, 57332, 323, 9935, 84166, 3234, 4916, 2250, 1901, 245806, 1001, 389692, 48, 79192, 3170, 7475, 344167, 23462, 5774, 3726, 64211, 64388, 1843, 960…
negative regulation of response to stimulus	GO:0048585	1.70915220455287e-09	0	185	121.597336128754	1132	VWC2, SFRP5, RGS6, GPD1L, FZD1, WNT11, NRARP, CTHRC1, FOXJ1, BMP4, NOC2L, LECT1, RUNX2, NPY2R, NLRC5, SULF2, PTGER4, FOXA2, HEY1, GREM2, DUSP1, DKK1, FBN1, PRKCA, DLK2, PRKG1, GPR161, RASAL1, ADRB2, APOA1, DDIT4L, PRDM14, TBX18, NOG, RGS19, DUSP5, APCDD1, OTULIN, MDFI, GREM1, IL27RA, ARNTL, TGFBR1, BMP7, SALL3, HHIP, IHH, HEY2, TGFBR3, NKX2-1, SOX9, ZMYND11, ONECUT2, ITPR1, SPRED2, RGS20, BICC1, …	375567, 6425, 9628, 23171, 8321, 7481, 441478, 115908, 2302, 652, 26155, 11061, 860, 4887, 84166, 55959, 5734, 3170, 23462, 64388, 1843, 22943, 2200, 5578, 65989, 5592, 23432, 8437, 154, 335, 115265, 63978, 9096, 9241, 10287, 1847, 147495, 90268, 4188, 26585, 9466, 406, 7046, 655, 27164, 64399, 3549, 23493, 7049, 7080, 6662, 10771, 9480, 3708, 200734, 8601, 80114, 28996, 129293, 4824, 7042, 2254,…
endothelial cell migration	GO:0043542	1.76945629538844e-09	0	39	14.071776530801	131	BMP4, NR2E1, NR2F2, PRKCA, VASH1, APOA1, CYP1B1, GREM1, TGFBR1, FOXC2, GPR124, PRKD1, EFNB2, AMOTL1, EGR3, DAB2IP, EDN1, TNFSF12, SLIT2, MET, SCARB1, VEGFC, SEMA5A, KLF4, NRP2, PROX1, NRP1, ALOX12, DLL4, TGFB1, KDR, LOXL2, FLT4, BMPER, GATA3, CCBE1, EFNA1, GPLD1, PLXND1	652, 7101, 7026, 5578, 22846, 335, 1545, 26585, 7046, 2303, 25960, 5587, 1948, 154810, 1960, 153090, 1906, 8742, 9353, 4233, 949, 7424, 9037, 9314, 8828, 5629, 8829, 239, 54567, 7040, 3791, 4017, 2324, 168667, 2625, 147372, 1942, 2822, 23129
lung development	GO:0030324	1.89400147810894e-09	0	48	19.4426836036258	181	GPSM2, FZD1, WNT11, FOXJ1, BMP4, EPAS1, PKDCC, FOXA2, NOG, LIPA, NKX2-8, FGF8, HHIP, HRAS, NKX2-1, SOX9, MAN1A2, FGF9, HEG1, PITX2, TSHZ3, WNT2, SIM2, GATA6, HOXA5, CEBPA, ADAMTS2, THRB, PDGFA, FGF18, PROX1, NFIB, THRA, FGF10, FOXP4, FGFR3, KDR, NODAL, ADA, MYOCD, TNC, LAMA1, ASCL1, CFTR, ITGA3, PDGFRA, PSEN2, FOXF1	29899, 8321, 7481, 2302, 652, 2034, 91461, 3170, 9241, 3988, 26257, 2253, 64399, 3265, 7080, 6662, 10905, 2254, 57493, 5308, 57616, 7472, 6493, 2627, 3202, 1050, 9509, 7068, 5154, 8817, 5629, 4781, 7067, 2255, 116113, 2261, 3791, 4838, 100, 93649, 3371, 284217, 429, 1080, 3675, 5156, 5664, 2294
regulation of secretion by cell	GO:1903530	1.89801090366198e-09	0	101	55.8574335573781	520	ADRB1, SNAP25, TNFSF11, CDK5R2, CACNA1G, SYT7, CACNA1C, NPY5R, KCNMB4, NPY2R, PTGER4, FOXA2, PRKCA, APOA1, AVPR1A, HTR1A, HRH3, RSAD2, SYT9, PAX6, CADM1, ARNTL, TACR1, MEF2C, INHBA, CPT1A, ITPR1, SNCAIP, IL11, ADRA2C, TFAP2B, PDE8B, NKX3-1, P2RY1, TGFB2, PDE3B, KISS1R, GDNF, CHRNB4, BRSK2, EPHA5, GIPR, PRKCE, PLCB1, CACNA1E, EDN1, BCR, F2R, SPHK1, CXCL12, ISL1, HTR6, RUNX1, NMU, CADPS2, DOC2B, AC…	153, 6616, 8600, 8941, 8913, 9066, 775, 4889, 27345, 4887, 5734, 3170, 5578, 335, 552, 3350, 11255, 91543, 143425, 5080, 23705, 406, 6869, 4208, 3624, 1374, 3708, 9627, 3589, 152, 7021, 8622, 4824, 5028, 7042, 5140, 84634, 2668, 1143, 9024, 2044, 2696, 5581, 23236, 777, 1906, 613, 2149, 8877, 6387, 3670, 3362, 861, 10874, 93664, 8447, 43, 51083, 2621, 7424, 773, 1268, 1149, 79651, 1946, 91608, 29…
neuron-neuron synaptic transmission	GO:0007270	1.90133678555528e-09	0	38	13.5346858235185	126	TMOD2, NPY5R, NPY2R, SHANK3, GRIA4, SLC6A4, HRAS, TACR1, SLC6A1, MEF2C, GRIA1, PLCL1, GDNF, SHC3, PRKCE, CACNB4, ADRA1A, GRID1, CACNA1A, CNR1, GRM7, SNCA, RELN, DRD1, GRM3, GRIN3A, STXBP1, BDNF, GRIK3, SYN3, DRD4, RASD2, GABRB2, NAT8L, GRIN2D, CA2, HTR1B, NLGN1	29767, 4889, 4887, 85358, 2893, 6532, 3265, 6869, 6529, 4208, 2890, 5334, 2668, 53358, 5581, 785, 148, 2894, 773, 1268, 2917, 6622, 5649, 1812, 2913, 116443, 6812, 627, 2899, 8224, 1815, 23551, 2561, 339983, 2906, 760, 3351, 22871
secretion	GO:0046903	1.91785465099435e-09	0	160	101.510143676389	945	ADRB1, SNAP25, HABP4, HRH2, TNFSF11, CDK5R2, CACNA1G, SYT7, CACNA1C, NPY5R, KCNMB4, NPY2R, MAFA, PTGER4, FOXA2, TBX3, PRKCA, GCGR, APOA1, AVPR1A, HTR1A, PCSK5, HRH3, GAD1, RSAD2, SYT9, RAB31, PAX6, CADM1, ARNTL, ABCA1, MYO5A, TACR1, SLC6A1, MEF2C, INHBA, CPT1A, ITPR1, SNCAIP, IL11, ADRA2C, FZD4, TFAP2B, FOXB1, PDE8B, NKX3-1, P2RY1, TGFB2, PDE3B, KISS1R, GDNF, CHRNB4, LIN7A, BRSK2, CBLN1, NEURL1, …	153, 6616, 22927, 3274, 8600, 8941, 8913, 9066, 775, 4889, 27345, 4887, 389692, 5734, 3170, 6926, 5578, 2642, 335, 552, 3350, 5125, 11255, 2571, 91543, 143425, 11031, 5080, 23705, 406, 19, 4644, 6869, 6529, 4208, 3624, 1374, 3708, 9627, 3589, 152, 8322, 7021, 27023, 8622, 4824, 5028, 7042, 5140, 84634, 2668, 1143, 8825, 9024, 869, 9148, 2044, 2696, 5581, 23236, 7425, 777, 1906, 8676, 785, 613, 72…
columnar/cuboidal epithelial cell differentiation	GO:0002065	2.21686218916691e-09	0	31	9.77505087254116	91	WNT11, BMP4, GATA5, PAX6, FGF8, ARNTL, MYO5A, MEF2C, BMP2, ZEB2, GATA6, BCL2, SMO, HOXA5, CDKN1A, MITF, RARB, KIT, BMP6, FOXP4, CDK6, RFX6, NKX2-2, NODAL, NKX3-2, INSM1, ADAMTS20, ASCL1, KLF5, PRDM1, NKX6-1	7481, 652, 140628, 5080, 2253, 406, 4644, 4208, 650, 9839, 2627, 596, 6608, 3202, 1026, 4286, 5915, 3815, 654, 116113, 1021, 222546, 4821, 4838, 579, 3642, 80070, 429, 688, 639, 4825
regulation of epithelial cell differentiation	GO:0030856	2.2740420523359e-09	0	34	11.3863229943886	106	FOXJ1, BMP4, AQP3, TBX3, ATOH1, PAX6, ARNTL, HEY2, SOX9, LHX1, WNT9B, GDNF, MAFF, ZEB2, BCL2, SMO, GAL, OSR1, DLL1, MSX2, ALOX12, ZEB1, OVOL2, BMP6, FOXP4, NODAL, CYP27B1, SFN, ADAMTS20, FAT4, GATA3, ASCL1, NKX6-1, FRZB	2302, 652, 360, 6926, 474, 5080, 406, 23493, 6662, 3975, 7484, 2668, 23764, 9839, 596, 6608, 51083, 130497, 28514, 4488, 239, 6935, 58495, 654, 116113, 4838, 1594, 2810, 80070, 79633, 2625, 429, 4825, 2487
regulation of neuron projection development	GO:0010975	2.35749193423907e-09	0	64	29.862243324906	278	LPAR3, FEZ1, SNAP25, NR2E1, NTN1, NTRK3, CAMK1D, SHANK3, NDNF, PAX6, BMP7, MEF2C, NEFL, SHOX2, LPAR1, PRKD1, NEURL1, CNTN1, ISLR2, PTPRD, DAB2IP, POU3F2, SLIT2, BARHL2, NGFR, TNIK, SPHK1, CXCL12, PLXNB2, NEUROG3, RET, TIAM1, ITPKA, ACHE, CACNA1A, SLIT1, CUX2, CNR1, SEMA5A, WNT3A, NEGR1, NRP1, RAP1GAP2, VLDLR, PREX1, COBL, NGF, RELN, CAMK1, BDNF, NRCAM, NEFM, SEMA4F, MBP, GATA3, SEMA3F, ULK2, ITGA…	23566, 9638, 6616, 7101, 9423, 4916, 57118, 85358, 79625, 5080, 655, 4208, 4747, 6474, 1902, 5587, 9148, 1272, 57611, 5789, 153090, 5454, 9353, 343472, 4804, 23043, 8877, 6387, 23654, 50674, 5979, 7074, 3706, 43, 773, 6585, 23316, 1268, 9037, 89780, 257194, 8829, 23108, 7436, 57580, 23242, 4803, 5649, 8536, 627, 4897, 4741, 10505, 4155, 2625, 6405, 9706, 3675, 2049, 1942, 84894, 4038, 4825, 22871
eye morphogenesis	GO:0048592	2.37362871101504e-09	0	41	15.360794228279	143	HCN1, BMP4, FOXF2, IRX5, PAX6, BMP7, IHH, SOX9, LHX1, TFAP2B, HIPK2, SIX3, PITX2, SOX1, NKD1, WNT2, BCL2, VSX1, SOX8, BHLHE22, MEIS1, WNT9A, TFAP2A, PROX1, GAS1, RARB, MEGF11, FJX1, VAX2, RORB, ZEB1, TDRD7, FGFR3, ALDH1A3, BDNF, COL8A1, OTX2, FOXL2, PRDM1, TWIST1, PTF1A	348980, 652, 2295, 10265, 5080, 655, 3549, 6662, 3975, 7021, 28996, 6496, 5308, 6656, 85407, 7472, 596, 30813, 30812, 27319, 4211, 7483, 7020, 5629, 2619, 5915, 84465, 24147, 25806, 6096, 6935, 23424, 2261, 220, 627, 1295, 5015, 668, 639, 7291, 256297
regulation of apoptotic process	GO:0042981	2.41311308982762e-09	0	204	137.817475488685	1283	ADRB1, WNT11, ALX4, BIK, BMP4, RPS6KA2, NPY5R, NOC2L, POU4F1, NR2E1, APBB2, APPL1, DUSP1, TBX3, PRKCA, CRLF1, GADD45G, ANGPTL4, SOX7, ATOH1, LHX4, NDNF, TRAF3, PAX7, VAV3, SLC40A1, NOG, CYP1B1, PPARGC1A, ADAMTSL4, CNTFR, FGF8, SNCB, TGFBR1, BMP7, PNMA2, CASP7, IHH, HRAS, HEY2, AATF, TGFA, MEF2C, SOX9, INHBA, ZMYND11, FOXC2, BTC, RASSF6, TFAP2B, FOXB1, HIPK2, NKX3-1, TGFB2, MCF2L, NEFL, FOXC1, FND…	153, 7481, 60529, 638, 652, 6196, 4889, 26155, 5457, 7101, 323, 26060, 1843, 6926, 5578, 9244, 10912, 51129, 83595, 474, 89884, 79625, 7187, 5081, 10451, 30061, 9241, 1545, 10891, 54507, 1271, 2253, 6620, 7046, 655, 10687, 840, 3549, 3265, 23493, 26574, 7039, 4208, 6662, 3624, 10771, 2303, 685, 166824, 7021, 27023, 28996, 4824, 7042, 23263, 4747, 2296, 84624, 2668, 23321, 1902, 5563, 650, 8633, 2…
muscle tissue morphogenesis	GO:0060415	2.45655621472284e-09	0	24	6.33767034593328	59	POU4F1, S1PR1, HEY1, PAX7, COL11A1, HEY2, TGFBR3, MYLK, FOXC2, FOXC1, PITX2, SHOX2, BMP2, TBX1, TBX20, WNT2, NKX2-5, HAND1, ISL1, DSP, PROX1, DLL4, RYR2, ZFPM1	5457, 1901, 23462, 5081, 1301, 23493, 7049, 4638, 2303, 2296, 5308, 6474, 650, 6899, 57057, 7472, 1482, 9421, 3670, 1832, 5629, 54567, 6262, 161882
gastrulation	GO:0007369	2.49692788470347e-09	0	46	18.3685021890609	171	T, BMP4, FOXA2, DUSP1, DKK1, SOX7, APOA1, NOG, DUSP5, COL6A1, COL11A1, FGF8, BMP7, COL12A1, INHBA, FOXC2, LHX1, FOXC1, SIX2, COL4A2, ITGA2, MIXL1, TBX20, GATA6, HAND1, HNF1B, LAMB1, OSR1, WNT3A, KLF4, ITGA5, LEF1, OSR2, TENM4, GSC, WLS, NODAL, DACT1, EXT1, EOMES, COL8A1, SMAD3, OTX2, ITGA3, DUSP4, FOXF1	6862, 652, 3170, 1843, 22943, 83595, 335, 9241, 1847, 1291, 1301, 2253, 655, 1303, 3624, 2303, 3975, 2296, 10736, 1284, 3673, 83881, 57057, 2627, 9421, 6928, 3912, 130497, 89780, 9314, 3678, 51176, 116039, 26011, 145258, 79971, 4838, 51339, 2131, 8320, 1295, 4088, 5015, 3675, 1846, 2294
rhythmic process	GO:0048511	2.57330018286892e-09	0	61	27.928716778689	260	NPY5R, CIART, NPY2R, NTRK3, BHLHE41, HES7, PPARGC1A, NFIL3, NFKB2, ARNTL, ARNTL2, SLC6A4, NKX2-1, INHBA, FZD4, TGFB2, SIX3, FOXC1, KCNH7, PRKAA2, EREG, MTNR1A, FAS, PROK2, EGR3, VGF, SLIT2, BCL2, NGFR, RUNX1, SIK1, SOX14, BMPR1B, PROX1, KIT, NGF, RORB, ENOX1, INHBB, AHR, KDR, GRIN3A, JUN, BDNF, NR1D1, ID2, BHLHE40, ADA, ID3, HS3ST2, PER2, DRD4, PPARA, PDGFRA, RORA, HTR7, FOXL2, ADAMTS1, SLIT3, TW…	4889, 148523, 4887, 4916, 79365, 84667, 10891, 4783, 4791, 406, 56938, 6532, 7080, 3624, 8322, 7042, 6496, 2296, 90134, 5563, 2069, 4543, 355, 60675, 1960, 7425, 9353, 596, 4804, 861, 150094, 8403, 658, 5629, 3815, 4803, 6096, 55068, 3625, 196, 3791, 116443, 3725, 627, 9572, 3398, 8553, 100, 3399, 9956, 8864, 1815, 5465, 5156, 6095, 3363, 668, 9510, 6586, 7291, 8792
positive regulation of epithelial cell migration	GO:0010634	2.70249045681516e-09	0	29	8.80828759943269	82	BMP4, PRKCA, TACR1, SOX9, FOXC2, TGFB2, GPR124, PRKD1, ITGA2, PRKCE, AMOTL1, HBEGF, EDN1, MET, SCARB1, VEGFC, SEMA5A, NRP2, PROX1, NRP1, FGF10, ALOX12, TGFB1, KDR, FLT4, GATA3, CCBE1, ITGA3, GPLD1	652, 5578, 6869, 6662, 2303, 7042, 25960, 5587, 3673, 5581, 154810, 1839, 1906, 4233, 949, 7424, 9037, 8828, 5629, 8829, 2255, 239, 7040, 3791, 2324, 2625, 147372, 3675, 2822
cation transport	GO:0006812	2.82071070732891e-09	0	160	102.047234383671	950	MCOLN3, LPAR3, ADRB1, CNGA1, SCN2B, CACHD1, SLC4A4, JPH3, GPD1L, KCNB2, HCN1, CACNA1G, JPH4, CACNA1C, NFATC1, KCNMB4, NPY2R, ATP11B, PTPN3, KCNK9, TMEM38B, KCNG3, KCNA3, ADRB2, HTR1A, GNB5, NPY, SLC40A1, JPH1, KCNK1, KCNN1, HRH3, KCNF1, PIEZO2, KCNJ4, STC2, MYO5A, SLC6A4, NIPAL1, MYLK, CPT1A, CRACR2B, FGF14, ITPR1, TRPC3, SLC22A5, ATP6V1C2, KCNK5, GNAO1, GDNF, CHRNB4, CACNA2D3, KCNA1, KCNH7, PRKA…	55283, 23566, 153, 1259, 6327, 57685, 8671, 57338, 23171, 9312, 348980, 8913, 84502, 775, 4772, 27345, 4887, 23200, 5774, 51305, 55151, 170850, 3738, 154, 3350, 10681, 4852, 30061, 56704, 3775, 3780, 11255, 3754, 63895, 3761, 8614, 4644, 6532, 152519, 4638, 1374, 283229, 2259, 3708, 7222, 6584, 245973, 8645, 2775, 2668, 1143, 55799, 3736, 90134, 5563, 65268, 10021, 7781, 3755, 1272, 6549, 3764, 6…
myotube differentiation	GO:0014902	3.0548023934505e-09	0	32	10.4195597212801	97	ZFHX3, ACTA1, TANC1, BMP4, TBX3, BHLHE41, AVPR1A, MEF2C, SOX9, PITX2, SHOX2, MKX, TBX1, KIAA1161, PLCB1, NKX2-5, BCL2, SMO, MET, SOX8, SIK1, IGFBP3, PRICKLE1, MYOD1, KCNH1, THRA, TGFB1, BOC, ID3, BARX2, MYOCD, DNER	463, 58, 85461, 652, 6926, 79365, 552, 4208, 6662, 5308, 6474, 283078, 6899, 57462, 23236, 1482, 596, 6608, 4233, 30812, 150094, 3486, 144165, 4654, 3756, 7067, 7040, 91653, 3399, 8538, 93649, 92737
middle ear morphogenesis	GO:0042474	3.59655512188728e-09	0	14	2.36319911204292	22	NOG, SIX2, TBX1, TSHZ1, EDN1, OSR1, PRRX2, GAS1, SIX1, OSR2, GSC, NKX3-2, PRRX1, MSX1	9241, 10736, 6899, 10194, 1906, 130497, 51450, 2619, 6495, 116039, 145258, 579, 5396, 4487
system process	GO:0003008	3.66651554369968e-09	0	277	200.657088240735	1868	HEXB, ACTA1, ADRB1, TMOD2, CNGA1, SCN2B, SFRP5, ATRN, JPH3, GPD1L, KCNB2, TANC1, GJD2, HOXB8, HRH2, CACNA1G, CNTNAP1, JPH4, BMP4, EPAS1, RPS6KA2, CACNA1C, POU4F1, NR2E1, KCNMB4, LGI4, NPY2R, ZIC2, IGDCC3, S1PR1, CDH3, NPPC, SULF2, ACO1, AQP3, PARD3, CELF2, TBX3, PRKCA, GCGR, SHANK3, PRKG1, ADRB2, APOA1, AVPR1A, COL14A1, NAB1, OLIG2, JAKMIP1, HTR1A, IRX5, NPY, TBX18, PAX3, HMCN1, CYP1B1, PCSK5, HR…	3074, 58, 153, 29767, 1259, 6327, 6425, 8455, 57338, 23171, 9312, 85461, 57369, 3218, 3274, 8913, 8506, 84502, 652, 2034, 6196, 775, 5457, 7101, 27345, 163175, 4887, 7546, 9543, 1901, 1001, 4880, 55959, 48, 360, 56288, 10659, 6926, 5578, 2642, 85358, 5592, 154, 335, 552, 7373, 4664, 10215, 152789, 3350, 10265, 4852, 9096, 5077, 83872, 1545, 5125, 11255, 5080, 1301, 63895, 4644, 6532, 111, 3265, 2…
action potential	GO:0001508	3.75820539244935e-09	0	51	21.6984645742122	202	HEXB, SCN2B, ATRN, GPD1L, GJD2, CACNA1G, CNTNAP1, CACNA1C, KCNMB4, LGI4, PARD3, PTPN3, NAB1, OLIG2, MYO5A, TACR1, CHRNB4, LPAR1, POU3F1, TSPAN2, POU3F2, SNTA1, CACNA1E, ADRA1A, KCNJ2, SCN3B, SCN5A, DSP, CACNA1A, CNR1, FA2H, GPC1, PLLP, RARB, NDRG1, NTF3, UGT8, DRD1, KCND2, FGFR3, TGFB1, TENM4, RYR2, EPB41L3, MBP, FGF12, ID4, SLC8A1, NKX6-2, CHRNA4, ADAM22	3074, 6327, 8455, 23171, 57369, 8913, 8506, 775, 27345, 163175, 56288, 5774, 4664, 10215, 4644, 6869, 1143, 1902, 5453, 10100, 5454, 6640, 777, 148, 3759, 55800, 6331, 1832, 773, 1268, 79152, 2817, 51090, 5915, 10397, 4908, 7368, 1812, 3751, 2261, 7040, 26011, 6262, 23136, 4155, 2257, 3400, 6546, 84504, 1137, 53616
striated muscle cell differentiation	GO:0051146	3.8891466410555e-09	0	54	23.6319911204292	220	ZFHX3, ACTA1, ADRB1, TANC1, BMP4, FHOD3, DKK1, TBX3, BHLHE41, AVPR1A, COL14A1, NEBL, GREM1, HRAS, HEY2, MEF2C, SOX9, PITX2, SHOX2, BMP2, MKX, TBX1, EFNB2, KIAA1161, PLCB1, EDN1, CACNB4, GATA6, NKX2-5, BCL2, SMO, MET, NEK5, SOX8, SIK1, NKX2-6, WNT3A, IGFBP3, PRICKLE1, PROX1, MYOD1, KCNH1, RARB, THRA, LEF1, TGFB1, BOC, ID3, BARX2, MYOCD, SLC8A1, PDGFRA, DNER, MSX1	463, 58, 153, 85461, 652, 80206, 22943, 6926, 79365, 552, 7373, 10529, 26585, 3265, 23493, 4208, 6662, 5308, 6474, 650, 283078, 6899, 1948, 57462, 23236, 1906, 785, 2627, 1482, 596, 6608, 4233, 341676, 30812, 150094, 137814, 89780, 3486, 144165, 5629, 4654, 3756, 5915, 7067, 51176, 7040, 91653, 3399, 8538, 93649, 6546, 5156, 92737, 4487
epithelial to mesenchymal transition	GO:0001837	4.04480720380016e-09	0	31	9.98988715545415	93	NFATC1, FOXA2, HEY1, FOXF2, NOG, GREM1, FGF8, TGFBR1, BMP7, HEY2, TGFBR3, NKX2-1, SOX9, TGFB2, BMP2, DAB2IP, WNT2, MSX2, LEF1, OVOL2, TGFB1, GSC, LOXL2, ADAM15, EOMES, SMAD3, EFNA1, ZNF703, SFRP1, TWIST1, MSX1	4772, 3170, 23462, 2295, 9241, 26585, 2253, 7046, 655, 23493, 7049, 7080, 6662, 7042, 650, 153090, 7472, 4488, 51176, 58495, 7040, 145258, 4017, 8751, 8320, 4088, 1942, 80139, 6422, 7291, 4487
response to chemical	GO:0042221	4.19140694197603e-09	0	494	396.158105691558	3688	ADCY4, CCNO, FEZ1, FEZF1, ACTA1, SCN2B, DPYSL4, CRIP1, PAQR8, FZD1, WNT11, HCN1, TNFSF11, GHR, ST8SIA2, CACNA1G, CNTNAP1, BMP4, EPAS1, NUP210, RPS6KA2, CACNA1C, NR2E1, KCNMB4, LECT1, RUNX2, ZIC2, APBB2, XPA, NTN1, DPYSL5, APPL1, NLRC5, PLD1, MARC2, NTRK3, FGF5, S1PR1, CDH3, MAFA, NPPC, SULF2, ACO1, PTGER4, AQP3, FOXA2, WNT6, FLT1, PARD3, HEY1, JUNB, IL17RA, GREM2, DUSP1, DKK1, FBN1, NR2F2, VAX1, …	196883, 10309, 9638, 389549, 58, 6327, 10570, 1396, 85315, 8321, 7481, 348980, 8600, 2690, 8128, 8913, 8506, 652, 2034, 23225, 6196, 775, 7101, 27345, 11061, 860, 7546, 323, 7507, 9423, 56896, 26060, 84166, 5337, 54996, 4916, 2250, 1901, 1001, 389692, 4880, 55959, 48, 5734, 360, 3170, 7475, 2321, 56288, 23462, 3726, 23765, 64388, 1843, 22943, 2200, 7026, 11023, 57118, 5578, 2642, 140628, 1028, 20…
central nervous system neuron development	GO:0021954	4.33129006850809e-09	0	27	7.94894246778072	74	NR2E1, NPY, ARHGEF28, FGF8, SALL3, MAP2, BTG2, SOX1, MYCBP2, SLIT2, FEZF2, BHLHE22, SLIT1, NEUROG2, NRP2, TFAP2A, NRP1, NFIB, DRD1, LMX1B, GBX2, ASCL1, EPHB3, NR4A2, LINGO1, SLIT3, CDH11	7101, 4852, 64283, 2253, 27164, 4133, 7832, 6656, 23077, 9353, 55079, 27319, 6585, 63973, 8828, 7020, 8829, 4781, 1812, 4010, 2637, 429, 2049, 4929, 84894, 6586, 1009
neural tube development	GO:0021915	4.54535540709011e-09	0	43	16.8646482086699	157	T, SFRP5, FZD1, CTHRC1, BMP4, ZIC2, FOXA2, EN1, GPR161, DCHS1, PLXNA2, PAX7, PAX3, NOG, PAX6, FGF8, FOXB1, PTCH1, ZEB2, HES3, SMO, PLXNB2, LHX2, WNT3A, TFAP2A, PRICKLE1, PROX1, GAS1, COBL, FZD2, GDF7, OVOL2, GSC, ALX1, ZIC5, NODAL, TCF7, GBX2, FERD3L, SFRP1, PSEN2, TWIST1, ADM	6862, 6425, 8321, 115908, 652, 7546, 3170, 2019, 23432, 8642, 5362, 5081, 5077, 9241, 5080, 2253, 27023, 5727, 9839, 390992, 6608, 23654, 9355, 89780, 7020, 144165, 5629, 2619, 23242, 2535, 151449, 58495, 145258, 8092, 85416, 4838, 6932, 2637, 222894, 6422, 5664, 7291, 133
respiratory system development	GO:0060541	4.57054240175829e-09	0	52	22.4503915644077	209	GPSM2, FZD1, WNT11, FOXJ1, BMP4, EPAS1, PKDCC, FOXA2, NOG, LIPA, NKX2-8, FGF8, HHIP, HRAS, NKX2-1, SOX9, MAN1A2, FGF9, HEG1, PITX2, TSHZ3, WNT2, SIM2, GATA6, MSC, HOXA5, CEBPA, ADAMTS2, THRB, PDGFA, FGF18, PROX1, NFIB, THRA, FGF10, LEF1, FOXP4, FGFR3, KDR, ALDH1A3, NODAL, ADA, MYOCD, TNC, LAMA1, ASCL1, CFTR, ITGA3, PDGFRA, DLX5, PSEN2, FOXF1	29899, 8321, 7481, 2302, 652, 2034, 91461, 3170, 9241, 3988, 26257, 2253, 64399, 3265, 7080, 6662, 10905, 2254, 57493, 5308, 57616, 7472, 6493, 2627, 9242, 3202, 1050, 9509, 7068, 5154, 8817, 5629, 4781, 7067, 2255, 51176, 116113, 2261, 3791, 220, 4838, 100, 93649, 3371, 284217, 429, 1080, 3675, 5156, 1749, 5664, 2294
regulation of morphogenesis of a branching structure	GO:0060688	4.7003989582616e-09	0	22	5.58574335573781	52	HOXD13, BMP4, NOG, ETV5, BMP7, SOX9, LHX1, GDNF, SHOX2, SIX2, WNT2, SMO, MET, SOX8, HNF1B, PDGFA, TACSTD2, FGF10, SIX1, TGFB1, PGF, SFRP1	3239, 652, 9241, 2119, 655, 6662, 3975, 2668, 6474, 10736, 7472, 6608, 4233, 30812, 6928, 5154, 4070, 2255, 6495, 7040, 5228, 6422
limbic system development	GO:0021761	4.78481487954697e-09	0	28	8.48603317506321	79	CDK5R2, NR2E1, LHX5, TBX3, NKX2-1, FOXB1, PITX2, BTG2, EPHA5, ZEB2, POU3F2, EMX2, FEZF2, NKX2-6, WNT3A, NRP2, ZBTB18, PROX1, NRP1, LEF1, RELN, DRD1, ALDH1A3, CDK6, DLX2, ID4, DLX1, RAX	8941, 7101, 64211, 6926, 7080, 27023, 5308, 7832, 2044, 9839, 5454, 2018, 55079, 137814, 89780, 8828, 10472, 5629, 8829, 51176, 5649, 1812, 220, 1021, 1746, 3400, 1745, 30062
regulation of cell death	GO:0010941	5.13580370376265e-09	0	212	145.766417956465	1357	ADRB1, WNT11, ALX4, BIK, BMP4, RPS6KA2, NPY5R, NOC2L, POU4F1, NR2E1, APBB2, APPL1, NTRK3, DUSP1, TBX3, PRKCA, CRLF1, GADD45G, ANGPTL4, SOX7, ATOH1, LHX4, NDNF, TRAF3, PAX7, VAV3, SLC40A1, NOG, CYP1B1, PPARGC1A, ADAMTSL4, CNTFR, FGF8, SNCB, TGFBR1, BMP7, PNMA2, CASP7, IHH, HRAS, HEY2, AATF, TGFA, MEF2C, SOX9, INHBA, ZMYND11, FOXC2, BTC, RASSF6, TFAP2B, FOXB1, HIPK2, NKX3-1, TGFB2, MCF2L, NEFL, FOX…	153, 7481, 60529, 638, 652, 6196, 4889, 26155, 5457, 7101, 323, 26060, 4916, 1843, 6926, 5578, 9244, 10912, 51129, 83595, 474, 89884, 79625, 7187, 5081, 10451, 30061, 9241, 1545, 10891, 54507, 1271, 2253, 6620, 7046, 655, 10687, 840, 3549, 3265, 23493, 26574, 7039, 4208, 6662, 3624, 10771, 2303, 685, 166824, 7021, 27023, 28996, 4824, 7042, 23263, 4747, 2296, 84624, 2668, 23321, 1902, 5587, 5563, …
vascular endothelial growth factor receptor signaling pathway	GO:0048010	5.18804247999386e-09	0	20	4.72639822408584	44	LECT1, FLT1, FOXC2, FZD4, FGF9, FOXC1, PRKD1, DAB2IP, PRKCB, GRB10, VEGFC, NRP2, ITGA5, FGF18, NRP1, FGF10, KDR, PGF, FLT4, MAPKAPK2	11061, 2321, 2303, 8322, 2254, 2296, 5587, 153090, 5579, 2887, 7424, 8828, 3678, 8817, 8829, 2255, 3791, 5228, 2324, 9261
cellular response to lipid	GO:0071396	5.27808809682516e-09	0	71	35.2331503977308	328	PAQR8, WNT11, BMP4, NR2E1, NTRK3, WNT6, HEY1, NR2F2, PRKCA, PPARGC1A, PAX6, FZD10, ABCA1, BMP7, HNF4G, SLC6A4, MEF2C, SOX9, INHBA, CPT1A, FZD4, TICAM1, NKX3-1, WNT9B, CYP26A1, PTCH1, TBX1, PID1, PRKCE, DAB2IP, WNT2, EDN1, SMO, BRINP1, ZC3H12A, SCARB1, ESRRG, RET, ISL1, OSR1, THRB, WNT3A, WNT9A, MYOD1, RARB, THRA, FLT3, MSX2, PLSCR4, ALOX12, RORB, LEF1, TGFB1, FBXO32, NR1D1, TNFAIP3, CYP27B1, TNC,…	85315, 7481, 652, 7101, 4916, 7475, 23462, 7026, 5578, 10891, 5080, 11211, 19, 655, 3174, 6532, 4208, 6662, 3624, 1374, 8322, 148022, 4824, 7484, 1592, 5727, 6899, 55022, 5581, 153090, 7472, 1906, 6608, 1620, 80149, 949, 2104, 5979, 3670, 130497, 7068, 89780, 7483, 4654, 5915, 7067, 2322, 4488, 57088, 239, 6096, 51176, 7040, 114907, 9572, 7128, 1594, 3371, 5465, 2494, 3055, 4929, 339479, 6095, 80…
positive regulation of MAPK cascade	GO:0043410	5.34371011528061e-09	0	80	41.5708207436641	387	LPAR3, FZD8, TNFSF11, GHR, BMP4, NTRK3, FLT1, PRKCA, GADD45G, ADRB2, FGF19, MDFI, FZD10, TGFBR1, HRAS, TGFA, MEF2C, IL11, ADRA2C, FZD4, HIPK2, P2RY1, TGFB2, FGF9, GAREM, KISS1R, LPAR1, BMP2, TBX1, PRKCE, PLCB1, PROK2, DAB2IP, CHRNA7, KIAA1804, ZEB2, CSPG4, EDN1, ADRA1A, ALK, MET, F2R, TNIK, ARHGAP8, ACKR3, GAS6, PDGFA, IGFBP3, FGF18, DIRAS2, NRP1, NTF3, FLT3, KIT, KL, ERCC6, FGF10, NGF, SHC2, FGF…	23566, 8325, 8600, 2690, 652, 4916, 2321, 5578, 10912, 154, 9965, 4188, 11211, 7046, 3265, 7039, 4208, 3589, 152, 8322, 28996, 5028, 7042, 2254, 64762, 84634, 1902, 650, 6899, 5581, 23236, 60675, 153090, 1139, 84451, 9839, 1464, 1906, 148, 238, 4233, 2149, 23043, 23779, 57007, 2621, 5154, 3486, 8817, 54769, 8829, 4908, 2322, 3815, 9365, 2074, 2255, 4803, 25759, 2261, 7040, 3791, 51196, 2324, 2066…
nerve development	GO:0021675	5.3918509137265e-09	0	26	7.51926990195474	70	POU4F1, SULF2, TBX1, HES3, ATP8B1, NGFR, SMO, RET, ISL1, HOXB3, NRP2, TFAP2A, NRP1, NTF3, HOXA1, SIX1, FGFR3, CTSV, NKX2-2, BDNF, HOXB2, SEMA3F, GABRB2, GABRA5, NPTX1, POU4F3	5457, 55959, 6899, 390992, 5205, 4804, 6608, 5979, 3670, 3213, 8828, 7020, 8829, 4908, 3198, 6495, 2261, 1515, 4821, 627, 3212, 6405, 2561, 2558, 4884, 5459
cardiac ventricle development	GO:0003231	5.4199740420905e-09	0	31	10.0973052969106	94	FZD1, WNT11, NPY5R, POU4F1, NPY2R, HEY1, TBX3, COL11A1, HEY2, TGFBR3, MEF2C, FOXC2, FOXC1, HEG1, PITX2, TBX20, NKX2-5, HAND1, ISL1, SCN5A, DSP, PROX1, FZD2, DLL4, RYR2, ID2, MYOCD, ZFPM1, GATA3, HAND2, FOXF1	8321, 7481, 4889, 5457, 4887, 23462, 6926, 1301, 23493, 7049, 4208, 2303, 2296, 57493, 5308, 57057, 1482, 9421, 3670, 6331, 1832, 5629, 2535, 54567, 6262, 3398, 93649, 161882, 2625, 9464, 2294
negative regulation of signal transduction	GO:0009968	5.76955838884931e-09	0	153	97.4282543010421	907	VWC2, SFRP5, RGS6, GPD1L, FZD1, WNT11, NRARP, CTHRC1, BMP4, NOC2L, LECT1, RUNX2, NLRC5, SULF2, HEY1, GREM2, DUSP1, DKK1, FBN1, PRKCA, DLK2, GPR161, RASAL1, ADRB2, APOA1, DDIT4L, PRDM14, TBX18, NOG, RGS19, DUSP5, APCDD1, MDFI, GREM1, ARNTL, TGFBR1, BMP7, SALL3, HHIP, IHH, HEY2, TGFBR3, NKX2-1, SOX9, ZMYND11, ONECUT2, ITPR1, SPRED2, RGS20, BICC1, HIPK2, TRABD2A, NKX3-1, FGF9, SIX3, RASSF2, PDE3B, G…	375567, 6425, 9628, 23171, 8321, 7481, 441478, 115908, 652, 26155, 11061, 860, 84166, 55959, 23462, 64388, 1843, 22943, 2200, 5578, 65989, 23432, 8437, 154, 335, 115265, 63978, 9096, 9241, 10287, 1847, 147495, 4188, 26585, 406, 7046, 655, 27164, 64399, 3549, 23493, 7049, 7080, 6662, 10771, 9480, 3708, 200734, 8601, 80114, 28996, 129293, 4824, 2254, 6496, 9770, 5140, 25960, 2668, 5563, 650, 65268,…
diencephalon development	GO:0021536	6.07999516801463e-09	0	27	8.05636060923722	75	BMP4, POU4F1, OLIG2, NOG, PAX6, FGF8, SLC6A4, NKX2-1, FOXB1, SIX3, PITX2, BMP2, OTX1, POU3F2, SMO, ISL1, NKX2-6, SEMA5A, NRP2, NRP1, FGF10, LEF1, OTX2, GBX2, NR4A2, RAX, MSX1	652, 5457, 10215, 9241, 5080, 2253, 6532, 7080, 27023, 6496, 5308, 650, 5013, 5454, 6608, 3670, 137814, 9037, 8828, 8829, 2255, 51176, 5015, 2637, 4929, 30062, 4487
artery development	GO:0060840	6.35786410431418e-09	0	23	6.12283406302029	57	WNT11, BMP4, HEY1, HPGD, FGF8, TGFBR1, HEY2, MYLK, FOXC2, TFAP2B, NKX3-1, FOXC1, TBX1, PRRX2, PROX1, NRP1, HOXA1, SIX1, DLL4, MYOCD, PRRX1, HAND2, FOXF1	7481, 652, 23462, 3248, 2253, 7046, 23493, 4638, 2303, 7021, 4824, 2296, 6899, 51450, 5629, 8829, 3198, 6495, 54567, 93649, 5396, 9464, 2294
positive regulation of transport	GO:0051050	6.53885287428831e-09	0	123	73.9036813220694	688	LPAR3, ADRB1, GPD1L, TNFSF11, CDK5R2, CACNA1G, SYT7, BMP4, NPY2R, CD47, CDH3, PTGER4, CAMK1D, SHANK3, AVPR1A, FGF19, SLC1A2, GREM1, SYT9, PAX6, CADM1, ABCA1, TGFBR1, TACR1, MYLK, SLC6A1, INHBA, FGF14, TRPC3, NKX3-1, P2RY1, TGFB2, KISS1R, SGIP1, GDNF, WNK2, PTCH1, RARRES2, SLC30A3, ITGA2, CNTN1, CLTCL1, GIPR, FAM132B, PRKCE, PLCB1, GALR2, RAB29, EDN1, NKX2-5, BCL2, BCR, SMO, MET, F2R, ATP1B2, SPHK…	23566, 153, 23171, 8600, 8941, 8913, 9066, 652, 4887, 961, 1001, 5734, 57118, 85358, 552, 9965, 6506, 26585, 143425, 5080, 23705, 19, 7046, 6869, 4638, 6529, 3624, 2259, 7222, 4824, 5028, 7042, 84634, 84251, 2668, 65268, 5727, 5919, 7781, 3673, 1272, 8218, 2696, 151176, 5581, 23236, 8811, 8934, 1906, 1482, 596, 613, 6608, 4233, 2149, 482, 8877, 161291, 6387, 3759, 55800, 3670, 3362, 861, 6331, 10…
regulation of macromolecule metabolic process	GO:0060255	6.62748983670142e-09	0	656	549.980884257261	5120	ZBTB10, ADCY4, HEXB, CCNO, LPAR3, T, ZFHX3, VWC2, VGLL3, TFAP2C, FEZF1, LRRFIP1, RBM20, SFRP5, HOXD13, CRIP1, MAF, GPD1L, FZD1, WNT11, TWIST2, NRARP, ALX4, ESRP1, FZD8, HABP4, HOXB8, TNFSF11, GHR, CDK5R2, HES4, FOXJ1, BMP4, EPAS1, RPS6KA2, NOC2L, ITIH5, POU4F1, NFATC1, ODC1, NR2E1, KHDRBS3, CIART, RUNX2, ZIC2, RNF180, CBX8, APBB2, MAFB, NLRC5, HOXD8, NTRK3, FGF5, S1PR1, VGLL2, CDH3, MAFA, NPPC, A…	65986, 196883, 3074, 10309, 23566, 6862, 463, 375567, 389136, 7022, 389549, 9208, 282996, 6425, 3239, 1396, 4094, 23171, 8321, 7481, 117581, 441478, 60529, 54845, 8325, 22927, 3218, 8600, 2690, 8941, 57801, 2302, 652, 2034, 6196, 26155, 80760, 5457, 4772, 4953, 7101, 10656, 148523, 860, 7546, 285671, 57332, 323, 9935, 84166, 3234, 4916, 2250, 1901, 245806, 1001, 389692, 4880, 48, 79192, 3170, 747…
glial cell differentiation	GO:0010001	6.89648275287592e-09	0	43	17.0794844915829	159	NR2E1, LGI4, NTRK3, FGF5, PARD3, SOX5, NAB1, OLIG2, NOG, PAX6, NKX2-1, SOX9, POU3F1, BMP2, TSPAN2, POU3F2, TRPC4, SOX8, FA2H, GPC1, BIN1, NFIB, NDRG1, NTF3, FGF10, LEF1, RELN, DRD1, FGFR3, TENM4, CDK6, NKX2-2, GSX2, ID2, DLX2, ID4, ASCL1, NKX6-2, DNER, LINGO1, DLX1, ADAM22, NKX6-1	7101, 163175, 4916, 2250, 56288, 6660, 4664, 10215, 9241, 5080, 7080, 6662, 5453, 650, 10100, 5454, 7223, 30812, 79152, 2817, 274, 4781, 10397, 4908, 2255, 51176, 5649, 1812, 2261, 26011, 1021, 4821, 170825, 3398, 1746, 3400, 429, 84504, 92737, 84894, 1745, 53616, 4825
regulation of stem cell proliferation	GO:0072091	6.97812895509835e-09	0	29	9.13054202380218	85	WNT11, BMP4, NR2E1, TBX3, VAX1, TBX18, PAX6, IHH, SOX9, FGF9, SIX3, SHOX2, TBX1, WNT2, SMO, VEGFC, PDGFA, PRRX2, DMRTA2, GAS1, NFIB, NGF, ZEB1, SIX1, TGFB1, KDR, BDNF, PRRX1, FOXF1	7481, 652, 7101, 6926, 11023, 9096, 5080, 3549, 6662, 2254, 6496, 6474, 6899, 7472, 6608, 7424, 5154, 51450, 63950, 2619, 4781, 4803, 6935, 6495, 7040, 3791, 627, 5396, 2294
regulation of embryonic development	GO:0045995	7.14074301638312e-09	0	32	10.7418141456496	100	SFRP5, FZD1, NRARP, BMP4, FOXA2, DKK1, GPR161, APOA1, PHLDA2, TBX18, PAX3, HES7, BMP7, LHX1, GDNF, NKD1, PLCB1, WNT2, HNF1B, OSR1, WNT3A, KLF4, FZD2, SIX1, OSR2, TENM4, NODAL, LAMA1, OTX2, GATA3, SFRP1, LAMA4	6425, 8321, 441478, 652, 3170, 22943, 23432, 335, 7262, 9096, 5077, 84667, 655, 3975, 2668, 85407, 23236, 7472, 6928, 130497, 89780, 9314, 2535, 6495, 116039, 26011, 4838, 284217, 5015, 2625, 6422, 3910
regulation of cartilage development	GO:0061035	7.22397994598515e-09	0	22	5.6931614971943	53	MAF, WNT11, BMP4, RUNX2, PKDCC, SOX5, NOG, TGFBR1, IHH, SOX9, SHOX2, BMP2, WNT9A, FGF18, RARB, SCIN, BMP6, TGFB1, LOXL2, NKX3-2, SMAD3, FRZB	4094, 7481, 652, 860, 91461, 6660, 9241, 7046, 3549, 6662, 6474, 650, 7483, 8817, 5915, 85477, 654, 7040, 4017, 579, 4088, 2487
skeletal muscle fiber development	GO:0048741	7.94769042558223e-09	0	21	5.26348893136832	49	ZFHX3, ACTA1, BMP4, TBX3, MEF2C, SOX9, SHOX2, MKX, KIAA1161, PLCB1, BCL2, SMO, SOX8, IGFBP3, PRICKLE1, MYOD1, TGFB1, BOC, ID3, MYOCD, DNER	463, 58, 652, 6926, 4208, 6662, 6474, 283078, 57462, 23236, 596, 6608, 30812, 3486, 144165, 4654, 7040, 91653, 3399, 93649, 92737
cell-type specific apoptotic process	GO:0097285	8.01291131924606e-09	0	81	42.645002158229	397	BMP4, RPS6KA2, NOC2L, POU4F1, PRKCA, GDF6, CRLF1, ANGPTL4, NDNF, PPARGC1A, CNTFR, FGF8, SNCB, BMP7, CASP7, HRAS, HEY2, MEF2C, SOX9, TFAP2B, FOXB1, HIPK2, TGFB2, NEFL, SIX3, FNDC1, GDNF, TRIM2, EGLN3, BTG2, TBX1, SIGMAR1, FAS, CAST, DAB2IP, EDN1, TOX3, NKX2-5, BCL2, F2R, CXCL12, HNF1B, ISL1, GAS6, CACNA1A, COL4A3, SEMA5A, TFAP2A, NRP1, BCL2L11, THRA, NTF3, SNCA, MSX2, ALOX12, NGF, LEF1, SIX1, FGFR…	652, 6196, 26155, 5457, 5578, 392255, 9244, 51129, 79625, 10891, 1271, 2253, 6620, 655, 840, 3265, 23493, 4208, 6662, 7021, 27023, 28996, 7042, 4747, 6496, 84624, 2668, 23321, 112399, 7832, 6899, 10280, 355, 831, 153090, 1906, 27324, 1482, 596, 2149, 6387, 6928, 3670, 2621, 773, 1285, 9037, 7020, 8829, 10018, 7067, 4908, 6622, 4488, 239, 4803, 51176, 6495, 2261, 3791, 1870, 3725, 6812, 627, 6262,…
negative regulation of metabolic process	GO:0009892	8.23334619595668e-09	0	313	233.849293950792	2177	T, ZFHX3, TFAP2C, FEZF1, LRRFIP1, SFRP5, MAF, GPD1L, FZD1, WNT11, TWIST2, NRARP, FZD8, FOXJ1, BMP4, NOC2L, ITIH5, POU4F1, NR2E1, CIART, RUNX2, NPY2R, ZIC2, CBX8, HOXD8, NTRK3, NPPC, FOXA2, PARD3, KIAA1244, HEY1, PTPN3, JUNB, DUSP1, NFE2L3, DKK1, TBX3, NR2F2, VAX1, PRKCA, FOXF2, BMI1, CDKN1C, GADD45G, BHLHE41, ANGPTL4, SOX7, SFMBT1, APOA1, SOX5, NAB1, SMYD2, CBX7, OLIG2, FGF19, TBX18, PAX3, PURA, …	6862, 463, 7022, 389549, 9208, 6425, 4094, 23171, 8321, 7481, 117581, 441478, 8325, 2302, 652, 26155, 80760, 5457, 7101, 148523, 860, 4887, 7546, 57332, 3234, 4916, 4880, 3170, 56288, 57221, 23462, 5774, 3726, 1843, 9603, 22943, 6926, 7026, 11023, 5578, 2295, 648, 1028, 10912, 79365, 51129, 83595, 51460, 335, 6660, 4664, 56950, 23492, 10215, 9965, 9096, 5077, 5813, 9241, 100128927, 84864, 84667, …
pharyngeal system development	GO:0060037	8.40910197449548e-09	0	12	1.82610840476044	17	PLXNA2, FGF8, TGFBR1, NKX3-1, PTCH1, TBX1, NKX2-5, ISL1, NKX2-6, SIX1, ECE1, GATA3	5362, 2253, 7046, 4824, 5727, 6899, 1482, 3670, 137814, 6495, 1889, 2625
hindbrain development	GO:0030902	9.04735933559686e-09	0	39	14.8237035209965	138	ATRN, CDK5R2, POU4F1, SEZ6L, MAFB, FOXA2, LHX5, EN1, PLXNA2, NOG, PAX6, SLC6A4, LHX1, FZD4, CBLN1, CNTN1, OTX1, HES3, BCL2, SMO, NEUROG3, HNF1B, SCN5A, CACNA1A, HOXB3, ZBTB18, PROX1, GAS1, NFIB, HOXA1, LEF1, GSX2, HOXB2, LMX1B, OTX2, GBX2, ASCL1, RORA, PTF1A	8455, 8941, 5457, 23544, 9935, 3170, 64211, 2019, 5362, 9241, 5080, 6532, 3975, 8322, 869, 1272, 5013, 390992, 596, 6608, 50674, 6928, 6331, 773, 3213, 10472, 5629, 2619, 4781, 3198, 51176, 170825, 3212, 4010, 5015, 2637, 429, 6095, 256297
mesoderm development	GO:0007498	9.59395466565542e-09	0	36	13.1050132576925	122	T, BMP4, POU4F1, DKK1, TBX3, NOG, HES7, FGF8, BMP7, INHBA, FOXC2, FOXC1, TCF15, IRX3, SIX2, ITGA2, MIXL1, TBX1, TBX20, SMO, HAND1, LHX2, OSR1, WNT3A, KLF4, LEF1, WLS, MEST, NODAL, EXT1, EOMES, SMAD3, HCK, DLL3, ITGA3, FOXF1	6862, 652, 5457, 22943, 6926, 9241, 84667, 2253, 655, 3624, 2303, 2296, 6939, 79191, 10736, 3673, 83881, 6899, 57057, 6608, 9421, 9355, 130497, 89780, 9314, 51176, 79971, 4232, 4838, 2131, 8320, 4088, 3055, 10683, 3675, 2294
regulation of vasculature development	GO:1901342	1.07004510920193e-08	0	49	21.0539557254733	196	BMP4, NR2E1, LECT1, FLT1, HEY1, PRKCA, VASH1, ANGPTL4, CYP1B1, BMP7, HEY2, FOXC2, HIPK2, PDE3B, GPR124, PRKD1, COL4A2, DAB2IP, CHRNA7, PRKCB, THBS2, TNFSF12, GATA6, SPHK1, HOXA5, ISL1, RUNX1, VEGFC, COL4A3, SEMA5A, PDGFA, KLF4, DDAH1, ALOX12, DLL4, KDR, PGF, RHOB, NODAL, TNFAIP3, MYOCD, CCBE1, NPR1, EFNA1, SFRP1, BAI3, TWIST1, ADM, PLXND1	652, 7101, 11061, 2321, 23462, 5578, 22846, 51129, 1545, 655, 23493, 2303, 28996, 5140, 25960, 5587, 1284, 153090, 1139, 5579, 7058, 8742, 2627, 8877, 3202, 3670, 861, 7424, 1285, 9037, 5154, 9314, 23576, 239, 54567, 3791, 5228, 388, 4838, 7128, 93649, 147372, 4881, 1942, 6422, 577, 7291, 133, 23129
regulation of Wnt signaling pathway	GO:0030111	1.08661572650994e-08	0	52	22.9874822716902	214	SFRP5, FZD1, WNT11, NRARP, CTHRC1, SULF2, DKK1, SOX7, TBX18, NOG, APCDD1, MDFI, GREM1, ARNTL, SOX9, BICC1, TRABD2A, ATP6V1C2, FGF9, SIX3, BMP2, NKD1, DAB2IP, GRB10, ZEB2, WNT2, KREMEN1, TRABD2B, NKX2-5, HNF1B, ISL1, WNT3A, PRICKLE1, LGR5, DKK2, FGF10, LEF1, FGFR3, FOXL1, GSC, WLS, DACT1, MLLT3, SMAD3, ITGA3, ZNF703, DLX5, SFRP1, HIC1, BARX1, LRP4, FRZB	6425, 8321, 7481, 441478, 115908, 55959, 22943, 83595, 9096, 9241, 147495, 4188, 26585, 406, 6662, 80114, 129293, 245973, 2254, 6496, 650, 85407, 153090, 2887, 9839, 7472, 83999, 388630, 1482, 6928, 3670, 89780, 144165, 8549, 27123, 2255, 51176, 2261, 2300, 145258, 79971, 51339, 4300, 4088, 3675, 80139, 1749, 6422, 3090, 56033, 4038, 2487
negative regulation of nervous system development	GO:0051961	1.08760767661438e-08	0	51	22.3429734229512	208	NR2E1, NTN1, NTRK3, FOXA2, VAX1, GPR161, OLIG2, NOG, PAX6, BMP7, SLC6A4, SOX9, SIX3, LPAR1, IRX3, SLIT2, NGFR, SOX8, ISL1, ASCL2, MEIS1, SLIT1, DLL1, SEMA5A, WNT3A, NRP1, RAP1GAP2, TTC3, TLX3, FGFR3, TGFB1, NKX2-2, ISL2, BDNF, ID2, DLX2, SEMA4F, MBP, ID4, ZHX2, SEMA3F, ULK2, DLL3, ASCL1, NKX6-2, CNTN4, EFNA1, LINGO1, DLX1, LRP4, NKX6-1	7101, 9423, 4916, 3170, 11023, 23432, 10215, 9241, 5080, 655, 6532, 6662, 6496, 1902, 79191, 9353, 4804, 30812, 3670, 430, 4211, 6585, 28514, 9037, 89780, 8829, 23108, 7267, 30012, 2261, 7040, 4821, 64843, 627, 3398, 1746, 10505, 4155, 3400, 22882, 6405, 9706, 10683, 429, 84504, 152330, 1942, 84894, 1745, 4038, 4825
endocrine pancreas development	GO:0031018	1.09586375380563e-08	0	22	5.8005796386508	54	BMP4, FOXA2, PAX6, ARNTL, HNF4G, SOX9, ONECUT2, PDE3B, GIPR, GATA6, SMO, NEUROG3, HNF1B, BMP6, CDK6, RFX6, NKX2-2, INSM1, NR5A2, NKX6-2, NKX6-1, PTF1A	652, 3170, 5080, 406, 3174, 6662, 9480, 5140, 2696, 2627, 6608, 50674, 6928, 654, 1021, 222546, 4821, 3642, 2494, 84504, 4825, 256297
regulation of tube size	GO:0035150	1.11094328125659e-08	0	37	13.7495221064315	128	ADRB1, HRH2, CACNA1C, KCNMB4, NPPC, PRKG1, ADRB2, AVPR1A, HTR1A, SLC6A4, TACR1, FOXC2, ADRA2C, P2RY1, WNT9B, FOXC1, KCNJ8, SNTA1, EDN1, ADRA1A, F2R, ADRA1D, UTS2B, ACE, ALOX12, DRD1, ECE1, ACTA2, PER2, ADRA2A, SLC8A1, CFTR, NPR1, HTR7, TBXAS1, HTR1B, ADM	153, 3274, 775, 27345, 4880, 5592, 154, 552, 3350, 6532, 6869, 2303, 152, 5028, 7484, 2296, 3764, 6640, 1906, 148, 2149, 146, 257313, 1636, 239, 1812, 1889, 59, 8864, 150, 6546, 1080, 4881, 3363, 6916, 3351, 133
regulation of cellular response to growth factor stimulus	GO:0090287	1.15214680031158e-08	0	45	18.5833384719739	173	LECT1, RUNX2, SULF2, FLT1, FBN1, CDKN1C, PRDM14, NOG, TGFBR1, HHIP, TGFBR3, NKX2-1, ONECUT2, FZD4, HIPK2, FGF9, GPR124, MECOM, DAB2IP, PRKCB, GRB10, SLIT2, CHST11, NGFR, PEG10, VEGFC, CIDEA, HTRA1, GPC1, ITGA5, FGF18, FGF10, SMAD6, NGF, ZEB1, TGFB1, PRDM16, FBN2, MYOCD, SMAD3, OTX2, GATA3, CCBE1, ITGA3, ZNF703	11061, 860, 55959, 2321, 2200, 1028, 63978, 9241, 7046, 64399, 7049, 7080, 9480, 8322, 28996, 2254, 25960, 2122, 153090, 5579, 2887, 9353, 50515, 4804, 23089, 7424, 1149, 5654, 2817, 3678, 8817, 2255, 4091, 4803, 6935, 7040, 63976, 2201, 93649, 4088, 5015, 2625, 147372, 3675, 80139
regulation of mesenchymal cell proliferation	GO:0010464	1.38415154097911e-08	0	19	4.51156194117284	42	WNT11, BMP4, TBX18, IHH, SOX9, FGF9, SHOX2, TBX1, WNT2, SMO, PDGFA, PRRX2, GAS1, NFIB, ZEB1, SIX1, KDR, PRRX1, FOXF1	7481, 652, 9096, 3549, 6662, 2254, 6474, 6899, 7472, 6608, 5154, 51450, 2619, 4781, 6935, 6495, 3791, 5396, 2294
cellular response to oxygen-containing compound	GO:1901701	1.46982328547248e-08	0	137	85.934513165197	800	ADCY4, WNT11, HCN1, GHR, RPS6KA2, APPL1, NTRK3, FGF5, FOXA2, WNT6, PRKCA, GCGR, AVPR1A, COL4A1, FGF19, SIK2, CYP1B1, PPARGC1A, COL6A1, MLXIPL, RAB31, PAX6, FZD10, FGF8, ABCA1, BMP7, MYO5A, SLC6A4, ADCY5, HRAS, MEF2C, GNG12, SOX9, INHBA, CPT1A, FOXC2, ADCY7, FZD4, TICAM1, ATP6V1C2, WNT9B, FGF9, PDE3B, SHC3, PRKAA2, BRSK2, HCN4, CYP26A1, PTCH1, RARRES2, NEURL1, EPHA5, TBX1, RYR3, PID1, PRKCE, DOK1,…	196883, 7481, 348980, 2690, 6196, 26060, 4916, 2250, 3170, 7475, 5578, 2642, 552, 1282, 9965, 23235, 1545, 10891, 1291, 51085, 11031, 5080, 11211, 2253, 19, 655, 4644, 6532, 111, 3265, 4208, 55970, 6662, 3624, 1374, 2303, 113, 8322, 148022, 245973, 7484, 2254, 5140, 53358, 5563, 9024, 10021, 1592, 5727, 5919, 9148, 2044, 6899, 6263, 55022, 5581, 1796, 1960, 153090, 5579, 2887, 7472, 1906, 2786, 9…
endoderm development	GO:0007492	1.61066252266698e-08	0	27	8.37861503360671	78	DUSP1, DKK1, SOX7, NOG, DUSP5, COL6A1, COL11A1, FGF8, NKX2-1, COL12A1, INHBA, LHX1, COL4A2, MIXL1, TBX20, GATA6, HNF1B, LAMB1, ITGA5, TGFB1, NODAL, EXT1, EOMES, COL8A1, SMAD3, OTX2, DUSP4	1843, 22943, 83595, 9241, 1847, 1291, 1301, 2253, 7080, 1303, 3624, 3975, 1284, 83881, 57057, 2627, 6928, 3912, 3678, 7040, 4838, 2131, 8320, 1295, 4088, 5015, 1846
regulation of myotube differentiation	GO:0010830	1.64191303882745e-08	0	22	5.9079977801073	55	ZFHX3, BMP4, TBX3, BHLHE41, MEF2C, SOX9, SHOX2, MKX, TBX1, PLCB1, NKX2-5, BCL2, SOX8, SIK1, IGFBP3, PRICKLE1, MYOD1, THRA, TGFB1, BOC, ID3, MYOCD	463, 652, 6926, 79365, 4208, 6662, 6474, 283078, 6899, 23236, 1482, 596, 30812, 150094, 3486, 144165, 4654, 7067, 7040, 91653, 3399, 93649
positive regulation of phosphate metabolic process	GO:0045937	1.85740194544833e-08	0	205	142.114201146945	1323	ADCY4, LPAR3, ADRB1, RGS6, FZD1, WNT11, FZD8, TNFSF11, GHR, CDK5R2, FOXJ1, BMP4, ECT2L, RINL, NTRK3, S1PR1, NPPC, FLT1, KIAA1244, PRKCA, GDF6, GCGR, CRLF1, TBC1D1, GADD45G, GPR161, RASAL1, ADRB2, PSD2, FGF19, VAV3, ARHGEF28, RIN3, RGS19, PPARGC1A, MDFI, GREM1, AGAP1, ADCYAP1R1, FZD10, ABCA1, TGFBR1, BMP7, AFAP1L2, ADCY5, VIPR2, HRAS, DOCK3, TGFA, ELMOD1, TNFRSF10A, MEF2C, SOX9, INHBA, IL11, ANKRD…	196883, 23566, 153, 9628, 8321, 7481, 8325, 8600, 2690, 8941, 2302, 652, 345930, 126432, 4916, 1901, 4880, 2321, 57221, 5578, 392255, 2642, 9244, 23216, 10912, 23432, 8437, 154, 84249, 9965, 10451, 64283, 79890, 10287, 10891, 4188, 26585, 116987, 117, 11211, 19, 7046, 655, 84632, 111, 7434, 3265, 1795, 7039, 55531, 8797, 4208, 6662, 3624, 3589, 84079, 8601, 57514, 57139, 113, 152, 8322, 28996, 48…
positive regulation of phosphorus metabolic process	GO:0010562	1.85740194544833e-08	0	205	142.114201146945	1323	ADCY4, LPAR3, ADRB1, RGS6, FZD1, WNT11, FZD8, TNFSF11, GHR, CDK5R2, FOXJ1, BMP4, ECT2L, RINL, NTRK3, S1PR1, NPPC, FLT1, KIAA1244, PRKCA, GDF6, GCGR, CRLF1, TBC1D1, GADD45G, GPR161, RASAL1, ADRB2, PSD2, FGF19, VAV3, ARHGEF28, RIN3, RGS19, PPARGC1A, MDFI, GREM1, AGAP1, ADCYAP1R1, FZD10, ABCA1, TGFBR1, BMP7, AFAP1L2, ADCY5, VIPR2, HRAS, DOCK3, TGFA, ELMOD1, TNFRSF10A, MEF2C, SOX9, INHBA, IL11, ANKRD…	196883, 23566, 153, 9628, 8321, 7481, 8325, 8600, 2690, 8941, 2302, 652, 345930, 126432, 4916, 1901, 4880, 2321, 57221, 5578, 392255, 2642, 9244, 23216, 10912, 23432, 8437, 154, 84249, 9965, 10451, 64283, 79890, 10287, 10891, 4188, 26585, 116987, 117, 11211, 19, 7046, 655, 84632, 111, 7434, 3265, 1795, 7039, 55531, 8797, 4208, 6662, 3624, 3589, 84079, 8601, 57514, 57139, 113, 152, 8322, 28996, 48…
fat cell differentiation	GO:0045444	1.87925996465509e-08	0	43	17.6165751988654	164	ADRB1, DLK2, ADRB2, LRRC8C, PPARGC1A, ARNTL, IL11, TFAP2B, BMP2, LMO3, RARRES2, PID1, PLCB1, JDP2, ZC3H12A, SOX8, CEBPA, CCDC85B, UCP1, EBF2, FNDC5, WNT3A, KLF4, MSX2, FGF10, SMAD6, INHBB, METRNL, TGFB1, PRDM16, DACT1, NR1D1, ID2, BNIP3, ZFPM1, PER2, GATA3, ID4, SLC2A4, RORA, SFRP1, LAMA4, FRZB	153, 65989, 154, 84230, 10891, 406, 3589, 7021, 650, 55885, 5919, 55022, 23236, 122953, 80149, 30812, 1050, 11007, 7350, 64641, 252995, 89780, 9314, 4488, 2255, 4091, 3625, 284207, 7040, 63976, 51339, 9572, 3398, 664, 161882, 8864, 2625, 3400, 6517, 6095, 6422, 3910, 2487
myotube cell development	GO:0014904	1.88322131959878e-08	0	21	5.47832521428131	51	ZFHX3, ACTA1, BMP4, TBX3, MEF2C, SOX9, SHOX2, MKX, KIAA1161, PLCB1, BCL2, SMO, SOX8, IGFBP3, PRICKLE1, MYOD1, TGFB1, BOC, ID3, MYOCD, DNER	463, 58, 652, 6926, 4208, 6662, 6474, 283078, 57462, 23236, 596, 6608, 30812, 3486, 144165, 4654, 7040, 91653, 3399, 93649, 92737
branching involved in ureteric bud morphogenesis	GO:0001658	2.03447781695586e-08	0	23	6.44508848738978	60	BMP4, WNT6, DCHS1, NOG, FGF8, SOX9, LHX1, WNT9B, GDNF, BMP2, SIX2, PTCH1, BCL2, SMO, SOX8, HNF1B, ADAMTS16, TACSTD2, SIX1, FOXD1, TGFB1, PGF, FAT4	652, 7475, 8642, 9241, 2253, 6662, 3975, 7484, 2668, 650, 10736, 5727, 596, 6608, 30812, 6928, 170690, 4070, 6495, 2297, 7040, 5228, 79633
positive regulation of biomineral tissue development	GO:0070169	2.1304654310757e-08	0	17	3.75963495097737	35	BMP4, PKDCC, WNT6, ADRB2, BMP7, MEF2C, BMP2, OSR1, BMPR1B, TFAP2A, KL, OSR2, BMP6, TGFB1, NELL1, FBN2, SMAD3	652, 91461, 7475, 154, 655, 4208, 650, 130497, 658, 7020, 9365, 116039, 654, 7040, 4745, 2201, 4088
embryonic digestive tract morphogenesis	GO:0048557	2.15408647012392e-08	0	13	2.25578097058642	21	IHH, PITX2, SHOX2, SIX2, SMO, HNF1B, FGF10, HLX, OVOL2, ID2, TCF7, PDGFRA, FOXF1	3549, 5308, 6474, 10736, 6608, 6928, 2255, 3142, 58495, 3398, 6932, 5156, 2294
retinal ganglion cell axon guidance	GO:0031290	2.15408647012392e-08	0	13	2.25578097058642	21	ZIC2, POU4F2, SLIT2, ISL1, SLIT1, EFNA5, BMPR1B, NRP1, ISL2, NRCAM, SEMA4F, EPHB3, POU4F3	7546, 5458, 9353, 3670, 6585, 1946, 658, 8829, 64843, 4897, 10505, 2049, 5459
retina development in camera-type eye	GO:0060041	2.19616649754875e-08	0	37	14.071776530801	131	HCN1, NR2E1, COL4A1, IRX5, CYP1B1, PAX6, IHH, SOX9, LHX1, FZD4, TFAP2B, HIPK2, SIX3, POU4F2, VSX1, SOX8, RET, LHX2, ACHE, BHLHE22, BMPR1B, TFAP2A, PROX1, NRP1, RARB, MEGF11, FJX1, VAX2, RORB, DLL4, TUB, MERTK, LAMA1, DRD4, PDGFRA, GPM6A, PTF1A	348980, 7101, 1282, 10265, 1545, 5080, 3549, 6662, 3975, 8322, 7021, 28996, 6496, 5458, 30813, 30812, 5979, 9355, 43, 27319, 658, 7020, 5629, 8829, 5915, 84465, 24147, 25806, 6096, 54567, 7275, 10461, 284217, 1815, 5156, 2823, 256297
positive regulation of muscle tissue development	GO:1901863	2.23073129952785e-08	0	19	4.61898008262934	43	ADRB1, BMP4, PPARGC1A, GREM1, ARNTL, HEY2, MEF2C, FGF9, SHOX2, TBX1, EFNB2, TBX20, WNT2, GATA6, BCL2, WNT3A, GPC1, ERBB4, MYOCD	153, 652, 10891, 26585, 406, 23493, 4208, 2254, 6474, 6899, 1948, 57057, 7472, 2627, 596, 89780, 2817, 2066, 93649
regulation of endothelial cell migration	GO:0010594	2.24315311807875e-08	0	30	10.0973052969106	94	BMP4, NR2E1, NR2F2, PRKCA, VASH1, FOXC2, GPR124, PRKD1, AMOTL1, DAB2IP, EDN1, SLIT2, MET, SCARB1, VEGFC, SEMA5A, KLF4, NRP2, PROX1, NRP1, ALOX12, DLL4, TGFB1, KDR, FLT4, BMPER, GATA3, CCBE1, EFNA1, GPLD1	652, 7101, 7026, 5578, 22846, 2303, 25960, 5587, 154810, 153090, 1906, 9353, 4233, 949, 7424, 9037, 9314, 8828, 5629, 8829, 239, 54567, 7040, 3791, 2324, 168667, 2625, 147372, 1942, 2822
smooth muscle contraction	GO:0006939	2.27471771585416e-08	0	29	9.56021458962817	89	ADRB1, KCNB2, CACNA1C, NPY2R, SULF2, PRKG1, ADRB2, TACR1, MYLK, ADRA2C, GDNF, TSHZ3, CHRNB4, ITGA2, PROK2, EDN1, ADRA1A, F2R, SPHK1, NMU, DRD1, ACTA2, PLCE1, ADA, MYOCD, ADRA2A, SLC8A1, TACR3, HTR7	153, 9312, 775, 4887, 55959, 5592, 154, 6869, 4638, 152, 2668, 57616, 1143, 3673, 60675, 1906, 148, 2149, 8877, 10874, 1812, 59, 51196, 100, 93649, 150, 6546, 6870, 3363
cell growth	GO:0016049	2.28952199498057e-08	0	81	43.6117654313375	406	LPAR3, KAZALD1, ACTA1, ADRB1, WNT11, APBB2, NDRG4, NTN1, NTRK3, AVPR1A, COL14A1, NDNF, IGFBP6, H2AFY2, CADM1, TGFBR1, TGFBR3, SOX9, INHBA, TGFB2, POU4F2, ISLR2, HBEGF, CDKN1B, SGK3, EDN1, GNG4, ADRA1A, SLIT2, BARHL2, BCL2, SMO, SPHK1, CXCL12, LHX2, CCDC85B, GAL, CACNA1A, CDKN1A, SLIT1, SEMA5A, WNT3A, RASGRP2, HTRA1, IGFBP3, NRP2, PAPPA2, NRP1, GAS1, IGFBP7, COBL, ALOX12, NGF, LEF1, SH3BP4, H2AFY,…	23566, 81621, 58, 153, 7481, 323, 65009, 9423, 4916, 552, 7373, 79625, 3489, 55506, 23705, 7046, 7049, 6662, 3624, 7042, 5458, 57611, 1839, 1027, 23678, 1906, 2786, 148, 9353, 343472, 596, 6608, 8877, 6387, 9355, 11007, 51083, 773, 1026, 6585, 9037, 89780, 10235, 5654, 3486, 8828, 60676, 8829, 2619, 3490, 23242, 239, 4803, 51176, 23677, 9555, 7040, 26153, 51196, 23191, 627, 4897, 8751, 10505, 936…
regulation of growth	GO:0040008	2.62600331060608e-08	0	103	60.1541592156379	560	LPAR3, KAZALD1, ADRB1, SFRP5, ATRN, WNT11, GHR, BMP4, CACNA1C, APBB2, NTN1, NTRK3, NPPC, ADRB2, AVPR1A, COL14A1, IGFBP6, NOG, H2AFY2, FGF8, TGFBR1, STC2, MT1G, SLC6A4, IHH, HEY2, MEF2C, INHBA, FOXC2, TGFB2, FGF9, FOXC1, PTCH1, NPY1R, ISLR2, NKD1, PLCB1, HBEGF, CDKN1B, DAB2IP, TBX20, POU3F2, WNT2, SGK3, GNG4, SLIT2, GATA6, NKX2-5, BARHL2, BCL2, SPHK1, CXCL12, HNF1B, CCDC85B, GAL, GAS6, CDKN1A, SLI…	23566, 81621, 153, 6425, 8455, 7481, 2690, 652, 775, 323, 9423, 4916, 4880, 154, 552, 7373, 3489, 9241, 55506, 2253, 7046, 8614, 4495, 6532, 3549, 23493, 4208, 3624, 2303, 7042, 2254, 2296, 5727, 4886, 57611, 85407, 23236, 1839, 1027, 153090, 57057, 5454, 7472, 23678, 2786, 9353, 2627, 1482, 343472, 596, 8877, 6387, 6928, 11007, 51083, 2621, 1026, 6585, 9037, 89780, 10235, 5654, 3486, 60676, 5629…
nephron epithelium development	GO:0072009	2.65681650604414e-08	0	25	7.51926990195474	70	FOXJ1, BMP4, IRX1, WNT6, MEF2C, SOX9, FOXC2, LHX1, TFAP2B, WNT9B, GDNF, KIF26B, IRX3, SIX2, SMO, SOX8, HNF1B, POU3F3, OSR1, DLL1, IRX2, SIX1, AQP11, FAT4, GATA3	2302, 652, 79192, 7475, 4208, 6662, 2303, 3975, 7021, 7484, 2668, 55083, 79191, 10736, 6608, 30812, 6928, 5455, 130497, 28514, 153572, 6495, 282679, 79633, 2625
programmed cell death	GO:0012501	3.02799138399312e-08	0	255	185.833384719739	1730	ADRB1, SFRP5, CRIP1, WNT11, ALX4, BIK, BMP4, RPS6KA2, NPY5R, NOC2L, POU4F1, NR2E1, BCL7C, APBB2, XPA, NTN1, APPL1, DUSP1, TBX3, PRKCA, GDF6, CRLF1, GADD45G, ANGPTL4, SOX7, ATOH1, LHX4, NDNF, TRAF3, PAX7, PHLDA2, VAV3, SLC40A1, PAX3, NOG, CYP1B1, PPARGC1A, ADAMTSL4, CNTFR, FGF8, SNCB, CADM1, TGFBR1, BMP7, PNMA2, CASP7, IHH, HRAS, HEY2, AATF, TGFA, TNFRSF10A, MEF2C, SOX9, INHBA, ZMYND11, FOXC2, ITP…	153, 6425, 1396, 7481, 60529, 638, 652, 6196, 4889, 26155, 5457, 7101, 9274, 323, 7507, 9423, 26060, 1843, 6926, 5578, 392255, 9244, 10912, 51129, 83595, 474, 89884, 79625, 7187, 5081, 7262, 10451, 30061, 5077, 9241, 1545, 10891, 54507, 1271, 2253, 6620, 23705, 7046, 655, 10687, 840, 3549, 3265, 23493, 26574, 7039, 8797, 4208, 6662, 3624, 10771, 2303, 3708, 685, 166824, 7021, 27023, 28996, 148022…
regulation of blood vessel size	GO:0050880	3.06053411312248e-08	0	36	13.642103964975	127	ADRB1, HRH2, CACNA1C, KCNMB4, NPPC, PRKG1, ADRB2, AVPR1A, HTR1A, SLC6A4, TACR1, FOXC2, ADRA2C, P2RY1, FOXC1, KCNJ8, SNTA1, EDN1, ADRA1A, F2R, ADRA1D, UTS2B, ACE, ALOX12, DRD1, ECE1, ACTA2, PER2, ADRA2A, SLC8A1, CFTR, NPR1, HTR7, TBXAS1, HTR1B, ADM	153, 3274, 775, 27345, 4880, 5592, 154, 552, 3350, 6532, 6869, 2303, 152, 5028, 2296, 3764, 6640, 1906, 148, 2149, 146, 257313, 1636, 239, 1812, 1889, 59, 8864, 150, 6546, 1080, 4881, 3363, 6916, 3351, 133
cellular response to vascular endothelial growth factor stimulus	GO:0035924	3.2899046907559e-08	0	16	3.43738052660788	32	FLT1, MT1G, GPR124, PRKD1, EGR3, DAB2IP, NRP2, NRP1, GAS1, FLT3, DLL4, KDR, FLT4, MAPKAPK2, CCBE1, PDGFRA	2321, 4495, 25960, 5587, 1960, 153090, 8828, 8829, 2619, 2322, 54567, 3791, 2324, 9261, 147372, 5156
camera-type eye morphogenesis	GO:0048593	3.45012871048961e-08	0	32	11.3863229943886	106	HCN1, BMP4, FOXF2, IRX5, PAX6, BMP7, IHH, SOX9, LHX1, TFAP2B, HIPK2, SIX3, PITX2, SOX1, WNT2, VSX1, SOX8, BHLHE22, MEIS1, WNT9A, TFAP2A, PROX1, MEGF11, FJX1, RORB, ZEB1, TDRD7, FGFR3, ALDH1A3, COL8A1, TWIST1, PTF1A	348980, 652, 2295, 10265, 5080, 655, 3549, 6662, 3975, 7021, 28996, 6496, 5308, 6656, 7472, 30813, 30812, 27319, 4211, 7483, 7020, 5629, 84465, 24147, 6096, 6935, 23424, 2261, 220, 1295, 7291, 256297
death	GO:0016265	3.53794018095619e-08	0	265	194.856508602084	1814	ADRB1, SFRP5, CRIP1, WNT11, ALX4, BIK, BMP4, RPS6KA2, NPY5R, NOC2L, POU4F1, NR2E1, BCL7C, APBB2, XPA, NTN1, APPL1, NTRK3, DUSP1, TBX3, PRKCA, GDF6, CRLF1, GADD45G, ANGPTL4, SOX7, ATOH1, LHX4, NDNF, TRAF3, PAX7, PHLDA2, VAV3, SLC40A1, PAX3, NOG, CYP1B1, PPARGC1A, ADAMTSL4, CNTFR, FGF8, SNCB, CADM1, TGFBR1, BMP7, PNMA2, CASP7, IHH, HRAS, HEY2, AATF, TGFA, TNFRSF10A, MEF2C, SOX9, INHBA, ZMYND11, FOX…	153, 6425, 1396, 7481, 60529, 638, 652, 6196, 4889, 26155, 5457, 7101, 9274, 323, 7507, 9423, 26060, 4916, 1843, 6926, 5578, 392255, 9244, 10912, 51129, 83595, 474, 89884, 79625, 7187, 5081, 7262, 10451, 30061, 5077, 9241, 1545, 10891, 54507, 1271, 2253, 6620, 23705, 7046, 655, 10687, 840, 3549, 3265, 23493, 26574, 7039, 8797, 4208, 6662, 3624, 10771, 2303, 3708, 685, 166824, 7021, 27023, 28996, …
potassium ion transport	GO:0006813	3.57519186441056e-08	0	46	19.8723561694518	185	CNGA1, KCNB2, HCN1, KCNMB4, KCNK9, TMEM38B, KCNG3, KCNA3, KCNK1, KCNN1, KCNF1, KCNJ4, KCNK5, KCNA1, KCNH7, HCN4, KCNG1, KCNJ8, GALR2, CDKN1B, SLC24A2, KCNJ3, ATP1B2, KCNK13, KCNK12, KCNJ2, KCNN3, GAL, KCNJ6, KCNQ5, KCNE3, SLC24A3, KCNK3, KCNH1, KCNH4, SLC12A2, DRD1, KCND2, KCNH5, KCNC4, KCNS2, HCN2, ADRA2A, KCNQ4, ACTN2, SLC12A8	1259, 9312, 348980, 27345, 51305, 55151, 170850, 3738, 3775, 3780, 3754, 3761, 8645, 3736, 90134, 10021, 3755, 3764, 8811, 1027, 25769, 3760, 482, 56659, 56660, 3759, 3782, 51083, 3763, 56479, 10008, 57419, 3777, 3756, 23415, 6558, 1812, 3751, 27133, 3749, 3788, 610, 150, 9132, 88, 84561
cochlea development	GO:0090102	3.63298039682934e-08	0	17	3.86705309243387	36	CTHRC1, NTRK3, KCNK9, DCHS1, TBX18, HEY2, SOX9, TBX1, KCNK3, HOXA1, FZD2, ZEB1, SIX1, FGFR3, GABRB2, GABRA5, FRZB	115908, 4916, 51305, 8642, 9096, 23493, 6662, 6899, 3777, 3198, 2535, 6935, 6495, 2261, 2561, 2558, 2487
regulation of blood circulation	GO:1903522	4.18745282500666e-08	0	50	22.5578097058642	210	ADRB1, SCN2B, GPD1L, HRH2, CACNA1G, EPAS1, CACNA1C, KCNMB4, NPPC, CELF2, PRKCA, ADRB2, AVPR1A, IRX5, HEY2, TACR1, ADRA2C, P2RY1, TGFB2, GNAO1, HCN4, HBEGF, SNTA1, EDN1, ADRA1A, NKX2-5, F2R, ATP1B2, KCNJ2, ADRA1D, SCN3B, SCN5A, DSP, THRB, UTS2B, THRA, ACE, ALOX12, ECE1, RYR2, ADA, PER2, FGF12, ADRA2A, SLC8A1, CFTR, NPR1, TACR3, TBXAS1, ADM	153, 6327, 23171, 3274, 8913, 2034, 775, 27345, 4880, 10659, 5578, 154, 552, 10265, 23493, 6869, 152, 5028, 7042, 2775, 10021, 1839, 6640, 1906, 148, 1482, 2149, 482, 3759, 146, 55800, 6331, 1832, 7068, 257313, 7067, 1636, 239, 1889, 6262, 100, 8864, 2257, 150, 6546, 1080, 4881, 6870, 6916, 133
apoptotic process	GO:0006915	4.19739075150897e-08	0	252	183.899858173522	1712	ADRB1, SFRP5, CRIP1, WNT11, ALX4, BIK, BMP4, RPS6KA2, NPY5R, NOC2L, POU4F1, NR2E1, BCL7C, APBB2, XPA, NTN1, APPL1, DUSP1, TBX3, PRKCA, GDF6, CRLF1, GADD45G, ANGPTL4, SOX7, ATOH1, LHX4, NDNF, TRAF3, PAX7, PHLDA2, VAV3, SLC40A1, PAX3, NOG, CYP1B1, PPARGC1A, ADAMTSL4, CNTFR, FGF8, SNCB, CADM1, TGFBR1, BMP7, PNMA2, CASP7, IHH, HRAS, HEY2, AATF, TGFA, TNFRSF10A, MEF2C, SOX9, INHBA, ZMYND11, FOXC2, ITP…	153, 6425, 1396, 7481, 60529, 638, 652, 6196, 4889, 26155, 5457, 7101, 9274, 323, 7507, 9423, 26060, 1843, 6926, 5578, 392255, 9244, 10912, 51129, 83595, 474, 89884, 79625, 7187, 5081, 7262, 10451, 30061, 5077, 9241, 1545, 10891, 54507, 1271, 2253, 6620, 23705, 7046, 655, 10687, 840, 3549, 3265, 23493, 26574, 7039, 8797, 4208, 6662, 3624, 10771, 2303, 3708, 685, 166824, 7021, 27023, 28996, 148022…
transmembrane receptor protein serine/threonine kinase signaling pathway	GO:0007178	4.36727511465334e-08	0	65	32.7625331442314	305	T, VWC2, FZD1, BMP4, RUNX2, PARD3, JUNB, GREM2, DKK1, FBN1, GDF6, CDKN1C, APOA1, HPGD, NOG, GREM1, FGF8, TGFBR1, BMP7, TGFBR3, NKX2-1, INHBA, ONECUT2, TFAP2B, HIPK2, TGFB2, BMP2, MECOM, TBX20, CHST11, NKX2-5, PEG10, CIDEA, HTRA1, PDGFA, BMPR1B, GDF15, MSX2, FGF10, SMAD6, FOS, ZEB1, LEF1, FOXD1, GDF7, BMP6, INHBB, TGFB1, PPM1L, JUN, PRDM16, RYR2, FBN2, NODAL, DACT1, BMPER, MYOCD, LTBP2, DUSP22, SM…	6862, 375567, 8321, 652, 860, 56288, 3726, 64388, 22943, 2200, 392255, 1028, 335, 3248, 9241, 26585, 2253, 7046, 655, 7049, 7080, 3624, 9480, 7021, 28996, 7042, 650, 2122, 57057, 50515, 1482, 23089, 1149, 5654, 5154, 658, 9518, 4488, 2255, 4091, 2353, 6935, 51176, 2297, 151449, 654, 3625, 7040, 151742, 3725, 63976, 6262, 2201, 4838, 51339, 168667, 93649, 4053, 56940, 4088, 3675, 80139, 1749, 6422…
negative regulation of macromolecule metabolic process	GO:0010605	4.40439348915851e-08	0	270	199.690324967627	1859	T, ZFHX3, TFAP2C, FEZF1, LRRFIP1, SFRP5, MAF, GPD1L, FZD1, WNT11, TWIST2, NRARP, FZD8, FOXJ1, BMP4, NOC2L, ITIH5, POU4F1, NR2E1, CIART, RUNX2, ZIC2, CBX8, HOXD8, NTRK3, NPPC, FOXA2, PARD3, HEY1, PTPN3, JUNB, DUSP1, NFE2L3, DKK1, TBX3, NR2F2, VAX1, PRKCA, FOXF2, BMI1, CDKN1C, GADD45G, BHLHE41, SOX7, SFMBT1, SOX5, NAB1, SMYD2, CBX7, OLIG2, TBX18, PAX3, PURA, NOG, ZBTB42, MINA, HES7, AEBP1, DUSP5, M…	6862, 463, 7022, 389549, 9208, 6425, 4094, 23171, 8321, 7481, 117581, 441478, 8325, 2302, 652, 26155, 80760, 5457, 7101, 148523, 860, 7546, 57332, 3234, 4916, 4880, 3170, 56288, 23462, 5774, 3726, 1843, 9603, 22943, 6926, 7026, 11023, 5578, 2295, 648, 1028, 10912, 79365, 83595, 51460, 6660, 4664, 56950, 23492, 10215, 9096, 5077, 5813, 9241, 100128927, 84864, 84667, 165, 1847, 51085, 4188, 26585, …
inorganic cation transmembrane transport	GO:0098662	4.47674098844908e-08	0	94	53.9239070111611	502	MCOLN3, CNGA1, SCN2B, SLC4A4, JPH3, GPD1L, KCNB2, HCN1, CACNA1G, JPH4, CACNA1C, KCNMB4, PTPN3, KCNK9, TMEM38B, KCNG3, KCNA3, GNB5, SLC40A1, JPH1, KCNK1, KCNN1, KCNF1, KCNJ4, MYO5A, ITPR1, TRPC3, ATP6V1C2, KCNK5, CACNA2D3, KCNA1, KCNH7, WNK2, HCN4, SLC30A3, KCNG1, SLC9A2, KCNJ8, RYR3, PRKCE, GALR2, SNTA1, CACNA1E, CACNB4, SLC24A2, NKX2-5, ATP2A1, KCNJ3, TRPC4, SLC9B2, ATP1B2, KCNK13, KCNK12, KCNJ2…	55283, 1259, 6327, 8671, 57338, 23171, 9312, 348980, 8913, 84502, 775, 27345, 5774, 51305, 55151, 170850, 3738, 10681, 30061, 56704, 3775, 3780, 3754, 3761, 4644, 3708, 7222, 245973, 8645, 55799, 3736, 90134, 65268, 10021, 7781, 3755, 6549, 3764, 6263, 5581, 8811, 6640, 777, 785, 25769, 1482, 487, 3760, 7223, 133308, 482, 56659, 56660, 3759, 55800, 2040, 6553, 79026, 6331, 3782, 51083, 3763, 5647…
hormone secretion	GO:0046879	4.52047548518251e-08	0	60	29.3251526176235	273	SNAP25, TNFSF11, SYT7, CACNA1C, MAFA, FOXA2, TBX3, PRKCA, HTR1A, SYT9, PAX6, ARNTL, MYO5A, TACR1, INHBA, CPT1A, ITPR1, IL11, ADRA2C, FZD4, TFAP2B, PDE8B, NKX3-1, P2RY1, PDE3B, KISS1R, BRSK2, EPHA5, GIPR, PRKCE, VGF, CACNA1E, EDN1, HNF1B, ISL1, RUNX1, NMU, DOC2B, GAL, CACNA1A, CNR1, EFNA5, RASL10B, ILDR2, SLC18A2, SLC8B1, BMP6, INHBB, RFX6, STXBP1, NR1D1, PER2, ADRA2A, GATA3, SFRP1, GPLD1, BMP8A, …	6616, 8600, 9066, 775, 389692, 3170, 6926, 5578, 3350, 143425, 5080, 406, 4644, 6869, 3624, 1374, 3708, 3589, 152, 8322, 7021, 8622, 4824, 5028, 5140, 84634, 9024, 2044, 2696, 5581, 7425, 777, 1906, 6928, 3670, 861, 10874, 8447, 51083, 773, 1268, 1946, 91608, 387597, 6571, 80024, 654, 3625, 222546, 6812, 9572, 8864, 150, 2625, 6422, 2822, 353500, 133, 4825, 5122
cardiac septum morphogenesis	GO:0060411	4.90041934246504e-08	0	20	5.26348893136832	49	FZD1, WNT11, HEY1, TBX3, FGF8, HEY2, PITX2, TBX1, TBX20, GATA6, NKX2-5, SMO, HAND1, ISL1, PROX1, RARB, MSX2, FZD2, ID2, ZFPM1	8321, 7481, 23462, 6926, 2253, 23493, 5308, 6899, 57057, 2627, 1482, 6608, 9421, 3670, 5629, 5915, 4488, 2535, 3398, 161882
positive regulation of ossification	GO:0045778	5.38269524030297e-08	0	27	8.80828759943269	82	CTHRC1, BMP4, RUNX2, PKDCC, NPPC, HEY1, ADRB2, BMP7, TACR1, MEF2C, TGFB2, PRKD1, BMP2, CEBPA, OSR1, BMPR1B, TFAP2A, KL, MSX2, OSR2, BMP6, TGFB1, NELL1, FBN2, SMAD3, ID4, DLX5	115908, 652, 860, 91461, 4880, 23462, 154, 655, 6869, 4208, 7042, 5587, 650, 1050, 130497, 658, 7020, 9365, 4488, 116039, 654, 7040, 4745, 2201, 4088, 3400, 1749
regulation of cardiac muscle cell differentiation	GO:2000725	5.57741759334837e-08	0	11	1.71869026330394	16	ADRB1, BMP4, DKK1, COL14A1, GREM1, MEF2C, BMP2, EFNB2, WNT3A, PRICKLE1, MYOCD	153, 652, 22943, 7373, 26585, 4208, 650, 1948, 89780, 144165, 93649
regulation of skeletal muscle fiber development	GO:0048742	5.74953658388459e-08	0	16	3.54479866806438	33	ZFHX3, BMP4, TBX3, MEF2C, SOX9, SHOX2, MKX, PLCB1, BCL2, SOX8, IGFBP3, PRICKLE1, TGFB1, BOC, ID3, MYOCD	463, 652, 6926, 4208, 6662, 6474, 283078, 23236, 596, 30812, 3486, 144165, 7040, 91653, 3399, 93649
positive regulation of bone mineralization	GO:0030501	5.74953658388459e-08	0	16	3.54479866806438	33	BMP4, PKDCC, ADRB2, BMP7, MEF2C, BMP2, OSR1, BMPR1B, TFAP2A, KL, OSR2, BMP6, TGFB1, NELL1, FBN2, SMAD3	652, 91461, 154, 655, 4208, 650, 130497, 658, 7020, 9365, 116039, 654, 7040, 4745, 2201, 4088
nephron epithelium morphogenesis	GO:0072088	5.74953658388459e-08	0	16	3.54479866806438	33	BMP4, IRX1, WNT6, SOX9, LHX1, WNT9B, GDNF, KIF26B, IRX3, SIX2, SMO, SOX8, HNF1B, OSR1, IRX2, SIX1	652, 79192, 7475, 6662, 3975, 7484, 2668, 55083, 79191, 10736, 6608, 30812, 6928, 130497, 153572, 6495
regulation of cell projection organization	GO:0031344	5.87112009920267e-08	0	78	42.3227477338595	394	LPAR3, FEZ1, SNAP25, NR2E1, NTN1, NTRK3, CAMK1D, TBC1D1, SHANK3, NDNF, PAX6, TGFBR1, BMP7, HRAS, PPP1R16B, MEF2C, NEFL, SHOX2, LPAR1, PRKD1, NEURL1, ITGA2, CNTN1, ISLR2, PTPRD, DAB2IP, POU3F2, ATP8B1, TBC1D24, SLIT2, BARHL2, NGFR, TNIK, SPHK1, CXCL12, PLXNB2, NEUROG3, RET, TIAM1, ITPKA, ACHE, CACNA1A, SLIT1, CUX2, CNR1, SEMA5A, WNT3A, NEGR1, TACSTD2, NRP1, RAP1GAP2, VLDLR, KIT, PREX1, COBL, NGF, …	23566, 9638, 6616, 7101, 9423, 4916, 57118, 23216, 85358, 79625, 5080, 7046, 655, 3265, 26051, 4208, 4747, 6474, 1902, 5587, 9148, 3673, 1272, 57611, 5789, 153090, 5454, 5205, 57465, 9353, 343472, 4804, 23043, 8877, 6387, 23654, 50674, 5979, 7074, 3706, 43, 773, 6585, 23316, 1268, 9037, 89780, 257194, 4070, 8829, 23108, 7436, 3815, 57580, 23242, 4803, 53904, 5649, 8536, 627, 11135, 4897, 4741, 10…
cellular potassium ion transport	GO:0071804	6.03126494515504e-08	0	39	15.790466794105	147	CNGA1, KCNB2, HCN1, KCNMB4, KCNK9, TMEM38B, KCNG3, KCNA3, KCNK1, KCNN1, KCNF1, KCNJ4, KCNK5, KCNA1, KCNH7, HCN4, KCNG1, KCNJ8, GALR2, KCNJ3, ATP1B2, KCNK13, KCNK12, KCNJ2, KCNN3, GAL, KCNJ6, KCNQ5, KCNE3, KCNK3, KCNH1, KCNH4, KCND2, KCNH5, KCNC4, KCNS2, HCN2, KCNQ4, ACTN2	1259, 9312, 348980, 27345, 51305, 55151, 170850, 3738, 3775, 3780, 3754, 3761, 8645, 3736, 90134, 10021, 3755, 3764, 8811, 3760, 482, 56659, 56660, 3759, 3782, 51083, 3763, 56479, 10008, 3777, 3756, 23415, 3751, 27133, 3749, 3788, 610, 9132, 88
potassium ion transmembrane transport	GO:0071805	6.03126494515504e-08	0	39	15.790466794105	147	CNGA1, KCNB2, HCN1, KCNMB4, KCNK9, TMEM38B, KCNG3, KCNA3, KCNK1, KCNN1, KCNF1, KCNJ4, KCNK5, KCNA1, KCNH7, HCN4, KCNG1, KCNJ8, GALR2, KCNJ3, ATP1B2, KCNK13, KCNK12, KCNJ2, KCNN3, GAL, KCNJ6, KCNQ5, KCNE3, KCNK3, KCNH1, KCNH4, KCND2, KCNH5, KCNC4, KCNS2, HCN2, KCNQ4, ACTN2	1259, 9312, 348980, 27345, 51305, 55151, 170850, 3738, 3775, 3780, 3754, 3761, 8645, 3736, 90134, 10021, 3755, 3764, 8811, 3760, 482, 56659, 56660, 3759, 3782, 51083, 3763, 56479, 10008, 3777, 3756, 23415, 3751, 27133, 3749, 3788, 610, 9132, 88
nephron morphogenesis	GO:0072028	6.04908942644837e-08	0	17	3.97447123389036	37	BMP4, IRX1, WNT6, BMP7, SOX9, LHX1, WNT9B, GDNF, KIF26B, IRX3, SIX2, SMO, SOX8, HNF1B, OSR1, IRX2, SIX1	652, 79192, 7475, 655, 6662, 3975, 7484, 2668, 55083, 79191, 10736, 6608, 30812, 6928, 130497, 153572, 6495
regulation of molecular function	GO:0065009	6.39197206570961e-08	0	342	264.463464265894	2462	ADCY4, CCNO, LPAR3, ADRB1, GPSM2, SCN2B, SFRP5, RGS6, JPH3, GPD1L, FZD1, WNT11, CTHRC1, FZD8, HABP4, TNFSF11, GHR, CDK5R2, JPH4, FOXJ1, BMP4, ITIH5, ECT2L, ZIC2, RNF180, RINL, NLRC5, NTRK3, S1PR1, CDH3, FOXA2, FLT1, KIAA1244, HEY1, PTPN3, GREM2, DUSP1, NR2F2, CAMK1D, PRKCA, GCGR, BMI1, CDKN1C, TBC1D1, GADD45G, SHANK3, PRKG1, RASAL1, ADRB2, ANGPTL4, SOX7, APOA1, AVPR1A, PSD2, CXCL1, TRAF3, HERC5, …	196883, 10309, 23566, 153, 29899, 6327, 6425, 9628, 57338, 23171, 8321, 7481, 115908, 8325, 22927, 8600, 2690, 8941, 84502, 2302, 652, 80760, 345930, 7546, 285671, 126432, 84166, 4916, 1901, 1001, 3170, 2321, 57221, 23462, 5774, 64388, 1843, 7026, 57118, 5578, 2642, 648, 1028, 23216, 10912, 85358, 5592, 8437, 154, 51129, 83595, 335, 552, 84249, 2919, 7187, 51191, 5081, 10681, 10451, 64283, 79890,…
positive regulation of muscle cell differentiation	GO:0051149	6.53656909319687e-08	0	24	7.30443361904175	68	ZFHX3, ADRB1, BMP4, GREM1, MEF2C, SHOX2, TSHZ3, TBX1, EFNB2, PLCB1, EDN1, BCL2, NEK5, MAPK12, WNT3A, IGFBP3, PROX1, MYOD1, THRA, CAMK1, TGFB1, BOC, MAPK11, MYOCD	463, 153, 652, 26585, 4208, 6474, 57616, 6899, 1948, 23236, 1906, 596, 341676, 6300, 89780, 3486, 5629, 4654, 7067, 8536, 7040, 91653, 5600, 93649
cell death	GO:0008219	6.57444826510605e-08	0	263	194.426836036258	1810	ADRB1, SFRP5, CRIP1, WNT11, ALX4, BIK, BMP4, RPS6KA2, NPY5R, NOC2L, POU4F1, NR2E1, BCL7C, APBB2, XPA, NTN1, APPL1, NTRK3, DUSP1, TBX3, PRKCA, GDF6, CRLF1, GADD45G, ANGPTL4, SOX7, ATOH1, LHX4, NDNF, TRAF3, PAX7, PHLDA2, VAV3, SLC40A1, PAX3, NOG, CYP1B1, PPARGC1A, ADAMTSL4, CNTFR, FGF8, SNCB, CADM1, TGFBR1, BMP7, PNMA2, CASP7, IHH, HRAS, HEY2, AATF, TGFA, TNFRSF10A, MEF2C, SOX9, INHBA, ZMYND11, FOX…	153, 6425, 1396, 7481, 60529, 638, 652, 6196, 4889, 26155, 5457, 7101, 9274, 323, 7507, 9423, 26060, 4916, 1843, 6926, 5578, 392255, 9244, 10912, 51129, 83595, 474, 89884, 79625, 7187, 5081, 7262, 10451, 30061, 5077, 9241, 1545, 10891, 54507, 1271, 2253, 6620, 23705, 7046, 655, 10687, 840, 3549, 3265, 23493, 26574, 7039, 8797, 4208, 6662, 3624, 10771, 2303, 3708, 685, 166824, 7021, 27023, 28996, …
cation transmembrane transport	GO:0098655	7.0366999598483e-08	0	105	62.8396127520503	585	MCOLN3, CNGA1, SCN2B, SLC4A4, JPH3, GPD1L, KCNB2, HCN1, CACNA1G, JPH4, CACNA1C, KCNMB4, ATP11B, PTPN3, KCNK9, TMEM38B, KCNG3, KCNA3, GNB5, SLC40A1, JPH1, KCNK1, KCNN1, KCNF1, PIEZO2, KCNJ4, MYO5A, CPT1A, ITPR1, TRPC3, SLC22A5, ATP6V1C2, KCNK5, CHRNB4, CACNA2D3, KCNA1, KCNH7, PRKAA2, WNK2, HCN4, SLC30A3, KCNG1, SLC9A2, KCNJ8, SLC22A3, RYR3, PRKCE, GALR2, CHRNA7, SNTA1, ATP8B1, CACNA1E, CACNB4, SLC…	55283, 1259, 6327, 8671, 57338, 23171, 9312, 348980, 8913, 84502, 775, 27345, 23200, 5774, 51305, 55151, 170850, 3738, 10681, 30061, 56704, 3775, 3780, 3754, 63895, 3761, 4644, 1374, 3708, 7222, 6584, 245973, 8645, 1143, 55799, 3736, 90134, 5563, 65268, 10021, 7781, 3755, 6549, 3764, 6581, 6263, 5581, 8811, 1139, 6640, 5205, 777, 785, 25769, 1482, 487, 3760, 7223, 133308, 482, 56659, 56660, 3759,…
regulation of myoblast differentiation	GO:0045661	7.1525306786277e-08	0	14	2.7928716778689	26	ZFHX3, BMP4, TBX3, MEF2C, SOX9, MKX, PLCB1, SOX8, IGFBP3, PRICKLE1, TGFB1, BOC, ID3, MYOCD	463, 652, 6926, 4208, 6662, 283078, 23236, 30812, 3486, 144165, 7040, 91653, 3399, 93649
cardiocyte differentiation	GO:0035051	7.17339537813724e-08	0	32	11.7085774187581	109	T, ADRB1, BMP4, FHOD3, DKK1, TBX3, COL14A1, NEBL, GREM1, HEY2, MEF2C, TGFB2, PITX2, BMP2, EFNB2, GATA6, NKX2-5, SMO, ISL1, SIK1, NKX2-6, WNT3A, PRICKLE1, PROX1, RARB, TENM4, EOMES, MYOCD, SLC8A1, PDGFRA, HAND2, TWIST1	6862, 153, 652, 80206, 22943, 6926, 7373, 10529, 26585, 23493, 4208, 7042, 5308, 650, 1948, 2627, 1482, 6608, 3670, 150094, 137814, 89780, 144165, 5629, 5915, 26011, 8320, 93649, 6546, 5156, 9464, 7291
regulation of smooth muscle contraction	GO:0006940	7.34557676025175e-08	0	20	5.37090707282481	50	ADRB1, KCNB2, NPY2R, PRKG1, ADRB2, TACR1, ADRA2C, CHRNB4, ITGA2, PROK2, EDN1, ADRA1A, F2R, SPHK1, NMU, PLCE1, ADA, MYOCD, ADRA2A, TACR3	153, 9312, 4887, 5592, 154, 6869, 152, 1143, 3673, 60675, 1906, 148, 2149, 8877, 10874, 51196, 100, 93649, 150, 6870
synapse organization	GO:0050808	8.21570740892001e-08	0	42	17.8314114817784	166	POU4F1, SEZ6L, SHANK3, COL4A1, ETV5, SNCB, CADM1, MYO5A, GPHN, MEF2C, CBLN1, NEURL1, PTPRD, DAB2IP, SNTA1, THBS2, SYNDIG1, CACNB4, F2R, ACHE, CACNA1A, SLIT1, CUX2, LRRC4, SHANK2, SNCA, SIX1, RELN, DRD1, CAMK1, BDNF, DNM3, DACT1, NRXN3, NRCAM, TNC, EPHB3, DNER, GPM6A, PLXND1, LRP4, NLGN1	5457, 23544, 85358, 1282, 2119, 6620, 23705, 4644, 10243, 4208, 869, 9148, 5789, 153090, 6640, 7058, 79953, 785, 2149, 43, 773, 6585, 23316, 64101, 22941, 6622, 6495, 5649, 1812, 8536, 627, 26052, 51339, 9369, 4897, 3371, 2049, 92737, 2823, 23129, 4038, 22871
muscle cell proliferation	GO:0033002	8.2693474036128e-08	0	35	13.5346858235185	126	BMP4, NPY5R, S1PR1, NPPC, NOG, PPARGC1A, VIPR2, HEY2, TACR1, TGFBR3, MEF2C, FOXC2, TGFB2, FGF9, FOXC1, EREG, ITGA2, HBEGF, TBX20, WNT2, EDN1, GATA6, NKX2-5, IGFBP3, KLF4, ALOX12, TENM4, JUN, ERBB4, ID2, TNFAIP3, ABCC4, NPR1, IL15, FGF20	652, 4889, 1901, 4880, 9241, 10891, 7434, 23493, 6869, 7049, 4208, 2303, 7042, 2254, 2296, 2069, 3673, 1839, 57057, 7472, 1906, 2627, 1482, 3486, 9314, 239, 26011, 3725, 2066, 3398, 7128, 10257, 4881, 3600, 26281
renal tubule development	GO:0061326	8.4272430577785e-08	0	19	4.94123450699883	46	IRX1, WNT6, COL4A1, MEF2C, SOX9, LHX1, TFAP2B, WNT9B, IRX3, SOX8, HNF1B, POU3F3, OSR1, DLL1, IRX2, SIX1, AQP11, FAT4, GATA3	79192, 7475, 1282, 4208, 6662, 3975, 7021, 7484, 79191, 30812, 6928, 5455, 130497, 28514, 153572, 6495, 282679, 79633, 2625
regulation of cell adhesion	GO:0030155	8.88120537700674e-08	0	69	36.1999136708392	337	VWC2, NRARP, TNFSF11, NID1, NPY2R, CD47, S1PR1, FOXA2, PRKCA, PRKG1, APOA1, RHOD, NDNF, VAV3, TBX18, CYP1B1, BMP7, SOX9, ONECUT2, FOXC2, FZD4, EGFLAM, TGFB2, PDE3B, KIF26B, BMP2, ITGA2, SMOC2, PRKCE, PLAU, BCL2, CXCL12, RET, LAMB1, VEGFC, DLL1, SEMA5A, WNT3A, KLF4, EFNA5, ITGA5, TACSTD2, PLEKHA2, EDIL3, PREX1, ALOX12, SMOC1, LEF1, TGFB1, KDR, CDK6, NODAL, ADA, ADAM15, COL8A1, TNC, SMAD3, LAMA1, I…	375567, 441478, 8600, 4811, 4887, 961, 1901, 3170, 5578, 5592, 335, 29984, 79625, 10451, 9096, 1545, 655, 6662, 9480, 2303, 8322, 133584, 7042, 5140, 55083, 650, 3673, 64094, 5581, 5328, 596, 6387, 5979, 3912, 7424, 28514, 9037, 89780, 9314, 1946, 3678, 4070, 59339, 10085, 57580, 239, 64093, 51176, 7040, 3791, 1021, 4838, 100, 8751, 1295, 3371, 4088, 284217, 3675, 2049, 1942, 80139, 6422, 3910, 2…
hormone transport	GO:0009914	8.96057974663124e-08	0	60	29.862243324906	278	SNAP25, TNFSF11, SYT7, CACNA1C, MAFA, FOXA2, TBX3, PRKCA, HTR1A, SYT9, PAX6, ARNTL, MYO5A, TACR1, INHBA, CPT1A, ITPR1, IL11, ADRA2C, FZD4, TFAP2B, PDE8B, NKX3-1, P2RY1, PDE3B, KISS1R, BRSK2, EPHA5, GIPR, PRKCE, VGF, CACNA1E, EDN1, HNF1B, ISL1, RUNX1, NMU, DOC2B, GAL, CACNA1A, CNR1, EFNA5, RASL10B, ILDR2, SLC18A2, SLC8B1, BMP6, INHBB, RFX6, STXBP1, NR1D1, PER2, ADRA2A, GATA3, SFRP1, GPLD1, BMP8A, …	6616, 8600, 9066, 775, 389692, 3170, 6926, 5578, 3350, 143425, 5080, 406, 4644, 6869, 3624, 1374, 3708, 3589, 152, 8322, 7021, 8622, 4824, 5028, 5140, 84634, 9024, 2044, 2696, 5581, 7425, 777, 1906, 6928, 3670, 861, 10874, 8447, 51083, 773, 1268, 1946, 91608, 387597, 6571, 80024, 654, 3625, 222546, 6812, 9572, 8864, 150, 2625, 6422, 2822, 353500, 133, 4825, 5122
muscle fiber development	GO:0048747	9.00891935649317e-08	0	24	7.41185176049824	69	ZFHX3, ACTA1, BMP4, TBX3, MEF2C, SOX9, SHOX2, MKX, KIAA1161, PLCB1, CACNB4, BCL2, SMO, SOX8, IGFBP3, PRICKLE1, MYOD1, LEF1, TGFB1, BOC, ID3, MYOCD, SLC8A1, DNER	463, 58, 652, 6926, 4208, 6662, 6474, 283078, 57462, 23236, 785, 596, 6608, 30812, 3486, 144165, 4654, 51176, 7040, 91653, 3399, 93649, 6546, 92737
endoderm formation	GO:0001706	9.05917533290022e-08	0	21	5.9079977801073	55	DUSP1, DKK1, SOX7, NOG, DUSP5, COL6A1, COL11A1, COL12A1, INHBA, LHX1, COL4A2, MIXL1, TBX20, GATA6, HNF1B, LAMB1, ITGA5, NODAL, EOMES, COL8A1, DUSP4	1843, 22943, 83595, 9241, 1847, 1291, 1301, 1303, 3624, 3975, 1284, 83881, 57057, 2627, 6928, 3912, 3678, 4838, 8320, 1295, 1846
developmental cell growth	GO:0048588	9.08603127971067e-08	0	32	11.8159955602146	110	LPAR3, ADRB1, NTN1, NTRK3, COL14A1, SOX9, POU4F2, ISLR2, SLIT2, BARHL2, SMO, CXCL12, LHX2, GAL, SLIT1, SEMA5A, WNT3A, NRP2, NRP1, COBL, NGF, CYFIP1, BDNF, NRCAM, SEMA4F, MYOCD, SEMA3F, ULK2, EMX1, POU4F3, SLIT3, NKX6-1	23566, 153, 9423, 4916, 7373, 6662, 5458, 57611, 9353, 343472, 6608, 6387, 9355, 51083, 6585, 9037, 89780, 8828, 8829, 23242, 4803, 23191, 627, 4897, 10505, 93649, 6405, 9706, 2016, 5459, 6586, 4825
positive regulation of muscle organ development	GO:0048636	9.32696957063811e-08	0	18	4.51156194117284	42	ADRB1, BMP4, GREM1, ARNTL, HEY2, MEF2C, FGF9, SHOX2, TBX1, EFNB2, TBX20, WNT2, GATA6, BCL2, WNT3A, GPC1, ERBB4, MYOCD	153, 652, 26585, 406, 23493, 4208, 2254, 6474, 6899, 1948, 57057, 7472, 2627, 596, 89780, 2817, 2066, 93649
positive regulation of striated muscle tissue development	GO:0045844	9.32696957063811e-08	0	18	4.51156194117284	42	ADRB1, BMP4, GREM1, ARNTL, HEY2, MEF2C, FGF9, SHOX2, TBX1, EFNB2, TBX20, WNT2, GATA6, BCL2, WNT3A, GPC1, ERBB4, MYOCD	153, 652, 26585, 406, 23493, 4208, 2254, 6474, 6899, 1948, 57057, 7472, 2627, 596, 89780, 2817, 2066, 93649
developmental induction	GO:0031128	9.77780562668161e-08	0	16	3.65221680952087	34	BMP4, DKK1, FGF8, NKX2-1, SOX9, HIPK2, SIX3, GDNF, BMP2, WNT2, SOX8, WNT3A, TFAP2A, FGF10, SIX1, FGF3	652, 22943, 2253, 7080, 6662, 28996, 6496, 2668, 650, 7472, 30812, 89780, 7020, 2255, 6495, 2248
multicellular organismal signaling	GO:0035637	9.90737981559826e-08	0	47	21.1613738669298	197	HEXB, SCN2B, ATRN, CNTNAP1, CACNA1C, KCNMB4, LGI4, S1PR1, PARD3, AVPR1A, NAB1, OLIG2, MYO5A, LPAR1, POU3F1, ITGA2, TSPAN2, POU3F2, CACNB4, ATP1B2, KCNJ2, SCN3B, SCN5A, DSP, CACNA1A, FA2H, GPC1, PLLP, GRM7, RARB, NDRG1, NTF3, UGT8, DRD1, FGFR3, TGFB1, TENM4, RYR2, EPB41L3, CACNG4, NRCAM, MBP, ID4, SLC8A1, NKX6-2, DMRT3, ADAM22	3074, 6327, 8455, 8506, 775, 27345, 163175, 1901, 56288, 552, 4664, 10215, 4644, 1902, 5453, 3673, 10100, 5454, 785, 482, 3759, 55800, 6331, 1832, 773, 79152, 2817, 51090, 2917, 5915, 10397, 4908, 7368, 1812, 2261, 7040, 26011, 6262, 23136, 27092, 4897, 4155, 3400, 6546, 84504, 58524, 53616
gland morphogenesis	GO:0022612	1.03564305882127e-07	0	33	12.4605044089536	116	TFAP2C, HOXD13, CRIP1, BMP4, NTN1, TBX3, PAX3, NOG, ETV5, PAX6, FGF8, BMP7, SOX9, NKX3-1, TGFB2, PTCH1, SLIT2, BCL2, MET, NKX2-3, PDGFA, NRP1, MSX2, FGF10, SLC12A2, GDF7, TGFB1, TNC, NRG3, LAMA1, SFRP1, PLXND1, FRZB	7022, 3239, 1396, 652, 9423, 6926, 5077, 9241, 2119, 5080, 2253, 655, 6662, 4824, 7042, 5727, 9353, 596, 4233, 159296, 5154, 8829, 4488, 2255, 6558, 151449, 7040, 3371, 10718, 284217, 6422, 23129, 2487
regulation of kidney development	GO:0090183	1.08689859497289e-07	0	20	5.47832521428131	51	BMP4, NOG, BMP7, SOX9, LHX1, WNT9B, GDNF, SIX2, SMO, SOX8, RET, HNF1B, OSR1, PDGFA, TACSTD2, SIX1, FOXD1, TGFB1, FAT4, GATA3	652, 9241, 655, 6662, 3975, 7484, 2668, 10736, 6608, 30812, 5979, 6928, 130497, 5154, 4070, 6495, 2297, 7040, 79633, 2625
negative regulation of programmed cell death	GO:0043069	1.11307628194916e-07	0	132	84.7529136091756	789	WNT11, BMP4, NPY5R, NOC2L, POU4F1, NR2E1, APBB2, DUSP1, TBX3, PRKCA, CRLF1, ANGPTL4, ATOH1, LHX4, NDNF, PAX7, SLC40A1, NOG, PPARGC1A, CNTFR, FGF8, SNCB, TGFBR1, BMP7, IHH, HRAS, HEY2, AATF, TGFA, MEF2C, SOX9, ZMYND11, FOXC2, BTC, TFAP2B, FOXB1, HIPK2, NEFL, FOXC1, GDNF, PRKAA2, TNFAIP8, BTG2, TBX1, MECOM, FAS, PROK2, CAST, EGR3, CDKN1B, PSMB9, EDN1, GATA6, TOX3, BCL11B, CHST11, NKX2-5, BCL2, NGFR…	7481, 652, 4889, 26155, 5457, 7101, 323, 1843, 6926, 5578, 9244, 51129, 474, 89884, 79625, 5081, 30061, 9241, 10891, 1271, 2253, 6620, 7046, 655, 3549, 3265, 23493, 26574, 7039, 4208, 6662, 10771, 2303, 685, 7021, 27023, 28996, 4747, 2296, 2668, 5563, 25816, 7832, 6899, 2122, 355, 60675, 831, 1960, 1027, 5698, 1906, 2627, 27324, 64919, 50515, 1482, 596, 4804, 6608, 4233, 2149, 8877, 6387, 30812, …
cerebral cortex neuron differentiation	GO:0021895	1.25531741264319e-07	0	12	2.14836282912993	20	NR2E1, NKX2-1, GDPD5, FEZF2, DRD1, EOMES, DLX2, ID4, ASCL1, CHD5, EMX1, DLX1	7101, 7080, 81544, 55079, 1812, 8320, 1746, 3400, 429, 26038, 2016, 1745
cardiac epithelial to mesenchymal transition	GO:0060317	1.25531741264319e-07	0	12	2.14836282912993	20	HEY1, FGF8, HEY2, TGFBR3, TGFB2, BMP2, WNT2, MSX2, ADAM15, EFNA1, TWIST1, MSX1	23462, 2253, 23493, 7049, 7042, 650, 7472, 4488, 8751, 1942, 7291, 4487
negative regulation of neuron differentiation	GO:0045665	1.25799729625784e-07	0	38	15.575630511192	145	NR2E1, NTN1, FOXA2, OLIG2, PAX6, BMP7, SLC6A4, SOX9, SIX3, LPAR1, IRX3, SLIT2, NGFR, SOX8, ISL1, MEIS1, SLIT1, DLL1, SEMA5A, WNT3A, NRP1, RAP1GAP2, TTC3, TLX3, NKX2-2, ISL2, ID2, SEMA4F, MBP, ID4, ZHX2, SEMA3F, ULK2, ASCL1, CNTN4, EFNA1, LINGO1, LRP4	7101, 9423, 3170, 10215, 5080, 655, 6532, 6662, 6496, 1902, 79191, 9353, 4804, 30812, 3670, 4211, 6585, 28514, 9037, 89780, 8829, 23108, 7267, 30012, 4821, 64843, 3398, 10505, 4155, 3400, 22882, 6405, 9706, 429, 152330, 1942, 84894, 4038
developmental maturation	GO:0021700	1.26561303780037e-07	0	50	23.3097366960597	217	CDK5R2, EPAS1, RPS6KA2, SEZ6L, LGI4, RUNX2, S1PR1, CDH3, NPPC, CDKN1C, DCHS1, IRX5, GREM1, IHH, TGFB2, SIX3, BMP2, EREG, NEURL1, DAB2IP, ROPN1L, BCL2, VSX1, HOXA5, SOX8, RET, CEBPA, GAL, CACNA1A, CDKN1A, NEUROG2, PCSK4, MSX2, NGF, RELN, FGFR3, RUNX3, KDR, STXBP1, NRXN3, ID2, NRCAM, FAT4, GATA3, ASCL1, CFTR, NR4A2, PDE3A, IL15, NKX6-1	8941, 2034, 6196, 23544, 163175, 860, 1901, 1001, 4880, 1028, 8642, 10265, 26585, 3549, 7042, 6496, 650, 2069, 9148, 153090, 83853, 596, 30813, 3202, 30812, 5979, 1050, 51083, 773, 1026, 63973, 54760, 4488, 4803, 5649, 2261, 864, 3791, 6812, 9369, 3398, 4897, 79633, 2625, 429, 1080, 4929, 5139, 3600, 4825
regulation of axonogenesis	GO:0050770	1.295525476226e-07	0	33	12.5679225504101	117	LPAR3, NTN1, NTRK3, NEFL, SHOX2, ISLR2, POU3F2, SLIT2, BARHL2, NGFR, CXCL12, PLXNB2, RET, TIAM1, ACHE, CACNA1A, SLIT1, SEMA5A, WNT3A, NRP1, NGF, BDNF, NRCAM, NEFM, SEMA4F, MBP, SEMA3F, ULK2, EPHB3, EFNA1, LINGO1, LRP4, NKX6-1	23566, 9423, 4916, 4747, 6474, 57611, 5454, 9353, 343472, 4804, 6387, 23654, 5979, 7074, 43, 773, 6585, 9037, 89780, 8829, 4803, 627, 4897, 4741, 10505, 4155, 6405, 9706, 2049, 1942, 84894, 4038, 4825
positive regulation of endothelial cell migration	GO:0010595	1.30350590312825e-07	0	21	6.01541592156379	56	BMP4, PRKCA, FOXC2, GPR124, PRKD1, AMOTL1, EDN1, MET, SCARB1, VEGFC, SEMA5A, NRP2, PROX1, NRP1, ALOX12, TGFB1, KDR, FLT4, GATA3, CCBE1, GPLD1	652, 5578, 2303, 25960, 5587, 154810, 1906, 4233, 949, 7424, 9037, 8828, 5629, 8829, 239, 7040, 3791, 2324, 2625, 147372, 2822
nephron tubule formation	GO:0072079	1.32837794588081e-07	0	10	1.50385398039095	14	IRX1, WNT6, SOX9, WNT9B, IRX3, SOX8, HNF1B, OSR1, IRX2, SIX1	79192, 7475, 6662, 7484, 79191, 30812, 6928, 130497, 153572, 6495
ureter development	GO:0072189	1.32837794588081e-07	0	10	1.50385398039095	14	BMP4, TBX18, SOX9, TSHZ3, SOX8, RET, OSR1, SIX1, GATA3, FOXF1	652, 9096, 6662, 57616, 30812, 5979, 130497, 6495, 2625, 2294
regulation of behavior	GO:0050795	1.38833336078607e-07	0	41	17.5091570574089	163	NPY2R, NTRK3, S1PR1, CAMK1D, PRKCA, HTR1A, GREM1, MEF2C, GPR124, SGIP1, LPAR1, PRKD1, RARRES2, ITGA2, EFNB2, EDN1, SLIT2, MET, CXCL12, GAS6, VEGFC, SLIT1, CNR1, SEMA5A, WNT3A, NRP1, MTUS1, NTF3, PADI2, FGF10, HOXA1, RELN, TGFB1, KDR, ADA, SMAD3, SEMA3F, TACR3, PDGFRA, HTR1B, TMEM102	4887, 4916, 1901, 57118, 5578, 3350, 26585, 4208, 25960, 84251, 1902, 5587, 5919, 3673, 1948, 1906, 9353, 4233, 6387, 2621, 7424, 6585, 1268, 9037, 89780, 8829, 57509, 4908, 11240, 2255, 3198, 5649, 7040, 3791, 100, 4088, 6405, 6870, 5156, 3351, 284114
thyroid gland development	GO:0030878	1.42603845195353e-07	0	11	1.82610840476044	17	FGF8, NKX2-1, TBX1, NKX2-5, HOXA5, HOXB3, FOXE1, THRA, FGF10, SIX1, SMAD3	2253, 7080, 6899, 1482, 3202, 3213, 2304, 7067, 2255, 6495, 4088
positive regulation of molecular function	GO:0044093	1.42805923632284e-07	0	231	168.216809520873	1566	ADCY4, LPAR3, ADRB1, RGS6, FZD1, WNT11, CTHRC1, FZD8, TNFSF11, GHR, CDK5R2, FOXJ1, BMP4, ECT2L, ZIC2, RINL, NTRK3, S1PR1, CDH3, FLT1, KIAA1244, CAMK1D, PRKCA, GCGR, BMI1, TBC1D1, GADD45G, SHANK3, RASAL1, ADRB2, SOX7, APOA1, AVPR1A, PSD2, CXCL1, VAV3, ARHGEF28, RIN3, RGS19, PPARGC1A, MDFI, GREM1, AGAP1, ADCYAP1R1, FZD10, NFKB2, TGFBR1, AFAP1L2, CASP7, ADCY5, VIPR2, HRAS, DOCK3, TGFBR3, TGFA, ELMOD…	196883, 23566, 153, 9628, 8321, 7481, 115908, 8325, 8600, 2690, 8941, 2302, 652, 345930, 7546, 126432, 4916, 1901, 1001, 2321, 57221, 57118, 5578, 2642, 648, 23216, 10912, 85358, 8437, 154, 83595, 335, 552, 84249, 2919, 10451, 64283, 79890, 10287, 10891, 4188, 26585, 116987, 117, 11211, 4791, 7046, 84632, 840, 111, 7434, 3265, 1795, 7049, 7039, 55531, 8797, 4208, 3708, 84079, 8601, 57514, 57139, …
organ growth	GO:0035265	1.47274190056977e-07	0	29	10.3121415798236	96	ADRB1, CACNA1C, S1PR1, COL14A1, NOG, FGF8, SLC6A4, HEY2, TGFBR3, MEF2C, FOXC2, TGFB2, FGF9, FOXC1, TBX20, WNT2, ADRA1A, GATA6, NKX2-5, BCL2, PROX1, BCL2L11, FGF10, HLX, TENM4, ERBB4, LMX1B, MYOCD, FGF20	153, 775, 1901, 7373, 9241, 2253, 6532, 23493, 7049, 4208, 2303, 7042, 2254, 2296, 57057, 7472, 148, 2627, 1482, 596, 5629, 10018, 2255, 3142, 26011, 2066, 4010, 93649, 26281
vascular process in circulatory system	GO:0003018	1.52695409137084e-07	0	38	15.6830486526485	146	ADRB1, HRH2, CACNA1C, KCNMB4, NPPC, PRKG1, ADRB2, AVPR1A, HTR1A, SLC6A4, TACR1, FOXC2, ADRA2C, P2RY1, FOXC1, KCNJ8, SNTA1, EDN1, ADRA1A, SLIT2, F2R, ADRA1D, UTS2B, ACE, ALOX12, DRD1, ECE1, ACTA2, PER2, ADRA2A, SLC8A1, CFTR, NPR1, PDE3A, HTR7, TBXAS1, HTR1B, ADM	153, 3274, 775, 27345, 4880, 5592, 154, 552, 3350, 6532, 6869, 2303, 152, 5028, 2296, 3764, 6640, 1906, 148, 9353, 2149, 146, 257313, 1636, 239, 1812, 1889, 59, 8864, 150, 6546, 1080, 4881, 5139, 3363, 6916, 3351, 133
negative regulation of muscle cell differentiation	GO:0051148	1.57200277906465e-07	0	17	4.18930751680335	39	ZFHX3, BMP4, DKK1, TBX3, BHLHE41, HEY2, SOX9, BMP2, EREG, MKX, NKX2-5, SOX8, PRICKLE1, TGFB1, ID3, MYOCD, MSX1	463, 652, 22943, 6926, 79365, 23493, 6662, 650, 2069, 283078, 1482, 30812, 144165, 7040, 3399, 93649, 4487
response to retinoic acid	GO:0032526	1.5920989917214e-07	0	31	11.4937411358451	107	WNT11, NTRK3, AQP3, WNT6, DUSP1, DKK1, FZD10, ABCA1, SLC6A4, SOX9, FZD4, WNT9B, CYP26A1, PTCH1, TBX1, MICB, WNT2, BRINP1, RET, OSR1, WNT3A, WNT9A, PDGFA, KLF4, IGFBP7, RORB, BMP6, MEST, TNC, ASCL1, BRINP3	7481, 4916, 360, 7475, 1843, 22943, 11211, 19, 6532, 6662, 8322, 7484, 1592, 5727, 6899, 4277, 7472, 1620, 5979, 130497, 89780, 7483, 5154, 9314, 3490, 6096, 654, 4232, 3371, 429, 339479
cell-cell signaling involved in cell fate commitment	GO:0045168	1.62171908390093e-07	0	16	3.75963495097737	35	BMP4, DKK1, FGF8, NKX2-1, SOX9, HIPK2, SIX3, GDNF, BMP2, WNT2, SOX8, WNT3A, TFAP2A, FGF10, SIX1, FGF3	652, 22943, 2253, 7080, 6662, 28996, 6496, 2668, 650, 7472, 30812, 89780, 7020, 2255, 6495, 2248
regulation of biomineral tissue development	GO:0070167	1.67329943906696e-07	0	24	7.62668804341124	71	BMP4, PKDCC, S1PR1, WNT6, ADRB2, GREM1, BMP7, MEF2C, SOX9, BMP2, GAS6, OSR1, BMPR1B, TFAP2A, ANKH, KL, OSR2, BMP6, TGFB1, NELL1, FBN2, CYP27B1, SMAD3, TWIST1	652, 91461, 1901, 7475, 154, 26585, 655, 4208, 6662, 650, 2621, 130497, 658, 7020, 56172, 9365, 116039, 654, 7040, 4745, 2201, 1594, 4088, 7291
inorganic ion transmembrane transport	GO:0098660	1.72484241684222e-07	0	104	63.1618671764198	588	MCOLN3, CNGA1, SCN2B, SLC4A4, JPH3, GPD1L, KCNB2, HCN1, CACNA1G, JPH4, CACNA1C, KCNMB4, PTPN3, KCNK9, TMEM38B, KCNG3, KCNA3, GNB5, SLC40A1, JPH1, KCNK1, KCNN1, KCNF1, GABRB1, KCNJ4, MYO5A, ITPR1, TRPC3, ATP6V1C2, KCNK5, CACNA2D3, KCNA1, ANO4, KCNH7, GABRA6, WNK2, HCN4, SLC30A3, KCNG1, SLC9A2, KCNJ8, RYR3, PRKCE, GALR2, SNTA1, CACNA1E, CACNB4, SLC24A2, NKX2-5, ATP2A1, KCNJ3, TRPC4, SLC9B2, ATP1B2,…	55283, 1259, 6327, 8671, 57338, 23171, 9312, 348980, 8913, 84502, 775, 27345, 5774, 51305, 55151, 170850, 3738, 10681, 30061, 56704, 3775, 3780, 3754, 2560, 3761, 4644, 3708, 7222, 245973, 8645, 55799, 3736, 121601, 90134, 2559, 65268, 10021, 7781, 3755, 6549, 3764, 6263, 5581, 8811, 6640, 777, 785, 25769, 1482, 487, 3760, 7223, 133308, 482, 56659, 56660, 3759, 55800, 2040, 6553, 79026, 6331, 256…
positive regulation of neuron projection development	GO:0010976	1.84900531686667e-07	0	38	15.790466794105	147	LPAR3, FEZ1, NTN1, NTRK3, CAMK1D, SHANK3, NDNF, BMP7, NEFL, SHOX2, LPAR1, PRKD1, NEURL1, CNTN1, ISLR2, PTPRD, DAB2IP, SLIT2, NGFR, SPHK1, CXCL12, PLXNB2, RET, TIAM1, ITPKA, CUX2, CNR1, SEMA5A, WNT3A, NEGR1, NRP1, VLDLR, COBL, NGF, RELN, CAMK1, ITGA3, NLGN1	23566, 9638, 9423, 4916, 57118, 85358, 79625, 655, 4747, 6474, 1902, 5587, 9148, 1272, 57611, 5789, 153090, 9353, 4804, 8877, 6387, 23654, 5979, 7074, 3706, 23316, 1268, 9037, 89780, 257194, 8829, 7436, 23242, 4803, 5649, 8536, 3675, 22871
adult behavior	GO:0030534	2.04431246536885e-07	0	36	14.6088672380835	136	HOXB8, CACNA1C, SEZ6L, LGI4, RNF180, FOXA2, SHANK3, SLITRK1, EPS8, NPY, SLC1A2, FGF14, HIPK2, GDNF, CHRNB4, CACNB4, MET, CXCL12, CACNA1A, SLITRK5, GRM7, SHANK2, SNCA, NGF, DRD1, EFNB3, NRXN3, FGF12, DRD4, PPARA, NR4A2, DMRT3, ZIC1, GRIN2D, CHRNA4, ADAM22	3218, 775, 23544, 163175, 285671, 3170, 85358, 114798, 2059, 4852, 6506, 2259, 28996, 2668, 1143, 785, 4233, 6387, 773, 26050, 2917, 22941, 6622, 4803, 1812, 1949, 9369, 2257, 1815, 5465, 4929, 58524, 7545, 2906, 1137, 53616
response to organonitrogen compound	GO:0010243	2.05354456470851e-07	0	121	76.8039711413948	715	ADCY4, HCN1, GHR, APPL1, FGF5, JUNB, DUSP1, PRKCA, GCGR, EN1, COL4A1, FGF19, SLC1A2, SIK2, KCNK1, PPARGC1A, COL6A1, RAB31, PAX6, FGF8, GABRB1, BMP7, STC2, MYO5A, SLC6A4, ADCY5, HRAS, TACR1, SLC6A1, MEF2C, GNG12, SOX9, FOXC2, TRPC3, ADCY7, ATP6V1C2, NEFL, FGF9, PDE3B, GNAO1, CHRNB4, SHC3, PRKAA2, EREG, HCN4, BTG2, RARRES2, NEURL1, ITGA2, RYR3, PID1, PRKCE, DOK1, EGR3, FOSL2, VGF, CDKN1B, CHRNA7, P…	196883, 348980, 2690, 26060, 2250, 3726, 1843, 5578, 2642, 2019, 1282, 9965, 6506, 23235, 3775, 10891, 1291, 11031, 5080, 2253, 2560, 655, 8614, 4644, 6532, 111, 3265, 6869, 6529, 4208, 55970, 6662, 2303, 7222, 113, 245973, 4747, 2254, 5140, 2775, 1143, 53358, 5563, 2069, 10021, 7832, 5919, 9148, 3673, 6263, 55022, 5581, 1796, 1960, 2355, 7425, 1027, 1139, 5579, 2887, 1906, 2786, 3291, 9353, 596,…
cardiac septum development	GO:0003279	2.19073977013352e-07	0	23	7.19701547758525	67	FZD1, WNT11, BMP4, HEY1, TBX3, FGF8, HEY2, HEG1, PITX2, TBX1, TBX20, GATA6, NKX2-5, SMO, HAND1, ISL1, PROX1, RARB, MSX2, FZD2, ID2, ZFPM1, GATA3	8321, 7481, 652, 23462, 6926, 2253, 23493, 57493, 5308, 6899, 57057, 2627, 1482, 6608, 9421, 3670, 5629, 5915, 4488, 2535, 3398, 161882, 2625
negative regulation of cell death	GO:0060548	2.19663371205993e-07	0	137	89.8015662576309	836	WNT11, BMP4, NPY5R, NOC2L, POU4F1, NR2E1, APBB2, NTRK3, DUSP1, TBX3, PRKCA, CRLF1, ANGPTL4, ATOH1, LHX4, NDNF, PAX7, SLC40A1, NOG, PPARGC1A, CNTFR, FGF8, SNCB, TGFBR1, BMP7, IHH, HRAS, HEY2, AATF, TGFA, MEF2C, SOX9, ZMYND11, FOXC2, BTC, TFAP2B, FOXB1, HIPK2, NEFL, FOXC1, GDNF, PRKD1, PRKAA2, TNFAIP8, BTG2, TBX1, MECOM, FAS, PROK2, CAST, EGR3, CDKN1B, PSMB9, EDN1, GATA6, TOX3, BCL11B, CHST11, NKX2…	7481, 652, 4889, 26155, 5457, 7101, 323, 4916, 1843, 6926, 5578, 9244, 51129, 474, 89884, 79625, 5081, 30061, 9241, 10891, 1271, 2253, 6620, 7046, 655, 3549, 3265, 23493, 26574, 7039, 4208, 6662, 10771, 2303, 685, 7021, 27023, 28996, 4747, 2296, 2668, 5587, 5563, 25816, 7832, 6899, 2122, 355, 60675, 831, 1960, 1027, 5698, 1906, 2627, 27324, 64919, 50515, 1482, 596, 4804, 6608, 4233, 2149, 8877, 6…
neural retina development	GO:0003407	2.19832773762347e-07	0	18	4.72639822408584	44	HCN1, IRX5, IHH, SOX9, LHX1, TFAP2B, HIPK2, SIX3, VSX1, SOX8, BHLHE22, TFAP2A, MEGF11, FJX1, RORB, DLL4, GPM6A, PTF1A	348980, 10265, 3549, 6662, 3975, 7021, 28996, 6496, 30813, 30812, 27319, 7020, 84465, 24147, 6096, 54567, 2823, 256297
regulation of DNA binding	GO:0051101	2.2617623220304e-07	0	25	8.27119689215021	77	HABP4, HEY1, MDFI, HEY2, HIPK2, PITX2, ITGA2, SMO, ISL1, LHX2, NFIB, BCL3, MSX2, LEF1, TGFB1, JUN, ID2, MYOCD, PER2, IRF4, PPARA, GATA3, HAND2, TWIST1, MSX1	22927, 23462, 4188, 23493, 28996, 5308, 3673, 6608, 3670, 9355, 4781, 602, 4488, 51176, 7040, 3725, 3398, 93649, 8864, 3662, 5465, 2625, 9464, 7291, 4487
cardiac muscle tissue morphogenesis	GO:0055008	2.29625629699614e-07	0	20	5.6931614971943	53	POU4F1, S1PR1, HEY1, COL11A1, HEY2, TGFBR3, FOXC2, FOXC1, PITX2, BMP2, TBX20, WNT2, NKX2-5, HAND1, ISL1, DSP, PROX1, DLL4, RYR2, ZFPM1	5457, 1901, 23462, 1301, 23493, 7049, 2303, 2296, 5308, 650, 57057, 7472, 1482, 9421, 3670, 1832, 5629, 54567, 6262, 161882
transmission of nerve impulse	GO:0019226	2.29771529078265e-07	0	39	16.5423937843004	154	HEXB, ATRN, CNTNAP1, KCNMB4, LGI4, S1PR1, PARD3, AVPR1A, NAB1, OLIG2, MYO5A, LPAR1, POU3F1, ITGA2, TSPAN2, POU3F2, CACNB4, SCN5A, CACNA1A, FA2H, GPC1, PLLP, GRM7, RARB, NDRG1, NTF3, UGT8, DRD1, FGFR3, TGFB1, TENM4, EPB41L3, CACNG4, NRCAM, MBP, ID4, NKX6-2, DMRT3, ADAM22	3074, 8455, 8506, 27345, 163175, 1901, 56288, 552, 4664, 10215, 4644, 1902, 5453, 3673, 10100, 5454, 785, 6331, 773, 79152, 2817, 51090, 2917, 5915, 10397, 4908, 7368, 1812, 2261, 7040, 26011, 23136, 27092, 4897, 4155, 3400, 84504, 58524, 53616
regulation of chondrocyte differentiation	GO:0032330	2.46086208015367e-07	0	17	4.29672565825985	40	MAF, BMP4, RUNX2, PKDCC, SOX5, TGFBR1, IHH, SOX9, SHOX2, WNT9A, FGF18, RARB, SCIN, BMP6, LOXL2, NKX3-2, SMAD3	4094, 652, 860, 91461, 6660, 7046, 3549, 6662, 6474, 7483, 8817, 5915, 85477, 654, 4017, 579, 4088
regulation of protein phosphorylation	GO:0001932	2.48828610881183e-07	0	153	103.121415798236	960	ADCY4, CCNO, LPAR3, SFRP5, GPD1L, FZD1, WNT11, FZD8, TNFSF11, GHR, CDK5R2, BMP4, NTRK3, FLT1, PARD3, DUSP1, DKK1, NR2F2, PRKCA, GDF6, CRLF1, CDKN1C, GADD45G, ADRB2, APOA1, HERC5, NOG, DUSP5, MLXIPL, MDFI, GREM1, FZD10, CAMK2N1, TGFBR1, BMP7, AFAP1L2, ADCY5, HRAS, TGFA, TNFRSF10A, CAMK2N2, MEF2C, SOX9, INHBA, IL11, SPRED2, ADCY7, ADRA2C, FZD4, HIPK2, PLCL1, NKX3-1, P2RY1, TGFB2, WNT9B, KISS1R, FND…	196883, 10309, 23566, 6425, 23171, 8321, 7481, 8325, 8600, 2690, 8941, 652, 4916, 2321, 56288, 1843, 22943, 7026, 5578, 392255, 9244, 1028, 10912, 154, 335, 51191, 9241, 1847, 51085, 4188, 26585, 11211, 55450, 7046, 655, 84632, 111, 3265, 7039, 8797, 94032, 4208, 6662, 3624, 3589, 200734, 113, 152, 8322, 28996, 5334, 4824, 5028, 7042, 7484, 84634, 84624, 1902, 5587, 650, 2069, 5919, 9148, 6899, 5…
ion transmembrane transport	GO:0034220	2.55599785156996e-07	0	135	88.4051304186964	823	MCOLN3, ADRB1, CNGA1, SCN2B, SLC4A4, JPH3, GPD1L, KCNB2, HCN1, CACNA1G, JPH4, CACNA1C, KCNMB4, ATP11B, PTPN3, KCNK9, TMEM38B, KCNG3, SHANK3, KCNA3, GRIA4, GNB5, SLC40A1, JPH1, KCNK1, KCNN1, PPARGC1A, KCNF1, GABRB1, PIEZO2, KCNJ4, SLC7A4, MYO5A, MEF2C, GRIA1, CPT1A, ITPR1, TRPC3, SLC22A5, ATP6V1C2, KCNK5, CHRNB4, CACNA2D3, FXYD7, KCNA1, ANO4, KCNH7, GABRA6, PRKAA2, WNK2, HCN4, SLC30A3, KCNG1, SLC9…	55283, 153, 1259, 6327, 8671, 57338, 23171, 9312, 348980, 8913, 84502, 775, 27345, 23200, 5774, 51305, 55151, 170850, 85358, 3738, 2893, 10681, 30061, 56704, 3775, 3780, 10891, 3754, 2560, 63895, 3761, 6545, 4644, 4208, 2890, 1374, 3708, 7222, 6584, 245973, 8645, 1143, 55799, 53822, 3736, 121601, 90134, 2559, 5563, 65268, 10021, 7781, 3755, 6549, 3764, 81831, 6581, 5924, 6263, 5581, 8811, 1139, 6…
response to alcohol	GO:0097305	2.57243980612195e-07	0	58	29.3251526176235	273	GHR, NTRK3, NPPC, AQP3, JUNB, DUSP1, NR2F2, AVPR1A, EPS8, PAX6, ABCA1, TGFBR1, BMP7, STC2, SLC6A4, IHH, TACR1, SLC6A1, INHBA, ADCY7, NKX3-1, NEFL, PTCH1, PRKCE, FOSL2, CDKN1B, EDN1, SLIT2, SMO, HTR6, TRIM25, CDKN1A, CNR1, PDGFA, SLC18A2, MYOD1, IGFBP7, MSX2, FGF10, CDO1, FOS, TGFB1, FBXO32, GRIN3A, CYP27B1, TNC, DRD4, GATA3, TACR3, SLC2A4, RORA, ZNF703, SFRP1, GPLD1, ARNT2, HTR1B, IL15, SLIT3	2690, 4916, 4880, 360, 3726, 1843, 7026, 552, 2059, 5080, 19, 7046, 655, 8614, 6532, 3549, 6869, 6529, 3624, 113, 4824, 4747, 5727, 5581, 2355, 1027, 1906, 9353, 6608, 3362, 7706, 1026, 1268, 5154, 6571, 4654, 3490, 4488, 2255, 1036, 2353, 7040, 114907, 116443, 1594, 3371, 1815, 2625, 6870, 6517, 6095, 80139, 6422, 2822, 9915, 3351, 3600, 6586
regulation of stem cell differentiation	GO:2000736	2.59766617102657e-07	0	28	9.98988715545415	93	FOXA2, SOX5, GREM1, BMP7, TGFBR3, NKX2-1, SOX9, TGFB2, BMP2, DAB2IP, GATA6, NKX2-5, SMO, HNF1B, WNT3A, PRICKLE1, TACSTD2, LEF1, OVOL2, TGFB1, NODAL, SMAD3, HOXB4, EFNA1, PDGFRA, ZNF703, SFRP1, TWIST1	3170, 6660, 26585, 655, 7049, 7080, 6662, 7042, 650, 153090, 2627, 1482, 6608, 6928, 89780, 144165, 4070, 51176, 58495, 7040, 4838, 4088, 3214, 1942, 5156, 80139, 6422, 7291
regulation of MAPK cascade	GO:0043408	2.613347206844e-07	0	96	57.4687056792255	535	LPAR3, SFRP5, FZD8, TNFSF11, GHR, BMP4, NTRK3, FLT1, DUSP1, PRKCA, GADD45G, ADRB2, FGF19, DUSP5, MDFI, GREM1, FZD10, TGFBR1, BMP7, HRAS, TGFA, MEF2C, ZMYND11, IL11, SPRED2, ADRA2C, FZD4, HIPK2, P2RY1, TGFB2, FGF9, GAREM, KISS1R, LPAR1, BMP2, WNK2, LMO3, TBX1, MECOM, PRKCE, PLCB1, PROK2, DAB2IP, CHRNA7, KIAA1804, ZEB2, CSPG4, EDN1, ADRA1A, ALK, MET, F2R, TNIK, ARHGAP8, ACKR3, GAS6, PDGFA, IGFBP3, …	23566, 6425, 8325, 8600, 2690, 652, 4916, 2321, 1843, 5578, 10912, 154, 9965, 1847, 4188, 26585, 11211, 7046, 655, 3265, 7039, 4208, 10771, 3589, 200734, 152, 8322, 28996, 5028, 7042, 2254, 64762, 84634, 1902, 650, 65268, 55885, 6899, 2122, 5581, 23236, 60675, 153090, 1139, 84451, 9839, 1464, 1906, 148, 238, 4233, 2149, 23043, 23779, 57007, 2621, 5154, 3486, 9314, 8817, 54769, 8829, 4908, 2322, 3…
regulation of amine transport	GO:0051952	2.61671779604577e-07	0	21	6.23025220447678	58	NPY5R, NPY2R, AVPR1A, HRH3, SLC6A1, ADRA2C, P2RY1, GDNF, CXCL12, HTR6, CACNA1A, CNR1, GRM7, SNCA, DRD1, PER2, DRD4, ADRA2A, NAT8L, CHRNA4, HTR1B	4889, 4887, 552, 11255, 6529, 152, 5028, 2668, 6387, 3362, 773, 1268, 2917, 6622, 1812, 8864, 1815, 150, 339983, 1137, 3351
lymph vessel development	GO:0001945	2.64160753381557e-07	0	12	2.25578097058642	21	NR2F2, VASH1, FOXC2, FOXC1, HEG1, TBX1, EFNB2, VEGFC, PROX1, KDR, FLT4, CCBE1	7026, 22846, 2303, 2296, 57493, 6899, 1948, 7424, 5629, 3791, 2324, 147372
mesenchyme morphogenesis	GO:0072132	2.64160753381557e-07	0	12	2.25578097058642	21	HEY1, FGF8, BMP7, SOX9, BMP2, TBX20, ISL1, OSR1, MSX2, TWIST1, FOXF1, MSX1	23462, 2253, 655, 6662, 650, 57057, 3670, 130497, 4488, 7291, 2294, 4487
regulation of angiogenesis	GO:0045765	2.79615350566979e-07	0	43	19.2278473207128	179	NR2E1, LECT1, FLT1, PRKCA, VASH1, ANGPTL4, CYP1B1, FOXC2, HIPK2, PDE3B, GPR124, PRKD1, COL4A2, DAB2IP, CHRNA7, PRKCB, THBS2, TNFSF12, GATA6, SPHK1, HOXA5, ISL1, RUNX1, VEGFC, COL4A3, SEMA5A, KLF4, DDAH1, ALOX12, DLL4, KDR, PGF, RHOB, NODAL, TNFAIP3, CCBE1, NPR1, EFNA1, SFRP1, BAI3, TWIST1, ADM, PLXND1	7101, 11061, 2321, 5578, 22846, 51129, 1545, 2303, 28996, 5140, 25960, 5587, 1284, 153090, 1139, 5579, 7058, 8742, 2627, 8877, 3202, 3670, 861, 7424, 1285, 9037, 9314, 23576, 239, 54567, 3791, 5228, 388, 4838, 7128, 147372, 4881, 1942, 6422, 577, 7291, 133, 23129
neuron projection extension	GO:1990138	2.99178118044118e-07	0	25	8.37861503360671	78	NTN1, NTRK3, POU4F2, ISLR2, SLIT2, BARHL2, SMO, CXCL12, LHX2, SLIT1, SEMA5A, WNT3A, NRP2, NRP1, NGF, CYFIP1, BDNF, NRCAM, SEMA4F, SEMA3F, ULK2, EMX1, POU4F3, SLIT3, NKX6-1	9423, 4916, 5458, 57611, 9353, 343472, 6608, 6387, 9355, 6585, 9037, 89780, 8828, 8829, 4803, 23191, 627, 4897, 10505, 6405, 9706, 2016, 5459, 6586, 4825
regulation of transmembrane transporter activity	GO:0022898	3.02536104902462e-07	0	36	14.8237035209965	138	ADRB1, SCN2B, JPH3, GPD1L, JPH4, PTPN3, SHANK3, GNB5, JPH1, PPARGC1A, MYO5A, MEF2C, WNK2, NETO2, RASGRF2, PRKCE, GALR2, CACNB4, NKX2-5, BCL2, ATP1B2, SCN3B, STOM, AHNAK, GAL, TRPC6, RELN, RYR2, CACNG4, FGF12, DRD4, ADRA2A, CFTR, TWIST1, ACTN2, NLGN1	153, 6327, 57338, 23171, 84502, 5774, 85358, 10681, 56704, 10891, 4644, 4208, 65268, 81831, 5924, 5581, 8811, 785, 1482, 596, 482, 55800, 2040, 79026, 51083, 7225, 5649, 6262, 27092, 2257, 1815, 150, 1080, 7291, 88, 22871
regulation of binding	GO:0051098	3.2349114936238e-07	0	49	23.3097366960597	217	CTHRC1, HABP4, BMP4, HEY1, GREM2, ADRB2, PAX7, NOG, MDFI, TGFBR1, HEY2, TGFBR3, MEF2C, HIPK2, TICAM1, PLCL1, NKX3-1, P2RY1, PITX2, ITGA2, BCL2, SMO, ISL1, LHX2, EBF2, WNT3A, YBX2, NRP1, NFIB, BCL3, MSX2, LEF1, CAMK1, TGFB1, JUN, ID2, ADAM15, MYOCD, ZFPM1, PER2, SMAD3, IRF4, PPARA, GATA3, PSEN2, HAND2, TWIST1, PLXND1, MSX1	115908, 22927, 652, 23462, 64388, 154, 5081, 9241, 4188, 7046, 23493, 7049, 4208, 28996, 148022, 5334, 4824, 5028, 5308, 3673, 596, 6608, 3670, 9355, 64641, 89780, 51087, 8829, 4781, 602, 4488, 51176, 8536, 7040, 3725, 3398, 8751, 93649, 161882, 8864, 4088, 3662, 5465, 2625, 5664, 9464, 7291, 23129, 4487
regulation of transporter activity	GO:0032409	3.23767445693165e-07	0	38	16.1127212184744	150	ADRB1, SCN2B, JPH3, GPD1L, JPH4, PTPN3, SHANK3, GNB5, JPH1, PPARGC1A, MYO5A, MEF2C, WNK2, NETO2, RASGRF2, PRKCE, GALR2, CACNB4, NKX2-5, BCL2, ATP1B2, SCN3B, STOM, AHNAK, GAL, TRPC6, SNCA, RELN, RYR2, SYNGR3, CACNG4, FGF12, DRD4, ADRA2A, CFTR, TWIST1, ACTN2, NLGN1	153, 6327, 57338, 23171, 84502, 5774, 85358, 10681, 56704, 10891, 4644, 4208, 65268, 81831, 5924, 5581, 8811, 785, 1482, 596, 482, 55800, 2040, 79026, 51083, 7225, 6622, 5649, 6262, 9143, 27092, 2257, 1815, 150, 1080, 7291, 88, 22871
negative regulation of apoptotic process	GO:0043066	3.23902709725993e-07	0	129	83.8935684775236	781	WNT11, BMP4, NPY5R, NOC2L, POU4F1, NR2E1, APBB2, DUSP1, TBX3, PRKCA, CRLF1, ANGPTL4, ATOH1, LHX4, NDNF, PAX7, SLC40A1, NOG, PPARGC1A, CNTFR, FGF8, SNCB, TGFBR1, BMP7, IHH, HRAS, HEY2, AATF, TGFA, MEF2C, SOX9, ZMYND11, FOXC2, BTC, TFAP2B, FOXB1, HIPK2, NEFL, FOXC1, GDNF, PRKAA2, TNFAIP8, BTG2, TBX1, FAS, PROK2, CAST, EGR3, CDKN1B, PSMB9, EDN1, GATA6, TOX3, BCL11B, CHST11, NKX2-5, BCL2, NGFR, SMO, …	7481, 652, 4889, 26155, 5457, 7101, 323, 1843, 6926, 5578, 9244, 51129, 474, 89884, 79625, 5081, 30061, 9241, 10891, 1271, 2253, 6620, 7046, 655, 3549, 3265, 23493, 26574, 7039, 4208, 6662, 10771, 2303, 685, 7021, 27023, 28996, 4747, 2296, 2668, 5563, 25816, 7832, 6899, 355, 60675, 831, 1960, 1027, 5698, 1906, 2627, 27324, 64919, 50515, 1482, 596, 4804, 6608, 2149, 8877, 6387, 30812, 6928, 3670, …
regulation of transmembrane receptor protein serine/threonine kinase signaling pathway	GO:0090092	3.24544713608523e-07	0	44	19.9797743109083	186	VWC2, FZD1, BMP4, GREM2, DKK1, FBN1, GDF6, CDKN1C, NOG, GREM1, TGFBR1, BMP7, TGFBR3, NKX2-1, INHBA, ONECUT2, TFAP2B, HIPK2, BMP2, MECOM, TBX20, CHST11, PEG10, CIDEA, HTRA1, MSX2, FGF10, SMAD6, ZEB1, FOXD1, GDF7, BMP6, TGFB1, PRDM16, FBN2, NODAL, DACT1, BMPER, MYOCD, SMAD3, ITGA3, ZNF703, SFRP1, MSX1	375567, 8321, 652, 64388, 22943, 2200, 392255, 1028, 9241, 26585, 7046, 655, 7049, 7080, 3624, 9480, 7021, 28996, 650, 2122, 57057, 50515, 23089, 1149, 5654, 4488, 2255, 4091, 6935, 2297, 151449, 654, 7040, 63976, 2201, 4838, 51339, 168667, 93649, 4088, 3675, 80139, 6422, 4487
kidney morphogenesis	GO:0060993	3.28062369410808e-07	0	20	5.8005796386508	54	FOXJ1, BMP4, IRX1, WNT6, BMP7, SOX9, LHX1, WNT9B, GDNF, TSHZ3, KIF26B, IRX3, SIX2, SMO, SOX8, HNF1B, OSR1, IRX2, FGF10, SIX1	2302, 652, 79192, 7475, 655, 6662, 3975, 7484, 2668, 57616, 55083, 79191, 10736, 6608, 30812, 6928, 130497, 153572, 2255, 6495
nephron tubule development	GO:0072080	3.297112059367e-07	0	18	4.83381636554233	45	IRX1, WNT6, MEF2C, SOX9, LHX1, TFAP2B, WNT9B, IRX3, SOX8, HNF1B, POU3F3, OSR1, DLL1, IRX2, SIX1, AQP11, FAT4, GATA3	79192, 7475, 4208, 6662, 3975, 7021, 7484, 79191, 30812, 6928, 5455, 130497, 28514, 153572, 6495, 282679, 79633, 2625
negative regulation of neuron apoptotic process	GO:0043524	3.30478503826025e-07	0	34	13.642103964975	127	POU4F1, CRLF1, NDNF, PPARGC1A, CNTFR, FGF8, SNCB, HRAS, MEF2C, TFAP2B, FOXB1, HIPK2, NEFL, GDNF, BTG2, TOX3, BCL2, F2R, ISL1, CACNA1A, TFAP2A, NRP1, NTF3, SNCA, NGF, SIX1, JUN, STXBP1, BDNF, UNC5B, GABRB2, NR4A2, GABRA5, DLX1	5457, 9244, 79625, 10891, 1271, 2253, 6620, 3265, 4208, 7021, 27023, 28996, 4747, 2668, 7832, 27324, 596, 2149, 3670, 773, 7020, 8829, 4908, 6622, 4803, 6495, 3725, 6812, 627, 219699, 2561, 4929, 2558, 1745
regulation of osteoblast differentiation	GO:0045667	3.50695363588609e-07	0	30	11.2789048529321	105	TWIST2, CTHRC1, BMP4, RUNX2, NPPC, HEY1, NOG, BMP7, MEF2C, RASSF2, PRKD1, BMP2, PTCH1, CEBPA, BMPR1B, MSX2, RORB, SMOC1, BMP6, NELL1, CDK6, FBN2, ID2, ID3, SMAD3, ID4, DLX5, SFRP1, HAND2, TWIST1	117581, 115908, 652, 860, 4880, 23462, 9241, 655, 4208, 9770, 5587, 650, 5727, 1050, 658, 4488, 6096, 64093, 654, 4745, 1021, 2201, 3398, 3399, 4088, 3400, 1749, 6422, 9464, 7291
synapse assembly	GO:0007416	3.56857015832992e-07	0	27	9.56021458962817	89	POU4F1, SHANK3, CADM1, GPHN, MEF2C, CBLN1, PTPRD, THBS2, SYNDIG1, ACHE, CACNA1A, SLIT1, CUX2, SHANK2, SIX1, RELN, DRD1, BDNF, DNM3, NRXN3, NRCAM, EPHB3, DNER, GPM6A, PLXND1, LRP4, NLGN1	5457, 85358, 23705, 10243, 4208, 869, 5789, 7058, 79953, 43, 773, 6585, 23316, 22941, 6495, 5649, 1812, 627, 26052, 9369, 4897, 2049, 92737, 2823, 23129, 4038, 22871
axis specification	GO:0009798	3.56857015832992e-07	0	27	9.56021458962817	89	T, NRARP, BMP4, HOXD8, FOXA2, WNT6, HEY1, TBX3, TBX18, MDFI, PAX6, HEY2, LHX1, SIX3, PITX2, SIX2, PTCH1, DLL1, COBL, FGF10, SMAD6, VAX2, ARMC4, WLS, NODAL, OTX2, SFRP1	6862, 441478, 652, 3234, 3170, 7475, 23462, 6926, 9096, 4188, 5080, 23493, 3975, 6496, 5308, 10736, 5727, 28514, 23242, 2255, 4091, 25806, 55130, 79971, 4838, 5015, 6422
regulation of hormone levels	GO:0010817	3.62175932829354e-07	0	82	47.1565640994019	439	SNAP25, TNFSF11, SYT7, CACNA1C, MAFA, FOXA2, TBX3, PRKCA, CHST8, HTR1A, CYP1B1, PPARGC1A, PCSK5, SYT9, PAX6, ARNTL, STC2, MYO5A, TACR1, BACE2, INHBA, CPT1A, ITPR1, IL11, ADRA2C, FZD4, TFAP2B, PDE8B, NKX3-1, P2RY1, PDE3B, KISS1R, BMP2, BRSK2, CYP26A1, EPHA5, GIPR, PRKCE, VGF, CACNA1E, EDN1, SCARB1, SOX8, HNF1B, ISL1, LHB, CYP26C1, RUNX1, NMU, HSD17B8, DOC2B, GAL, CACNA1A, CNR1, EFNA5, RASL10B, ILD…	6616, 8600, 9066, 775, 389692, 3170, 6926, 5578, 64377, 3350, 1545, 10891, 5125, 143425, 5080, 406, 8614, 4644, 6869, 25825, 3624, 1374, 3708, 3589, 152, 8322, 7021, 8622, 4824, 5028, 5140, 84634, 650, 9024, 1592, 2044, 2696, 5581, 7425, 777, 1906, 949, 30812, 6928, 3670, 3972, 340665, 861, 10874, 7923, 8447, 51083, 773, 1268, 1946, 91608, 387597, 2304, 6571, 2834, 1636, 4803, 80024, 10699, 56605…
regulation of mesonephros development	GO:0061217	3.63298812596025e-07	0	13	2.68545353641241	25	BMP4, NOG, SOX9, LHX1, GDNF, SIX2, SMO, SOX8, HNF1B, TACSTD2, SIX1, TGFB1, GATA3	652, 9241, 6662, 3975, 2668, 10736, 6608, 30812, 6928, 4070, 6495, 7040, 2625
cellular response to hormone stimulus	GO:0032870	3.69487922114022e-07	0	91	54.0313251526176	503	ADCY4, PAQR8, GHR, BMP4, NR2E1, APPL1, FGF5, HEY1, JUNB, DUSP1, NR2F2, PRKCA, GCGR, FGF19, SIK2, PPARGC1A, RAB31, PAX6, FGF8, BMP7, MYO5A, HNF4G, ADCY5, HRAS, MEF2C, GNG12, INHBA, FOXC2, ADCY7, NKX3-1, ATP6V1C2, FGF9, PDE3B, SHC3, PRKAA2, RARRES2, ITGA2, PID1, DOK1, EGR3, FOSL2, PRKCB, GRB10, EDN1, GNG4, SLIT2, GATA6, NGFR, ESRRG, ISL1, THRB, FGF18, MYOD1, MTUS1, RARB, THRA, FLT3, IGFBP7, ADCY9, …	196883, 85315, 2690, 652, 7101, 26060, 2250, 23462, 3726, 1843, 7026, 5578, 2642, 9965, 23235, 10891, 11031, 5080, 2253, 655, 4644, 3174, 111, 3265, 4208, 55970, 3624, 2303, 113, 4824, 245973, 2254, 5140, 53358, 5563, 5919, 3673, 55022, 1796, 1960, 2355, 5579, 2887, 1906, 2786, 9353, 2627, 4804, 2104, 3670, 7068, 8817, 4654, 57509, 5915, 7067, 2322, 3490, 115, 3815, 9365, 4488, 2255, 2353, 6096, …
muscle cell development	GO:0055001	3.79328726196944e-07	0	37	15.575630511192	145	ZFHX3, ACTA1, ADRB1, BMP4, FHOD3, TBX3, COL14A1, NEBL, HEY2, MEF2C, SOX9, PITX2, SHOX2, MKX, KIAA1161, PLCB1, SGCZ, EDN1, CACNB4, NKX2-5, BCL2, SMO, SOX8, NKX2-6, IGFBP3, PRICKLE1, PROX1, MYOD1, LEF1, TGFB1, BOC, ID3, MYOCD, SLC8A1, PDGFRA, DNER, ADM	463, 58, 153, 652, 80206, 6926, 7373, 10529, 23493, 4208, 6662, 5308, 6474, 283078, 57462, 23236, 137868, 1906, 785, 1482, 596, 6608, 30812, 137814, 3486, 144165, 5629, 4654, 51176, 7040, 91653, 3399, 93649, 6546, 5156, 92737, 133
transmembrane transport	GO:0055085	3.86876960907467e-07	0	185	130.727878152556	1217	ADCY4, MCOLN3, ADRB1, PANX2, CNGA1, SCN2B, SLC4A4, ABCD3, JPH3, GPD1L, KCNB2, SLCO2A1, HCN1, GJD2, CACNA1G, JPH4, NUP210, CACNA1C, SLC15A3, KCNMB4, ATP11B, SV2C, AQP3, PTPN3, KCNK9, TMEM38B, KCNG3, SHANK3, KCNA3, PEX5L, GRIA4, SLCO4A1, APOA1, GNB5, SLC1A2, SLC40A1, SLC2A13, JPH1, KCNK1, KCNN1, PPARGC1A, SLC46A3, KCNF1, GABRB1, PIEZO2, KCNJ4, SLC7A4, MYO5A, SLC6A4, ADCY5, SLC16A12, SLC46A1, SLC6A1…	196883, 55283, 153, 56666, 1259, 6327, 8671, 5825, 57338, 23171, 9312, 6578, 348980, 57369, 8913, 84502, 23225, 775, 51296, 27345, 23200, 22987, 360, 5774, 51305, 55151, 170850, 85358, 3738, 51555, 2893, 28231, 335, 10681, 6506, 30061, 114134, 56704, 3775, 3780, 10891, 283537, 3754, 2560, 63895, 3761, 6545, 4644, 6532, 111, 387700, 113235, 6529, 4208, 2890, 1374, 3708, 7222, 21, 113, 6584, 245973…
amine transport	GO:0015837	3.89665575163361e-07	0	22	6.87476105321576	64	NPY5R, NPY2R, AVPR1A, HRH3, SLC6A1, ADRA2C, P2RY1, GDNF, CXCL12, HTR6, CACNA1A, CNR1, GRM7, SLC18A2, SNCA, DRD1, PER2, DRD4, ADRA2A, NAT8L, CHRNA4, HTR1B	4889, 4887, 552, 11255, 6529, 152, 5028, 2668, 6387, 3362, 773, 1268, 2917, 6571, 6622, 1812, 8864, 1815, 150, 339983, 1137, 3351
positive regulation of cell adhesion	GO:0045785	3.93644347471639e-07	0	42	18.7981747548868	175	VWC2, TNFSF11, NID1, NPY2R, CD47, FOXA2, PRKCA, APOA1, RHOD, NDNF, VAV3, TBX18, BMP7, FOXC2, EGFLAM, TGFB2, KIF26B, ITGA2, SMOC2, PRKCE, CXCL12, RET, VEGFC, WNT3A, ITGA5, PLEKHA2, EDIL3, PREX1, ALOX12, SMOC1, LEF1, KDR, CDK6, NODAL, COL8A1, SMAD3, ITGA3, SFRP1, TMEM102, FOXF1, DUSP26, CYTH3	375567, 8600, 4811, 4887, 961, 3170, 5578, 335, 29984, 79625, 10451, 9096, 655, 2303, 133584, 7042, 55083, 3673, 64094, 5581, 6387, 5979, 7424, 89780, 3678, 59339, 10085, 57580, 239, 64093, 51176, 3791, 1021, 4838, 1295, 4088, 3675, 6422, 284114, 2294, 78986, 9265
vasoconstriction	GO:0042310	4.01386666208593e-07	0	23	7.41185176049824	69	HRH2, CACNA1C, KCNMB4, AVPR1A, HTR1A, SLC6A4, TACR1, ADRA2C, SNTA1, EDN1, ADRA1A, F2R, ADRA1D, ACE, ECE1, ACTA2, PER2, ADRA2A, SLC8A1, HTR7, TBXAS1, HTR1B, ADM	3274, 775, 27345, 552, 3350, 6532, 6869, 152, 6640, 1906, 148, 2149, 146, 1636, 1889, 59, 8864, 150, 6546, 3363, 6916, 3351, 133
axon extension	GO:0048675	4.01998001864886e-07	0	24	7.94894246778072	74	NTN1, NTRK3, POU4F2, ISLR2, SLIT2, BARHL2, SMO, CXCL12, LHX2, SLIT1, SEMA5A, WNT3A, NRP2, NRP1, NGF, CYFIP1, BDNF, NRCAM, SEMA4F, SEMA3F, ULK2, POU4F3, SLIT3, NKX6-1	9423, 4916, 5458, 57611, 9353, 343472, 6608, 6387, 9355, 6585, 9037, 89780, 8828, 8829, 4803, 23191, 627, 4897, 10505, 6405, 9706, 5459, 6586, 4825
cardiac muscle tissue growth	GO:0055017	4.04058562392367e-07	0	19	5.37090707282481	50	ADRB1, S1PR1, COL14A1, NOG, HEY2, TGFBR3, MEF2C, FOXC2, TGFB2, FGF9, FOXC1, TBX20, WNT2, GATA6, NKX2-5, TENM4, ERBB4, MYOCD, FGF20	153, 1901, 7373, 9241, 23493, 7049, 4208, 2303, 7042, 2254, 2296, 57057, 7472, 2627, 1482, 26011, 2066, 93649, 26281
response to acid chemical	GO:0001101	4.05923794566906e-07	0	57	29.002898193254	270	WNT11, NTRK3, AQP3, WNT6, DUSP1, DKK1, AVPR1A, COL4A1, SLC1A2, PPARGC1A, COL6A1, PAX6, FZD10, ABCA1, SLC6A4, TACR1, TGFBR3, SOX9, CPT1A, FZD4, WNT9B, CYP26A1, PTCH1, NEURL1, ITGA2, GIPR, TBX1, PID1, MICB, CDKN1B, WNT2, EDN1, BCL2, BRINP1, RET, OSR1, RRAGD, WNT3A, WNT9A, PDGFA, KLF4, IGFBP7, CDO1, NGF, RORB, ZEB1, SH3BP4, BMP6, BDNF, MEST, TNC, MBP, ASCL1, BRINP3, PDGFRA, SFRP1, PTGER2	7481, 4916, 360, 7475, 1843, 22943, 552, 1282, 6506, 10891, 1291, 5080, 11211, 19, 6532, 6869, 7049, 6662, 1374, 8322, 7484, 1592, 5727, 9148, 3673, 2696, 6899, 55022, 4277, 1027, 7472, 1906, 596, 1620, 5979, 130497, 58528, 89780, 7483, 5154, 9314, 3490, 1036, 4803, 6096, 6935, 23677, 654, 627, 4232, 3371, 4155, 429, 339479, 5156, 6422, 5732
mammary gland development	GO:0030879	4.25868568553832e-07	0	35	14.3940309551705	134	TFAP2C, TNFSF11, BMP4, NTN1, TBX3, PAX3, ETV5, TGFA, SOX9, FOXB1, PTCH1, NEURL1, ITGA2, WNT2, SLIT2, SMO, HOXA5, WNT3A, BCL2L11, MSX2, FGF10, CDO1, LEF1, SLC12A2, TGFB1, ERBB4, HOXB9, ID2, NRG3, GATA3, ZNF703, FOXF1, TNFRSF11A, MSX1, FRZB	7022, 8600, 652, 9423, 6926, 5077, 2119, 7039, 6662, 27023, 5727, 9148, 3673, 7472, 9353, 6608, 3202, 89780, 10018, 4488, 2255, 1036, 51176, 6558, 7040, 2066, 3219, 3398, 10718, 2625, 80139, 2294, 8792, 4487, 2487
synaptic transmission, GABAergic	GO:0051932	4.34990918917392e-07	0	15	3.54479866806438	33	NPY5R, HRAS, TACR1, SLC6A1, PLCL1, PRKCE, ADRA1A, CNR1, STXBP1, BDNF, SYN3, GABRB2, CA2, HTR1B, NLGN1	4889, 3265, 6869, 6529, 5334, 5581, 148, 1268, 6812, 627, 8224, 2561, 760, 3351, 22871
cellular response to organic cyclic compound	GO:0071407	4.3689927520749e-07	0	64	34.0515508417093	317	PAQR8, HCN1, BMP4, NR2E1, HEY1, NR2F2, CYP1B1, GABRB1, ABCA1, BMP7, HNF4G, SLC6A4, MEF2C, INHBA, NKX3-1, BMP2, HCN4, PTCH1, RYR3, EGR3, CDKN1B, EDN1, SMO, ESRRG, CEBPA, ISL1, THRB, KLF4, MYOD1, RARB, THRA, FLT3, SLC8A3, SNCA, MSX2, RORB, LEF1, DRD1, TGFB1, FBXO32, BDNF, RYR2, NR1D1, CYP27B1, TNC, HCN2, SMAD3, PPARA, NR5A2, SLC8A1, GABRB2, CFTR, NR4A2, RORA, PDE3A, ZNF703, KLF5, NR3C2, SFRP1, GPLD…	85315, 348980, 652, 7101, 23462, 7026, 1545, 2560, 19, 655, 3174, 6532, 4208, 3624, 4824, 650, 10021, 5727, 6263, 1960, 1027, 1906, 6608, 2104, 1050, 3670, 7068, 9314, 4654, 5915, 7067, 2322, 6547, 6622, 4488, 6096, 51176, 1812, 7040, 114907, 627, 6262, 9572, 1594, 3371, 610, 4088, 5465, 2494, 6546, 2561, 1080, 4929, 6095, 5139, 80139, 688, 4306, 6422, 2822, 3600, 115004, 2294, 4487
regulation of intracellular signal transduction	GO:1902531	4.45100089910593e-07	0	215	156.723068385028	1459	LPAR3, ADRB1, SFRP5, GPD1L, WNT11, FZD8, TNFSF11, GHR, FOXJ1, BMP4, NOC2L, ECT2L, SEZ6L, DEPDC7, NTRK3, S1PR1, FLT1, KIAA1244, DUSP1, PRKCA, CRLF1, TBC1D1, GADD45G, RASAL1, PEX5L, ADRB2, APOA1, RHOD, PSD2, SMYD2, FGF19, VAV3, ARHGEF28, RIN3, CYP1B1, DUSP5, MDFI, GREM1, AGAP1, FZD10, ARNTL, ABCA1, TGFBR1, BMP7, MYO5A, HRAS, TGFA, TNFRSF10A, MEF2C, SOX9, ZMYND11, ITPR1, IL11, SPRED2, ARHGAP31, RGL3…	23566, 153, 6425, 23171, 7481, 8325, 8600, 2690, 2302, 652, 26155, 345930, 23544, 91614, 4916, 1901, 2321, 57221, 1843, 5578, 9244, 23216, 10912, 8437, 51555, 154, 335, 29984, 84249, 56950, 9965, 10451, 64283, 79890, 1545, 1847, 4188, 26585, 116987, 11211, 406, 19, 7046, 655, 4644, 3265, 7039, 8797, 4208, 6662, 10771, 3708, 3589, 200734, 57514, 57139, 152, 8322, 28996, 148022, 4824, 5028, 7042, 2…
regulation of skeletal muscle tissue development	GO:0048641	5.05599322881744e-07	0	21	6.44508848738978	60	ZFHX3, BMP4, DKK1, TBX3, ARNTL, MEF2C, SOX9, SHOX2, MKX, TBX1, PLCB1, BCL2, SOX8, GPC1, IGFBP3, PRICKLE1, TGFB1, BOC, ID3, MYOCD, TWIST1	463, 652, 22943, 6926, 406, 4208, 6662, 6474, 283078, 6899, 23236, 596, 30812, 2817, 3486, 144165, 7040, 91653, 3399, 93649, 7291
striated muscle cell development	GO:0055002	5.1632993682899e-07	0	35	14.501449096627	135	ZFHX3, ACTA1, ADRB1, BMP4, FHOD3, TBX3, COL14A1, NEBL, HEY2, MEF2C, SOX9, PITX2, SHOX2, MKX, KIAA1161, PLCB1, EDN1, CACNB4, NKX2-5, BCL2, SMO, SOX8, NKX2-6, IGFBP3, PRICKLE1, PROX1, MYOD1, LEF1, TGFB1, BOC, ID3, MYOCD, SLC8A1, PDGFRA, DNER	463, 58, 153, 652, 80206, 6926, 7373, 10529, 23493, 4208, 6662, 5308, 6474, 283078, 57462, 23236, 1906, 785, 1482, 596, 6608, 30812, 137814, 3486, 144165, 5629, 4654, 51176, 7040, 91653, 3399, 93649, 6546, 5156, 92737
regulation of branching involved in ureteric bud morphogenesis	GO:0090189	5.24141222548836e-07	0	12	2.36319911204292	22	BMP4, NOG, SOX9, LHX1, GDNF, SIX2, SMO, SOX8, HNF1B, TACSTD2, SIX1, TGFB1	652, 9241, 6662, 3975, 2668, 10736, 6608, 30812, 6928, 4070, 6495, 7040
regulation of bone mineralization	GO:0030500	5.29681619952674e-07	0	22	6.98217919467226	65	BMP4, PKDCC, S1PR1, ADRB2, GREM1, BMP7, MEF2C, SOX9, BMP2, OSR1, BMPR1B, TFAP2A, ANKH, KL, OSR2, BMP6, TGFB1, NELL1, FBN2, CYP27B1, SMAD3, TWIST1	652, 91461, 1901, 154, 26585, 655, 4208, 6662, 650, 130497, 658, 7020, 56172, 9365, 116039, 654, 7040, 4745, 2201, 1594, 4088, 7291
positive regulation of programmed cell death	GO:0043068	5.3755282701983e-07	0	95	57.576123820682	536	ADRB1, WNT11, BIK, BMP4, RPS6KA2, POU4F1, APBB2, APPL1, DUSP1, GADD45G, SOX7, VAV3, CYP1B1, ADAMTSL4, TGFBR1, BMP7, PNMA2, CASP7, AATF, MEF2C, INHBA, RASSF6, TFAP2B, NKX3-1, TGFB2, MCF2L, FNDC1, LPAR1, BMP2, UNC5C, EGLN3, NEURL1, RASGRF2, JMY, FAS, CDKN1B, DAB2IP, ARHGEF3, TNFSF12, HRK, SLIT2, BCL2, NGFR, STEAP3, F2R, HOXA5, RET, TIAM1, SIK1, GAL, G0S2, SHQ1, CDKN1A, CNR1, COL4A3, PPP3CC, WNT3A, …	153, 7481, 638, 652, 6196, 5457, 323, 26060, 1843, 10912, 83595, 10451, 1545, 54507, 7046, 655, 10687, 840, 26574, 4208, 3624, 166824, 7021, 4824, 7042, 23263, 84624, 1902, 650, 8633, 112399, 9148, 5924, 133746, 355, 1027, 153090, 50650, 8742, 8739, 9353, 596, 4804, 55240, 2149, 3202, 5979, 7074, 150094, 51083, 50486, 55164, 1026, 1268, 1285, 5533, 89780, 3486, 658, 274, 7020, 50649, 10018, 5915,…
cell fate determination	GO:0001709	5.7229394903125e-07	0	17	4.51156194117284	42	BMP4, ATOH1, PAX6, MEF2C, GATA6, BARHL2, ISL1, EBF2, DLL1, KLF4, PROX1, MYOD1, NTF3, NKX2-2, OTX2, GATA3, ASCL1	652, 474, 5080, 4208, 2627, 343472, 3670, 64641, 28514, 9314, 5629, 4654, 4908, 4821, 5015, 2625, 429
metanephric nephron development	GO:0072210	5.7229394903125e-07	0	17	4.51156194117284	42	BMP4, IRX1, SOX9, LHX1, TFAP2B, WNT9B, GDNF, KIF26B, SIX2, SMO, SOX8, RET, OSR1, IRX2, TFAP2A, FOXD1, PDGFRA	652, 79192, 6662, 3975, 7021, 7484, 2668, 55083, 10736, 6608, 30812, 5979, 130497, 153572, 7020, 2297, 5156
pathway-restricted SMAD protein phosphorylation	GO:0060389	5.7229394903125e-07	0	17	4.51156194117284	42	BMP4, DKK1, GDF6, NOG, GREM1, TGFBR1, BMP7, TGFBR3, INHBA, TGFB2, BMP2, SMAD6, GDF7, BMP6, TGFB1, NODAL, BMPER	652, 22943, 392255, 9241, 26585, 7046, 655, 7049, 3624, 7042, 650, 4091, 151449, 654, 7040, 4838, 168667
regulation of cell morphogenesis	GO:0022604	5.95521556992268e-07	0	77	43.934019855707	409	HEXB, LPAR3, NR2E1, NTN1, NTRK3, FOXA2, GAS7, TBC1D1, SHANK3, APOA1, EPS8, GREM1, PDZD8, TGFBR3, NKX2-1, TGFB2, NEFL, WNT9B, GDNF, SHOX2, BMP2, ISLR2, PTPRD, DAB2IP, FITM2, POU3F2, TBC1D24, SLIT2, BARHL2, NGFR, TNIK, CXCL12, PLXNB2, NEUROG3, RET, TIAM1, ITPKA, ACHE, CACNA1A, SLIT1, CUX2, SEMA5A, WNT3A, TACSTD2, NRP1, TTC3, KIT, PREX1, NGF, LEF1, RELN, OVOL2, TGFB1, KDR, CYFIP1, BDNF, CDC42EP1, EP…	3074, 23566, 7101, 9423, 4916, 3170, 8522, 23216, 85358, 335, 2059, 26585, 118987, 7049, 7080, 7042, 4747, 7484, 2668, 6474, 650, 57611, 5789, 153090, 128486, 5454, 57465, 9353, 343472, 4804, 23043, 6387, 23654, 50674, 5979, 7074, 3706, 43, 773, 6585, 23316, 9037, 89780, 4070, 8829, 7267, 3815, 57580, 4803, 51176, 5649, 58495, 7040, 3791, 23191, 627, 11135, 23136, 4897, 4741, 10505, 1690, 4155, 4…
regulation of neuron apoptotic process	GO:0043523	6.27572904153557e-07	0	43	19.7649380279953	184	POU4F1, CRLF1, NDNF, PPARGC1A, CNTFR, FGF8, SNCB, CASP7, HRAS, MEF2C, TFAP2B, FOXB1, HIPK2, TGFB2, NEFL, GDNF, TRIM2, EGLN3, BTG2, SIGMAR1, TOX3, BCL2, F2R, ISL1, CACNA1A, TFAP2A, NRP1, BCL2L11, NTF3, SNCA, NGF, SIX1, FGFR3, JUN, STXBP1, BDNF, GATA3, ASCL1, UNC5B, GABRB2, NR4A2, GABRA5, DLX1	5457, 9244, 79625, 10891, 1271, 2253, 6620, 840, 3265, 4208, 7021, 27023, 28996, 7042, 4747, 2668, 23321, 112399, 7832, 10280, 27324, 596, 2149, 3670, 773, 7020, 8829, 10018, 4908, 6622, 4803, 6495, 2261, 3725, 6812, 627, 2625, 429, 219699, 2561, 4929, 2558, 1745
single-organism transport	GO:0044765	6.36752436525809e-07	0	449	368.873897761608	3434	ADCY4, MCOLN3, LPAR3, ADRB1, PANX2, CNGA1, SCN2B, SFRP5, SNAP25, CACHD1, SLC4A4, ABCD3, JPH3, GPD1L, KCNB2, FZD1, SLCO2A1, SLC35F3, HCN1, HABP4, GJD2, HRH2, TNFSF11, GHR, CDK5R2, RAB6B, CACNA1G, CNTNAP1, JPH4, SYT7, BMP4, NUP210, CACNA1C, NPY5R, NOC2L, SLC15A3, NFATC1, KCNMB4, NPY2R, ICAM5, PKDCC, APPL1, CD47, ATP11B, CDH3, MAFA, SV2C, ACO1, PTGER4, AQP3, FOXA2, PARD3, PTPN3, KCNK9, DKK1, TMEM38B…	196883, 55283, 23566, 153, 56666, 1259, 6327, 6425, 6616, 57685, 8671, 5825, 57338, 23171, 9312, 8321, 6578, 148641, 348980, 22927, 57369, 3274, 8600, 2690, 8941, 51560, 8913, 8506, 84502, 9066, 652, 23225, 775, 4889, 26155, 51296, 4772, 27345, 4887, 7087, 91461, 26060, 961, 23200, 1001, 389692, 22987, 48, 5734, 360, 3170, 56288, 5774, 51305, 22943, 55151, 6926, 57118, 5578, 26031, 2642, 170850, …
heart growth	GO:0060419	6.48962852180274e-07	0	20	6.01541592156379	56	ADRB1, S1PR1, COL14A1, NOG, HEY2, TGFBR3, MEF2C, FOXC2, TGFB2, FGF9, FOXC1, TBX20, WNT2, GATA6, NKX2-5, PROX1, TENM4, ERBB4, MYOCD, FGF20	153, 1901, 7373, 9241, 23493, 7049, 4208, 2303, 7042, 2254, 2296, 57057, 7472, 2627, 1482, 5629, 26011, 2066, 93649, 26281
[truncated: 1,129 more rows]

## Sheet: Biv_only_cellular_components
GO-Term	GO-Term id	P-value	Adjusted p-value	# Genes (observed)	# Genes (expected)	# Genes (total)	List of observed genes	Gene ids
[truncated: 66 more rows]

## Sheet: Biv_only_molecular_functions
GO-Term	GO-Term id	P-value	Adjusted p-value	# Genes (observed)	# Genes (expected)	# Genes (total)	List of observed genes	Gene ids
[truncated: 157 more rows]

## Sheet: Biv_only_signal_transduction
Pathway	Pathway id	P-value	Adjusted p-value	# Genes (observed)	# Genes (expected)	# Genes (total)	List of observed genes	Gene ids
[truncated: 33 more rows]

[truncated: 8 more sheets: H3K4_only_biological_processes, H3K4_only_cellular_components, H3K4_only_molecular_functions, H3K4_only_signal_transduction, H3K27_only_biological_processes, H3K27_only_cellular_components, H3K27_only_molecular_functions, H3K27_only_signal_transduction]
