# Supplementary material for: An annotated list of bivalent chromatin regions in human ES cells: a new tool for cancer epigenetic research
Source: Oncotarget. 2016 Dec 1;8(3):4110–24. doi: 10.18632/oncotarget.13746 (PMC5354816; doi:10.18632/oncotarget.13746)
Supplement: Supplementary file 11 [file oncotarget-08-4110-s011.doc]

TargetID	bivalent	H3K4	H3K27	BV_Cluster	Peaks
cg09226288	no	no	no
cg07660283	no	no	no
cg16817496	no	yes	no		H3K4me3_11966
cg06996138	no	yes	no		H3K4me3_11966
cg22662321	no	yes	no		H3K4me3_11966
cg22531257	no	yes	no		H3K4me3_11966
cg10353737	no	yes	no		H3K4me3_11966
cg22012975	no	yes	no		H3K4me3_11966
cg19565306	no	yes	no		H3K4me3_11966
cg27124406	no	yes	no		H3K4me3_11966
cg09007244	no	yes	no		H3K4me3_11966
cg06701842	no	yes	no		H3K4me3_11966
cg11295469	no	yes	no		H3K4me3_11966
cg16023925	no	no	no
cg09456760	no	no	no
cg04757410	no	no	no
cg12121634	no	no	yes		H3K27me3_16359
cg08423507	no	no	yes		H3K27me3_16356
cg22122449	no	no	yes		H3K27me3_16356
cg00080682	no	no	yes		H3K27me3_16356
cg05615487	no	no	yes		H3K27me3_16356
cg25232725	no	no	yes		H3K27me3_16356
cg26034629	no	no	yes		H3K27me3_16356
cg20569369	no	no	yes		H3K27me3_16356
cg19004771	no	no	yes		H3K27me3_16356
cg09635994	no	no	yes		H3K27me3_16356
cg19324023	no	no	yes		H3K27me3_16356
cg06422471	no	no	no
cg12502079	no	no	yes		H3K27me3_16355
cg03403991	no	no	yes		H3K27me3_16355
cg17074573	no	no	yes		H3K27me3_16355
cg09828012	no	no	yes		H3K27me3_16354
cg08884490	no	no	yes		H3K27me3_16354
cg03193168	no	no	yes		H3K27me3_16354
cg08296191	no	no	no
cg04865531	no	no	no
cg13213810	no	no	no
cg18851100	no	no	no
cg02441543	no	no	yes		H3K27me3_16353
cg20098420	no	no	yes		H3K27me3_16353
cg07576525	no	no	no
cg04537738	no	no	no
cg07571637	no	no	no
cg02380914	no	no	no
cg24849633	no	no	no
cg11676382	no	no	no
cg00426976	no	no	no
cg08505222	no	no	yes		H3K27me3_16352
cg18982286	yes	no	no	3	Bivalent_5766
cg15728692	yes	no	no	3	Bivalent_5766
cg02218200	yes	no	no	3	Bivalent_5766
cg10793758	no	no	yes		H3K27me3_16351
cg05282459	no	no	no
cg10785385	no	no	no
cg04190002	no	no	no
cg01130792	no	no	no
cg06793377	yes	no	no	3	Bivalent_5765
cg17567700	yes	no	no	3	Bivalent_5765
cg26567213	yes	no	no	3	Bivalent_5765
cg26201811	yes	no	no	3	Bivalent_5765
cg01370805	yes	no	no	3	Bivalent_5765
cg02862454	no	no	yes		H3K27me3_16349
cg18376999	no	no	no
cg23060735	no	no	no
cg14164252	no	no	no
cg27179327	no	no	no
cg07453718	no	no	no
cg11297817	no	no	no
cg19086455	no	no	no
cg02181494	no	no	no
cg25408497	no	no	no
cg02301929	no	no	no
cg25575065	no	no	no
cg13909895	no	no	no
cg11953250	no	no	no
cg00704796	no	no	no
cg02405329	no	no	no
cg12879576	no	no	yes		H3K27me3_16343
cg14171109	no	no	yes		H3K27me3_16343
cg27528247	no	no	yes		H3K27me3_16343
cg24228559	no	no	yes		H3K27me3_16343
cg05521619	no	no	yes		H3K27me3_16343
cg06761421	no	no	yes		H3K27me3_16343
cg17629264	no	no	yes		H3K27me3_16343
cg17852224	no	no	no
cg09877744	no	no	no
cg00256932	no	no	yes		H3K27me3_16342
cg10341513	no	no	yes		H3K27me3_16342
cg08173919	no	no	yes		H3K27me3_16342
cg19808085	no	no	no
cg00083937	no	no	no
cg09764221	no	no	no
cg17511741	no	no	no
cg14182563	no	no	no
cg15909600	no	no	no
cg26513850	no	no	no
cg02756845	no	no	no
cg20995573	no	no	no
cg02019805	no	no	yes		H3K27me3_16341
cg22877639	no	no	yes		H3K27me3_16340
cg26061817	no	no	no
cg06803201	no	no	no
cg10968404	no	yes	no		H3K4me3_11965
cg00841781	no	yes	no		H3K4me3_11965
cg17547708	no	yes	no		H3K4me3_11965
cg20510080	no	yes	no		H3K4me3_11965
cg00094155	no	yes	no		H3K4me3_11965
cg05988158	no	yes	no		H3K4me3_11965
cg00533811	no	yes	no		H3K4me3_11965
cg20573307	no	yes	no		H3K4me3_11965
cg08760073	no	yes	no		H3K4me3_11965
cg08890043	no	yes	no		H3K4me3_11965
cg04705716	no	yes	no		H3K4me3_11965
cg04798154	no	yes	no		H3K4me3_11965
cg01505421	no	yes	no		H3K4me3_11965
cg00369357	no	no	no
cg17641876	no	no	no
cg02245810	no	no	no
cg17137457	no	no	no
cg16386697	no	no	no
cg01081346	no	no	no
cg00983520	no	no	no
cg00270625	no	no	no
cg27502912	no	no	no
cg06530441	no	no	no
cg00047287	no	no	no
cg24363820	no	no	no
cg05156901	no	no	no
cg10770023	no	no	no
cg19112186	no	no	no
cg10490842	no	no	no
cg08260245	no	no	no
cg00619097	no	no	no
cg27210536	no	no	no
cg04235052	no	no	no
cg17824465	no	no	no
cg19437142	no	no	no
cg25306991	no	no	no
cg22918043	no	no	no
cg25309564	no	no	no
cg12119715	no	no	no
cg05722611	no	no	no
cg00349050	no	no	no
cg27023953	no	no	no
cg10531637	no	no	no
cg02413370	no	no	yes		H3K27me3_16338
cg19800640	no	no	no
cg12017894	no	no	yes		H3K27me3_16337
cg11829870	no	no	yes		H3K27me3_16337
cg01054241	no	no	yes		H3K27me3_16337
cg11344005	no	no	yes		H3K27me3_16337
cg17174023	no	no	yes		H3K27me3_16337
cg16443812	no	no	yes		H3K27me3_16337
cg03957481	no	no	yes		H3K27me3_16337
cg18533225	no	no	yes		H3K27me3_16337
cg07833467	no	no	yes		H3K27me3_16337
cg25665606	no	no	yes		H3K27me3_16337
cg07600533	no	no	yes		H3K27me3_16337
cg22249529	no	no	yes		H3K27me3_16337
cg04177826	no	no	yes		H3K27me3_16337
cg22910549	no	no	yes		H3K27me3_16337
cg20494841	no	no	yes		H3K27me3_16337
cg07596065	no	no	yes		H3K27me3_16337
cg18770635	no	no	yes		H3K27me3_16337
cg02247863	no	no	yes		H3K27me3_16337
cg04158069	no	no	no
cg18782736	no	no	no
cg05418105	no	no	no
cg08425796	no	no	no
cg05523603	no	no	yes		H3K27me3_16336
cg10534638	no	no	yes		H3K27me3_16336
cg16644494	no	no	yes		H3K27me3_16336
cg20098015	yes	no	no	2	Bivalent_5764
cg11224765	yes	no	no	2	Bivalent_5764
cg23221113	yes	no	no	2	Bivalent_5764
cg07557792	yes	no	no	2	Bivalent_5764
cg16367976	yes	no	no	2	Bivalent_5764
cg19354746	yes	no	no	2	Bivalent_5764
cg11654620	yes	no	no	2	Bivalent_5764
cg11474317	yes	no	no	2	Bivalent_5764
cg17215449	yes	no	no	2	Bivalent_5764
cg17285325	yes	no	no	2	Bivalent_5764
cg22927510	yes	no	no	2	Bivalent_5764
cg05329888	yes	no	no	2	Bivalent_5764
cg09435190	yes	no	no	2	Bivalent_5764
cg20164887	yes	no	no	2	Bivalent_5764
cg00082897	no	no	yes		H3K27me3_16335
cg06345736	no	no	yes		H3K27me3_16335
cg10416593	no	no	no
cg02776313	no	no	no
cg13092901	no	no	no
cg24713529	no	no	no
cg19167907	no	no	no
cg02555513	no	no	no
cg06299559	no	yes	no		H3K4me3_11964
cg15018760	no	yes	no		H3K4me3_11964
cg26003865	no	yes	no		H3K4me3_11964
cg10093031	no	yes	no		H3K4me3_11964
cg07863994	no	yes	no		H3K4me3_11964
cg23027509	no	yes	no		H3K4me3_11964
cg25728876	no	yes	no		H3K4me3_11964
cg01083915	no	yes	no		H3K4me3_11964
cg05959377	no	yes	no		H3K4me3_11964
cg18206914	no	yes	no		H3K4me3_11964
cg24856732	no	yes	no		H3K4me3_11964
cg12969734	no	no	no
cg15756878	no	no	no
cg07737104	no	no	no
cg13100671	no	no	no
cg13022461	no	no	no
cg10290868	no	yes	no		H3K4me3_11963
cg26106626	no	no	no
cg25152348	no	no	no
cg17461666	no	no	no
cg07839030	no	yes	no		H3K4me3_11962
cg19921271	no	yes	no		H3K4me3_11962
cg00984370	no	yes	no		H3K4me3_11962
cg05119469	no	yes	no		H3K4me3_11962
cg16898493	no	yes	no		H3K4me3_11962
cg04748357	no	yes	no		H3K4me3_11962
cg13174522	no	yes	no		H3K4me3_11962
cg14457876	no	yes	no		H3K4me3_11962
cg00947744	no	yes	no		H3K4me3_11962
cg16886487	no	yes	no		H3K4me3_11962
cg19090384	no	no	no
cg21719361	no	no	no
cg14114931	no	no	no
cg02842158	no	no	no
cg02217955	no	no	no
cg19949959	no	no	no
cg20810072	no	no	no
cg24867501	no	no	no
cg16108823	no	no	no
cg08645278	no	no	no
cg09895653	no	no	no
cg23375068	no	no	no
cg12468786	no	no	no
cg19621271	no	no	no
cg23513727	no	no	no
cg13332571	no	no	no
cg20634227	no	no	no
cg06976202	no	no	no
cg26137971	no	no	no
cg18072871	no	no	no
cg03373419	no	no	no
cg19089314	no	no	no
cg14630839	no	no	no
cg06367659	no	no	no
cg12318501	no	no	no
cg02893180	no	no	no
cg02227453	no	no	no
cg00034755	no	no	yes		H3K27me3_16334
cg06639701	no	no	yes		H3K27me3_16334
cg19611013	no	no	no
cg15764655	no	no	no
cg13686042	no	no	no
cg27544191	no	no	no
cg14274482	no	no	no
cg03450049	no	no	no
cg20769334	no	no	no
cg12107431	no	no	no
cg12619204	no	no	no
cg15376996	no	no	no
cg07016730	no	no	no
cg01843272	no	no	no
cg25551219	no	no	no
cg09173265	no	no	no
cg18175263	no	no	no
cg03408122	no	no	no
cg06930252	no	no	no
cg06421104	no	no	no
cg01285652	no	no	no
cg09774412	no	no	no
cg15226135	no	no	no
cg22929010	no	no	no
cg04862324	no	no	no
cg02642178	no	no	no
cg01924481	no	no	no
cg19667082	no	no	no
cg21010753	no	no	no
cg24200525	no	no	no
cg13521869	no	no	no
cg01063425	no	no	no
cg10912307	no	no	no
cg01616356	no	no	no
cg04175049	no	no	no
cg21289422	no	no	no
cg03266200	no	no	no
cg05617650	no	no	no
cg16353608	no	no	no
cg17400381	no	no	no
cg16760291	no	no	no
cg01561861	no	no	no
cg11867308	no	no	no
cg18019717	no	no	no
cg06729723	no	no	no
cg26300500	no	no	no
cg01781850	no	no	no
cg05152764	no	no	no
cg23625592	no	no	no
cg01568816	no	no	no
cg00123324	no	no	no
cg07887208	no	no	no
cg08687751	no	no	no
cg03088328	no	no	no
cg12311510	no	no	no
cg17971086	no	no	no
cg12495889	no	no	no
cg06687820	no	no	no
cg20200388	no	no	no
cg20456630	no	no	no
cg01191286	no	no	no
cg18040409	no	no	no
cg10051869	no	no	no
cg27248702	no	no	no
cg07224310	no	no	no
cg00793954	no	no	no
cg18471474	no	no	no
cg21757633	no	no	no
cg12446151	no	no	no
cg02447733	no	no	no
cg00391229	no	no	no
cg01835446	no	no	no
cg20366239	no	no	no
cg07303829	no	no	no
cg07784054	no	no	no
cg16118003	no	yes	no		H3K4me3_11961
cg01513661	no	yes	no		H3K4me3_11961
cg05657462	no	yes	no		H3K4me3_11961
cg14049382	no	yes	no		H3K4me3_11961
cg17122244	no	yes	no		H3K4me3_11961
cg07493876	no	no	no
cg08872721	no	no	yes		H3K27me3_16333
cg19682835	no	no	yes		H3K27me3_16333
cg20435485	no	no	no
cg22016859	no	no	no
cg06639496	no	no	no
cg01360115	no	no	no
cg24387285	no	no	no
cg00062282	no	no	no
cg17939585	no	no	no
cg19553402	no	no	no
cg15269226	no	no	no
cg14043316	no	no	no
cg03149749	no	no	no
cg21627202	no	no	no
cg04089788	no	no	no
cg22445712	no	no	no
cg27206976	no	no	no
cg12244647	no	no	no
cg00322201	no	no	no
cg17754769	no	no	no
cg21509385	no	no	no
cg14737704	no	no	no
cg01796641	no	no	no
cg19871694	no	no	no
cg01556979	no	no	no
cg03883640	no	no	no
cg10618823	no	no	no
cg07600549	no	no	no
cg27145740	no	no	no
cg12944146	no	no	no
cg23041250	no	no	no
cg20746101	no	no	no
cg18399427	no	no	no
cg06794209	no	no	no
cg01234546	no	no	no
cg12519135	no	no	no
cg01763884	no	no	no
cg20811788	no	no	no
cg05799169	no	no	no
cg00682553	no	no	no
cg00143809	no	no	no
cg00243272	no	no	no
cg00012194	no	no	no
cg10696302	no	no	no
cg01407881	no	no	no
cg01153737	no	no	no
cg11106331	no	no	no
cg10853533	no	no	no
cg10698910	no	no	no
cg23883747	no	no	no
cg00106609	no	no	no
cg13758724	no	no	no
cg22633182	no	no	no
cg01959071	no	no	no
cg22416596	yes	no	no	3	Bivalent_5762
cg11070772	yes	no	no	3	Bivalent_5762
cg22328771	yes	no	no	3	Bivalent_5762
cg00395632	yes	no	no	3	Bivalent_5762
cg00164898	yes	no	no	3	Bivalent_5762
cg00735239	yes	no	no	3	Bivalent_5762
cg15554007	yes	no	no	3	Bivalent_5762
cg08211722	yes	no	no	3	Bivalent_5762
cg19184963	yes	no	no	3	Bivalent_5762
cg06018119	no	no	no
cg13577505	no	no	no
cg16054907	no	no	no
cg15036874	no	no	no
cg23755154	no	no	yes		H3K27me3_16332
cg03717414	no	no	yes		H3K27me3_16332
cg26790091	no	no	yes		H3K27me3_16332
cg00743788	yes	no	no	3	Bivalent_5761
cg04956306	yes	no	no	3	Bivalent_5761
cg21974239	yes	no	no	3	Bivalent_5761
cg27447689	yes	no	no	3	Bivalent_5761
cg16176048	yes	no	no	3	Bivalent_5761
cg03938598	yes	no	no	3	Bivalent_5761
cg09103591	yes	no	no	3	Bivalent_5761
cg15134628	yes	no	no	3	Bivalent_5761
cg00361695	yes	no	no	3	Bivalent_5761
cg13963658	no	no	no
cg08795904	no	no	no
cg05119113	no	no	no
cg26822572	no	no	no
cg04586023	no	yes	no		H3K4me3_11959
cg12464820	no	yes	no		H3K4me3_11959
cg01120165	no	yes	no		H3K4me3_11959
cg04321608	no	yes	no		H3K4me3_11959
cg00711351	no	yes	no		H3K4me3_11959
cg07744063	no	yes	no		H3K4me3_11959
cg09151829	no	yes	no		H3K4me3_11959
cg10508940	no	yes	no		H3K4me3_11959
cg07482373	no	yes	no		H3K4me3_11959
cg11645658	no	yes	no		H3K4me3_11959
cg26943378	no	yes	no		H3K4me3_11959
cg08726342	no	yes	no		H3K4me3_11959
cg01144387	no	no	no
cg08159945	no	no	no
cg01215339	no	yes	no		H3K4me3_11958
cg11808757	no	yes	no		H3K4me3_11958
cg21178434	no	yes	no		H3K4me3_11958
cg16927872	no	yes	no		H3K4me3_11958
cg17193921	no	yes	no		H3K4me3_11958
cg04755074	no	yes	no		H3K4me3_11958
cg12746790	no	yes	no		H3K4me3_11958
cg15238519	no	yes	no		H3K4me3_11958
cg23762037	no	yes	no		H3K4me3_11958
cg02031597	no	yes	no		H3K4me3_11958
cg21028326	no	yes	no		H3K4me3_11958
cg06915123	no	yes	no		H3K4me3_11958
cg08595438	no	yes	no		H3K4me3_11958
cg21649580	no	yes	no		H3K4me3_11958
cg19816445	no	yes	no		H3K4me3_11958
cg14360421	no	no	no
cg07322296	no	no	no
cg14585793	no	no	no
cg19723402	no	no	no
cg16042178	no	no	no
cg01423722	no	no	no
cg19851816	no	no	no
cg26674402	no	no	no
cg10150278	no	no	no
cg00479208	no	no	no
cg10548254	no	no	no
cg10724940	no	no	no
cg04552136	no	no	no
cg03442372	no	no	no
cg25497850	no	no	no
cg21007213	no	no	no
cg02010047	no	no	no
cg11051022	no	no	no
cg11740027	no	no	no
cg01914785	no	no	no
cg07726808	no	no	no
cg24993400	no	no	no
cg16919420	no	no	no
cg25934700	no	no	no
cg21874862	no	no	no
cg07366553	no	no	no
cg10201084	no	no	no
cg10911308	no	no	no
cg27194081	no	no	no
cg16473166	no	no	no
cg08875078	no	no	no
cg14826516	no	no	no
cg15153049	no	no	no
cg02040083	no	no	no
cg19216490	no	no	no
cg14704270	no	no	no
cg14903680	no	no	no
cg24361256	no	no	no
cg00541089	no	no	no
cg06538771	no	no	no
cg12303610	no	no	no
cg10563131	no	no	no
cg01376469	no	no	no
cg02410870	no	no	no
cg01149940	no	no	no
cg05335030	no	no	no
cg00210133	no	no	no
cg09531492	no	no	no
cg03660710	no	no	no
cg03422583	no	no	no
cg27523577	no	no	no
cg26551865	no	no	no
cg05355311	no	yes	no		H3K4me3_11957
cg16294310	no	yes	no		H3K4me3_11957
cg19214594	no	yes	no		H3K4me3_11957
cg26841929	no	no	no
cg25392995	no	yes	no		H3K4me3_11956
cg09026568	no	yes	no		H3K4me3_11956
cg19890858	no	yes	no		H3K4me3_11956
cg11734703	no	yes	no		H3K4me3_11956
cg19026356	no	no	no
cg04356362	no	no	no
cg26772784	no	no	no
cg18205517	no	no	no
cg11213574	no	no	no
cg05297854	no	no	no
cg06372718	no	no	no
cg03734026	no	no	no
cg03007524	no	no	no
cg04438229	no	no	no
cg16173280	no	no	no
cg08447200	no	no	no
cg01917657	no	no	no
cg11077631	no	no	no
cg07895657	no	no	no
cg06357843	no	no	no
cg16926050	no	no	no
cg07103675	no	no	no
cg20018425	no	no	no
cg00860359	no	no	no
cg09147586	no	no	no
cg25211938	yes	no	no	3	Bivalent_5760
cg01641620	yes	no	no	3	Bivalent_5760
cg26190233	yes	no	no	3	Bivalent_5760
cg16367989	yes	no	no	3	Bivalent_5760
cg11896271	yes	no	no	3	Bivalent_5760
cg12077581	yes	no	no	3	Bivalent_5760
cg14810501	yes	no	no	3	Bivalent_5760
cg17487553	yes	no	no	3	Bivalent_5760
cg18485569	yes	no	no	3	Bivalent_5760
cg23527624	yes	no	no	3	Bivalent_5760
cg02486929	yes	no	no	3	Bivalent_5760
cg01606998	yes	no	no	3	Bivalent_5760
cg08119082	yes	no	no	3	Bivalent_5760
cg14457918	yes	no	no	3	Bivalent_5760
cg19878516	yes	no	no	3	Bivalent_5760
cg21395191	yes	no	no	3	Bivalent_5760
cg13679691	yes	no	no	3	Bivalent_5760
cg14354895	yes	no	no	3	Bivalent_5760
cg01558110	yes	no	no	3	Bivalent_5760
cg07240086	no	no	yes		H3K27me3_16330
cg22578698	no	no	no
cg01542190	no	no	no
cg07256376	no	no	no
cg17837500	no	no	no
cg08144042	no	no	no
cg10024073	no	no	no
cg23954908	no	no	no
cg05546784	no	no	no
cg10444970	no	no	no
cg06898214	no	no	no
cg09315630	no	no	no
cg14414122	no	no	no
cg17050616	no	no	no
cg19213744	no	no	no
cg00592593	no	no	no
cg07331098	no	no	no
cg05844402	no	no	no
cg05612422	no	no	no
cg14008640	no	no	no
cg19894402	no	no	no
cg01603733	no	no	no
cg16981421	no	no	no
cg05070690	no	no	no
cg24430642	no	no	no
cg13895323	no	no	no
cg08074528	no	no	no
cg12971867	no	no	no
cg10828284	no	no	no
cg06462666	no	no	no
cg12881363	no	no	no
cg03860256	no	no	no
cg24864161	no	no	no
cg05064106	no	no	no
cg18638931	no	no	no
cg02312525	no	no	no
cg10854441	no	no	yes		H3K27me3_16329
cg20194973	no	no	yes		H3K27me3_16329
cg03677952	no	no	yes		H3K27me3_16329
cg07863159	no	no	yes		H3K27me3_16329
cg07310406	no	no	yes		H3K27me3_16329
cg17169998	no	no	yes		H3K27me3_16329
cg18093120	no	no	yes		H3K27me3_16329
cg19194233	no	no	yes		H3K27me3_16329
cg08660915	no	no	yes		H3K27me3_16329
cg06495501	no	no	yes		H3K27me3_16329
cg25127852	no	no	yes		H3K27me3_16329
cg11674130	no	no	yes		H3K27me3_16329
cg05861567	no	no	yes		H3K27me3_16329
cg18875453	no	no	no
cg05338724	no	no	no
cg04195684	no	no	no
cg18152535	no	no	no
cg02290617	no	no	no
cg19961809	no	no	no
cg11541678	no	no	no
cg18372207	no	no	no
cg08220243	no	no	no
cg03291099	yes	no	no	3	Bivalent_5759
cg24228040	yes	no	no	3	Bivalent_5759
cg19346084	yes	no	no	3	Bivalent_5759
cg02042736	no	no	yes		H3K27me3_16328
cg03479491	no	no	yes		H3K27me3_16328
cg18683691	no	no	yes		H3K27me3_16328
cg09520414	no	no	no
cg06308084	no	no	no
cg03480308	no	no	no
cg06709952	no	no	no
cg14837980	no	no	no
cg00872677	no	no	no
cg03897406	no	no	no
cg24682541	no	no	no
cg01145026	no	no	no
cg02879960	no	no	no
cg09881585	no	no	no
cg25414370	no	no	no
cg07031797	no	no	no
cg05840541	no	no	no
cg10146330	no	no	no
cg09131332	no	no	no
cg12646067	no	no	no
cg04537394	no	no	no
cg19977691	no	no	no
cg00117914	no	no	no
cg10564826	no	no	no
cg19535000	no	no	no
cg23023844	no	no	no
cg23116504	no	no	yes		H3K27me3_16327
cg01244243	no	no	yes		H3K27me3_16327
cg14679444	no	no	yes		H3K27me3_16327
cg02843667	no	no	yes		H3K27me3_16327
cg05298088	no	no	yes		H3K27me3_16327
cg04240548	no	no	no
cg02193648	no	no	no
cg11875773	no	no	no
cg10976318	no	no	yes		H3K27me3_16326
cg18067749	no	no	no
cg17558497	no	no	no
cg00650410	no	no	no
cg16904666	no	no	no
cg20792408	no	no	yes		H3K27me3_16325
cg12453378	no	no	yes		H3K27me3_16325
cg12404590	no	no	yes		H3K27me3_16325
cg01683215	no	no	yes		H3K27me3_16325
cg04065108	no	no	no
cg26727435	no	no	no
cg15230907	no	no	no
cg01522296	no	no	yes		H3K27me3_16324
cg27068297	no	no	yes		H3K27me3_16324
cg16238419	no	no	yes		H3K27me3_16324
cg03721641	no	no	yes		H3K27me3_16324
cg26206185	no	no	yes		H3K27me3_16324
cg15565576	no	no	yes		H3K27me3_16324
cg14278345	no	no	yes		H3K27me3_16324
cg14913695	no	no	no
cg00692279	no	no	no
cg12009803	no	no	no
cg13563334	no	no	no
cg00090674	no	no	yes		H3K27me3_16323
cg16744710	no	no	no
cg06432843	no	no	no
cg07312716	no	no	yes		H3K27me3_16322
cg08241514	yes	no	no	3	Bivalent_5758
cg19796981	yes	no	no	3	Bivalent_5758
cg01321673	yes	no	no	3	Bivalent_5758
cg04485799	yes	no	no	3	Bivalent_5758
cg05736785	yes	no	no	3	Bivalent_5758
cg18730511	no	no	no
cg21245653	no	no	no
cg23762465	no	no	no
cg08507178	no	no	no
cg20698113	no	no	no
cg11801110	no	yes	no		H3K4me3_11955
cg12043019	no	yes	no		H3K4me3_11955
cg24733497	no	yes	no		H3K4me3_11955
cg22441543	no	no	no
cg18090384	no	no	no
cg07718808	no	no	no
cg21315798	no	no	no
cg00900524	no	no	no
cg27491509	no	no	no
cg23962478	no	no	no
cg19092959	no	no	no
cg24394020	no	no	no
cg09823731	no	no	no
cg27310771	no	no	no
cg19124923	no	no	no
cg21364723	no	no	no
cg27467552	no	no	no
cg03362871	no	no	no
cg01548456	no	no	no
cg01676623	no	no	no
cg02269571	no	no	no
cg08270630	no	no	no
cg05246190	no	no	no
cg01232907	no	no	no
cg15974416	no	yes	no		H3K4me3_11954
cg00415497	no	yes	no		H3K4me3_11954
cg09182678	no	no	no
cg09349128	no	no	no
cg25141418	no	no	no
cg12330031	no	no	yes		H3K27me3_16320
cg27373049	no	no	no
cg12760479	no	no	no
cg08689926	no	no	no
cg16843718	no	no	no
cg07637440	no	no	no
cg04800749	no	no	no
cg22777249	no	no	no
cg26441486	no	no	no
cg04176532	no	no	no
cg07897659	no	no	no
cg03363342	no	no	no
cg12932195	no	no	no
cg00475109	no	no	no
cg20512270	no	no	no
cg27452651	no	no	no
cg10044765	no	yes	no		H3K4me3_11953
cg11028609	no	yes	no		H3K4me3_11953
cg14309743	no	yes	no		H3K4me3_11953
cg18131530	no	yes	no		H3K4me3_11953
cg23621893	no	yes	no		H3K4me3_11953
cg08675176	no	yes	no		H3K4me3_11953
cg08719749	no	yes	no		H3K4me3_11953
cg03033257	no	yes	no		H3K4me3_11953
cg22709217	no	yes	no		H3K4me3_11953
cg22405555	no	yes	no		H3K4me3_11953
cg25882056	no	yes	no		H3K4me3_11953
cg15316289	no	yes	no		H3K4me3_11953
cg15810253	no	no	no
cg08234193	no	no	no
cg02108731	no	no	no
cg24214000	no	no	no
cg22864414	no	no	no
cg04932691	no	no	no
cg00633933	no	no	no
cg08692198	no	no	no
cg05080787	no	no	no
cg14990430	no	no	no
cg23649190	no	no	no
cg22109623	no	no	no
cg15880211	no	no	no
cg20618087	no	no	no
cg07653901	no	no	no
cg02725453	no	no	no
cg20426710	no	no	no
cg15881727	no	no	no
cg09738008	no	no	no
cg07432643	no	no	no
cg20911168	no	no	no
cg07639483	no	no	no
cg03598726	no	no	no
cg00234961	no	no	no
cg04121214	no	no	yes		H3K27me3_16319
cg19051861	yes	no	no	2	Bivalent_5757
cg08469752	yes	no	no	2	Bivalent_5757
cg08993236	yes	no	no	2	Bivalent_5757
cg15219689	yes	no	no	2	Bivalent_5757
cg07849823	yes	no	no	2	Bivalent_5757
cg05170921	no	no	yes		H3K27me3_16318
cg27614706	no	no	yes		H3K27me3_16318
cg07680505	no	no	no
cg00791190	no	no	no
cg08174792	no	yes	no		H3K4me3_11952
cg17642017	no	no	no
cg27603882	no	no	no
cg08451598	no	no	no
cg16001335	no	no	no
cg06057569	no	no	no
cg00209066	no	yes	no		H3K4me3_11951
cg15145965	no	yes	no		H3K4me3_11951
cg02550151	no	yes	no		H3K4me3_11951
cg25943702	no	yes	no		H3K4me3_11951
cg21032013	no	no	no
cg15144773	no	no	no
cg24991198	no	no	no
cg01937395	no	no	no
cg13273562	no	no	no
cg24112097	no	no	no
cg03364130	no	no	no
cg00156001	no	no	no
cg03116648	no	no	no
cg04864755	no	no	no
cg19252607	no	no	no
cg27064178	no	no	no
cg22594416	no	no	no
cg22416021	no	no	no
cg27004801	no	no	no
cg05569447	no	no	no
cg08948528	no	no	no
cg00606900	no	no	no
cg17017161	no	no	no
cg20080845	no	no	no
cg23659250	no	no	no
cg17923377	no	no	no
cg06865642	no	no	no
cg19547694	no	no	no
cg07662964	no	no	no
cg22330533	no	no	no
cg08079387	no	no	no
cg26073959	no	no	no
cg21821726	no	no	no
cg03941531	no	no	no
cg10835365	no	no	no
cg04621042	no	no	no
cg00417807	no	no	no
cg01203457	no	no	no
cg17591781	no	no	no
cg27428418	no	no	no
cg18232772	no	no	no
cg07774777	no	no	no
cg12961733	no	no	no
cg14884760	no	no	no
cg17468267	no	no	no
cg01277603	no	no	no
cg01609836	no	no	no
cg25146100	no	no	no
cg04498921	no	no	no
cg04877737	no	no	no
cg05234326	no	no	no
cg05114959	no	no	no
cg17892736	no	no	no
cg15602359	no	no	no
cg26528107	no	no	no
cg10588023	no	no	no
cg06215643	no	no	no
cg10477088	no	no	no
cg19115805	no	no	no
cg13435651	no	no	no
cg06320150	no	no	no
cg04986248	no	no	yes		H3K27me3_16316
cg17936846	no	no	no
cg11037979	no	no	no
cg21132420	no	no	no
cg18178197	no	no	no
cg22070880	no	no	no
cg27029450	no	no	no
cg06689049	no	no	no
cg25795369	no	no	no
cg06454380	no	no	yes		H3K27me3_16314
cg01335162	yes	no	no	3	Bivalent_5756
cg04194073	yes	no	no	3	Bivalent_5756
cg10214827	yes	no	no	3	Bivalent_5756
cg25915307	yes	no	no	3	Bivalent_5756
cg00185829	yes	no	no	3	Bivalent_5756
cg21705600	no	no	yes		H3K27me3_16313
cg21714878	no	no	no
cg21183455	no	no	no
cg03648724	no	no	no
cg09906324	no	no	no
cg04237429	no	no	no
cg20744362	no	no	no
cg12277653	no	no	no
cg21029504	no	no	no
cg07959070	no	no	no
cg01652190	no	no	no
cg03814063	no	no	no
cg19790884	no	no	no
cg25081912	no	no	no
cg02065833	no	no	no
cg05685741	no	no	no
cg07656641	no	no	no
cg15149938	no	no	no
cg06623630	no	no	no
cg09277566	no	no	no
cg06355422	no	no	no
cg14455590	no	no	no
cg05161019	no	no	no
cg05847755	no	no	no
cg02476339	no	no	no
cg02992098	no	no	no
cg02161203	no	no	no
cg03269363	no	no	no
cg17476320	no	no	no
cg22076203	no	no	no
cg24725931	no	no	no
cg08680598	no	no	no
cg20625379	no	no	no
cg19770472	no	no	no
cg05729745	no	no	no
cg16104384	no	no	no
cg12882713	no	no	no
cg14370079	no	no	no
cg24995014	no	no	no
cg18638598	no	no	no
cg05351357	no	no	no
cg00226961	no	no	no
cg14507445	no	no	no
cg08158778	no	no	no
cg00457495	no	no	no
cg19417180	no	no	no
cg05780883	no	no	no
cg03455736	no	no	no
cg10356904	no	no	no
cg05373962	no	no	no
cg21560830	no	no	no
cg25174601	no	no	yes		H3K27me3_16312
cg17054759	yes	no	no	3	Bivalent_5755
cg17074396	yes	no	no	3	Bivalent_5755
cg15245556	yes	no	no	3	Bivalent_5755
cg17205386	no	no	no
cg03454920	no	no	no
cg04706540	no	no	no
cg23428387	no	no	no
cg06621480	no	no	no
cg25225517	no	no	no
cg01557738	no	no	no
cg07280182	no	no	no
cg19015962	no	no	no
cg07057532	no	no	no
cg25984458	no	no	no
cg06351537	no	no	no
cg08235551	no	no	no
cg16576575	no	no	no
cg03270374	no	no	no
cg21416529	no	no	no
cg11744006	no	no	no
cg17023911	no	no	no
cg23804023	no	no	no
cg27512868	no	no	no
cg22471075	no	no	no
cg02229382	no	no	no
cg11635857	no	no	no
cg03532094	no	no	no
cg19260144	no	no	no
cg06460553	no	no	no
cg04031534	no	no	no
cg01206349	no	no	no
cg06708331	no	no	no
cg06629999	no	no	no
cg13481126	no	no	no
cg03526902	no	no	no
cg05550339	no	no	no
cg16226261	no	no	no
cg19521610	no	no	no
cg02775404	no	no	no
cg25569840	no	no	no
cg18469292	no	no	no
cg03372659	no	no	no
cg11187452	no	no	no
cg03858121	no	no	no
cg15021640	no	no	no
cg05211267	no	no	no
cg06847006	no	no	no
cg12095547	no	no	no
cg05292289	no	no	no
cg12811084	no	no	no
cg08745960	no	no	no
cg18888872	no	no	no
cg24227397	no	no	no
cg01571928	no	no	no
cg09770376	no	no	no
cg20715885	no	no	no
cg23236325	no	no	no
cg08120631	no	no	no
cg00267013	no	no	no
cg16122736	no	no	no
cg21132005	no	no	no
cg13652373	no	no	no
cg18514595	no	no	no
cg20343114	no	no	no
cg20247455	no	no	no
cg02825985	no	no	no
cg13020518	no	no	no
cg11394278	no	no	no
cg21953905	no	no	no
cg07495574	no	no	no
cg04461477	no	no	no
cg17519545	no	no	no
cg24734347	no	no	no
cg02553039	no	no	no
cg12746016	no	no	no
cg04021014	no	no	no
cg27166177	no	no	no
cg24053265	no	no	no
cg00921237	no	no	no
cg21054147	no	no	no
cg14315891	no	no	no
cg23791600	no	no	no
cg21432763	no	no	no
cg07586760	no	no	no
cg17827477	no	no	no
cg17522369	no	no	no
cg17212791	no	no	no
cg00022145	no	no	no
cg05132077	no	no	no
cg15192736	no	no	no
cg15706568	no	no	no
cg18887005	no	no	no
cg15602135	no	no	no
cg18170680	no	no	no
cg10367707	no	no	no
cg09631769	no	no	no
cg11515115	no	no	no
cg00182256	no	no	no
cg20075700	no	no	no
cg24334045	no	no	no
cg05752356	no	no	no
cg19240246	no	no	no
cg13900008	no	no	no
cg05090319	no	no	no
cg06875598	no	no	no
cg13766520	no	no	no
cg23213018	no	no	no
cg21673927	no	no	no
cg02300818	no	no	no
cg19949853	no	no	no
cg01815679	no	no	no
cg05532594	no	no	no
cg14596108	no	no	no
cg14432153	no	no	no
cg00373397	no	no	no
cg02420032	no	no	no
cg05155289	no	no	no
cg06937832	no	no	no
cg01775468	no	no	no
cg15006869	no	no	no
cg00627846	no	no	no
cg11562401	no	no	no
cg19734830	no	no	no
cg07900958	no	no	no
cg18530762	no	no	no
cg15271942	no	no	no
cg20640347	no	no	no
cg12986453	no	no	no
cg22682460	no	no	no
cg18013185	no	no	no
cg19203800	no	no	no
cg25338000	no	no	no
cg02582669	no	no	no
cg01730859	no	no	no
cg27309229	no	no	no
cg04478606	no	no	no
cg04382374	no	no	no
cg04930211	no	no	no
cg08760753	no	no	no
cg07959986	no	no	no
cg11168293	no	no	no
cg15212895	no	no	no
cg24222175	no	no	no
cg00223715	no	no	no
cg05658262	no	no	no
cg26120340	no	no	no
cg04970014	no	no	no
cg11403706	no	no	no
cg23332586	no	no	no
cg07305859	no	no	no
cg04302775	no	no	no
cg23902471	no	no	no
cg21564495	no	no	no
cg04012844	no	no	no
cg08719296	no	no	no
cg06340899	no	no	no
cg00286513	no	no	no
cg05072413	no	no	no
cg20503649	no	no	no
cg20014942	no	no	no
cg04377908	no	no	no
cg22504180	no	no	no
cg14026113	no	no	no
cg03440540	no	no	no
cg16609342	no	no	no
cg19122206	no	no	no
cg00481629	no	no	no
cg24094706	no	no	no
cg06273376	no	no	no
cg22989103	no	no	no
cg04198308	no	no	no
cg25975712	no	no	no
cg02895639	no	no	no
cg02905830	no	no	no
cg00743803	no	no	no
cg16243558	no	no	yes		H3K27me3_16308
cg01616797	no	no	no
cg13872278	no	no	no
cg14984160	no	no	no
cg01216108	no	no	no
cg12502098	no	no	no
cg01816146	no	no	no
cg14517004	no	no	no
cg26700320	no	no	no
cg25895695	no	no	no
cg14263779	no	no	no
cg07142833	no	no	no
cg12454595	no	no	no
cg00147509	no	no	no
cg15187790	no	no	no
cg23400715	no	no	no
cg16909646	no	no	no
cg10902101	no	no	no
cg15665276	no	no	no
cg22881033	no	no	no
cg07416315	no	no	no
cg11019791	no	no	no
cg05006211	no	no	no
cg12539917	no	no	no
cg04493000	no	no	no
cg05992904	no	no	no
cg03312805	no	no	no
cg15977904	no	no	no
cg23678800	no	no	no
cg13868165	no	no	no
cg00444884	yes	no	no	3	Bivalent_5754
cg27652464	yes	no	no	3	Bivalent_5754
cg11352418	yes	no	no	3	Bivalent_5754
cg27308329	yes	no	no	3	Bivalent_5754
cg19030607	yes	no	no	3	Bivalent_5754
cg22643811	yes	no	no	3	Bivalent_5754
cg04304705	no	no	no
cg14894848	no	no	no
cg23936463	no	no	no
cg03196739	no	no	no
cg24343361	no	no	yes		H3K27me3_16307
cg21177778	no	no	yes		H3K27me3_16307
cg18865274	no	no	yes		H3K27me3_16307
cg01631226	no	no	no
cg27519579	no	no	yes		H3K27me3_16303
cg09341796	no	no	no
cg26539321	no	no	no
cg04149776	no	no	no
cg13772700	no	no	no
cg07675700	no	no	no
cg05957781	no	no	no
cg13173444	no	no	no
cg07221438	no	no	no
cg21085679	no	no	no
cg20300500	no	no	no
cg01143938	no	no	no
cg24246472	no	no	no
cg11274568	no	no	no
cg04722059	no	no	no
cg20546570	no	no	no
cg02241891	no	no	no
cg12367543	no	no	no
cg07372034	no	no	no
cg24293336	no	no	no
cg09862420	no	no	no
cg16550446	no	no	no
cg14319657	no	no	no
cg08040429	no	no	no
cg14752348	no	no	no
cg10956848	no	no	no
cg07993507	no	no	no
cg11801842	no	no	no
cg11821795	no	no	no
cg15384668	no	no	no
cg13041894	no	no	no
cg05592718	no	no	no
cg00334293	no	no	no
cg06369719	no	no	no
cg02019920	no	no	no
cg18953887	no	no	no
cg05047205	no	no	no
cg18621123	no	no	no
cg25141264	no	no	no
cg14550778	no	no	no
cg15757745	no	no	no
cg23707005	no	no	no
cg02895051	no	no	no
cg13636986	no	no	no
cg22985736	no	no	no
cg01008267	no	no	no
cg15798050	no	no	no
cg04704085	no	no	no
cg05339076	no	no	no
cg02478836	no	no	no
cg18331022	no	no	no
cg07607066	no	no	no
cg00651185	no	no	no
cg09940138	no	no	no
cg01578521	no	no	no
cg09547053	no	no	no
cg03970915	no	no	no
cg17842189	no	no	no
cg25718361	no	no	yes		H3K27me3_16301
cg03090982	no	no	no
cg07397612	no	no	no
cg18589846	no	no	no
cg15475727	no	no	no
cg14405528	no	no	no
cg12260990	no	no	no
cg08202470	no	no	no
cg08503964	no	no	no
cg13223858	no	no	no
cg07734358	no	no	no
cg01527394	no	no	no
cg12064195	no	no	no
cg04305653	no	no	no
cg27210818	no	no	no
cg25983854	no	no	no
cg02486520	no	no	no
cg11425737	no	no	no
cg23750200	no	no	no
cg06332964	no	no	no
cg19938922	no	no	no
cg15317817	no	no	no
cg13554549	no	no	no
cg16138453	no	no	no
cg19349143	no	no	no
cg04710198	no	no	no
cg17145402	no	no	no
cg06660012	no	no	no
cg17157894	no	no	no
cg27425228	no	no	no
cg06683328	no	no	no
cg02150231	no	yes	no		H3K4me3_11948
cg13346032	no	yes	no		H3K4me3_11948
cg09475402	no	yes	no		H3K4me3_11948
cg27535648	no	yes	no		H3K4me3_11948
cg27481164	no	yes	no		H3K4me3_11948
cg07869308	no	yes	no		H3K4me3_11948
cg25164226	no	yes	no		H3K4me3_11948
cg16131534	no	yes	no		H3K4me3_11948
cg05650397	no	yes	no		H3K4me3_11948
cg21030698	no	yes	no		H3K4me3_11948
cg12252109	no	no	no
cg16154810	no	no	no
cg17099656	no	no	no
cg05698090	no	no	no
cg24359836	no	no	no
cg27326469	no	no	no
cg24041977	no	no	no
cg24425686	no	no	no
cg21191224	no	no	no
cg05349952	no	no	no
cg10632215	no	no	no
cg10346758	no	no	no
cg03533979	no	no	no
cg17319734	no	no	no
cg03335810	no	no	no
cg06766034	no	no	no
cg12509665	no	no	no
cg18614510	no	no	no
cg24157349	no	no	no
cg05602642	no	no	no
cg04934530	no	no	no
cg02885922	no	no	no
cg15941159	no	no	no
cg22829799	no	no	no
cg19452173	no	no	no
cg13124342	no	no	no
cg00801716	no	no	no
cg08773466	no	no	no
cg05621596	no	no	no
cg20568305	no	no	no
cg09233980	no	no	no
cg13788891	no	no	no
cg25442928	no	no	no
cg03390873	no	no	no
cg14572705	no	no	no
cg00938380	no	no	no
cg25730555	no	no	no
cg24688909	no	no	no
cg22264317	no	no	no
cg17580567	no	no	no
cg05821464	no	no	no
cg05002837	no	no	no
cg01794190	no	no	no
cg02203484	no	no	no
cg17213870	no	no	no
cg26058289	no	no	no
cg27620176	no	no	no
cg00319157	no	no	no
cg21546300	no	no	no
cg17625224	no	no	no
cg11254192	no	no	no
cg05519582	no	no	no
cg25758201	no	no	no
cg03873518	no	no	no
cg25039081	no	no	no
cg04787750	no	no	no
cg12649343	no	no	no
cg09741298	no	no	no
cg15850557	no	no	no
cg26492175	no	no	no
cg16617543	no	no	no
cg25390635	no	no	no
cg22786631	no	no	no
cg04955856	no	no	no
cg21811450	no	no	no
cg12853158	no	no	no
cg02122610	no	no	no
cg04873169	no	no	no
cg23949216	no	no	no
cg00077838	no	no	no
cg22689280	no	no	no
cg07826172	no	no	no
cg02066590	no	no	no
cg09119017	no	no	no
cg27029377	no	no	no
cg07722995	no	no	no
cg17884739	no	no	no
cg26576053	no	no	no
cg27172287	no	no	no
cg02442526	no	no	no
cg07754138	no	no	no
cg20425447	no	no	no
cg03805475	no	no	no
cg14489794	no	no	no
cg03318428	no	no	no
cg20427198	no	no	no
cg13601254	no	no	yes		H3K27me3_16300
cg11533712	yes	no	no	3	Bivalent_5753
cg25423416	yes	no	no	3	Bivalent_5753
cg06866938	yes	no	no	3	Bivalent_5753
cg15879316	yes	no	no	3	Bivalent_5753
cg03005121	yes	no	no	3	Bivalent_5753
cg17146640	yes	no	no	3	Bivalent_5753
cg07079421	yes	no	no	3	Bivalent_5753
cg03503802	yes	no	no	3	Bivalent_5753
cg05236972	yes	no	no	3	Bivalent_5753
cg06957130	yes	no	no	3	Bivalent_5753
cg27166033	yes	no	no	3	Bivalent_5753
cg21070172	yes	no	no	3	Bivalent_5753
cg00884093	yes	no	no	3	Bivalent_5753
cg06268694	yes	no	no	3	Bivalent_5753
cg06056169	yes	no	no	3	Bivalent_5753
cg18067644	yes	no	no	3	Bivalent_5753
cg00875636	no	no	yes		H3K27me3_16299
cg07223632	no	no	yes		H3K27me3_16299
cg08815672	no	no	yes		H3K27me3_16299
cg14743748	no	no	yes		H3K27me3_16299
cg02499678	no	no	no
cg02167613	no	no	no
cg19206437	no	no	no
cg04608722	no	no	no
cg15179976	no	no	no
cg27634744	no	no	no
cg23457622	no	no	no
cg11747897	no	no	no
cg22544416	no	no	no
cg22934020	no	no	no
cg27485730	no	no	no
cg26180255	no	no	no
cg22969397	no	no	no
cg25811273	no	no	no
cg00298405	no	no	no
cg27569203	no	no	no
cg08214126	no	no	no
cg00253398	no	no	no
cg17551295	no	no	no
cg13814677	no	no	no
cg09103518	no	no	no
cg13158807	no	no	no
cg19054219	no	no	no
cg20902425	no	no	no
cg11033014	no	no	no
cg03610636	no	no	no
cg19437325	no	no	no
cg06397345	no	no	no
cg06652313	no	no	no
cg06459293	no	no	no
cg08248964	no	no	no
cg19306958	no	no	no
cg25980042	no	no	no
cg13384138	no	no	no
cg14642464	no	no	no
cg27129725	no	no	no
cg06476549	no	no	no
cg16845136	no	no	no
cg21899777	no	no	no
cg26646427	no	no	no
cg24968629	no	no	no
cg24408469	no	no	no
cg22768487	no	no	no
cg12974599	no	no	no
cg04332442	no	no	no
cg05653887	no	no	no
cg23144376	no	no	no
cg09461388	no	no	no
cg18190219	no	no	no
cg00784671	no	no	no
cg00229809	no	no	no
cg03730622	no	no	no
cg20376123	no	no	no
cg21428954	no	no	no
cg09451572	no	no	no
cg11589703	no	no	no
cg12216448	no	no	no
cg17984666	no	no	no
cg18334915	no	no	no
cg00533340	no	no	no
cg14153771	no	no	no
cg02378074	no	no	no
cg04069351	no	yes	no		H3K4me3_11945
cg01566584	no	yes	no		H3K4me3_11945
cg17330496	no	yes	no		H3K4me3_11945
cg06091640	no	yes	no		H3K4me3_11945
cg24881330	no	yes	no		H3K4me3_11945
cg03580876	no	yes	no		H3K4me3_11945
cg18746040	no	yes	no		H3K4me3_11945
cg22823183	no	yes	no		H3K4me3_11945
cg19018643	no	yes	no		H3K4me3_11945
cg19443189	no	yes	no		H3K4me3_11945
cg08227926	no	yes	no		H3K4me3_11945
cg03286967	no	yes	no		H3K4me3_11945
cg17149563	no	yes	no		H3K4me3_11945
cg27032184	no	yes	no		H3K4me3_11945
cg22881141	no	yes	no		H3K4me3_11945
cg25967904	no	yes	no		H3K4me3_11945
cg08678364	no	no	no
cg14854758	no	no	no
cg18015704	no	no	no
cg05741055	no	no	no
cg19719329	no	no	no
cg15193488	no	no	no
cg04300687	no	no	no
cg21542574	no	no	no
cg24981181	no	no	no
cg10084251	no	no	no
cg01773692	no	yes	no		H3K4me3_11944
cg18954434	no	yes	no		H3K4me3_11944
cg10814329	no	yes	no		H3K4me3_11944
cg01629058	no	yes	no		H3K4me3_11944
cg22396353	no	yes	no		H3K4me3_11944
cg24015316	no	yes	no		H3K4me3_11944
cg06943682	no	yes	no		H3K4me3_11944
cg18884805	no	yes	no		H3K4me3_11944
cg24199050	no	yes	no		H3K4me3_11944
cg08629647	no	yes	no		H3K4me3_11944
cg13802192	no	yes	no		H3K4me3_11944
cg14560584	no	yes	no		H3K4me3_11944
cg07012999	no	yes	no		H3K4me3_11944
cg10231785	no	yes	no		H3K4me3_11944
cg20174585	no	yes	no		H3K4me3_11944
cg03482458	no	yes	no		H3K4me3_11944
cg03356833	no	no	no
cg03068030	no	no	no
cg04195000	no	no	no
cg00344801	no	no	no
cg23346237	no	no	no
cg08471335	no	no	no
cg04392554	no	no	no
cg04431254	no	no	no
cg25060632	no	no	no
cg00273220	no	no	no
cg16674248	no	yes	no		H3K4me3_11943
cg21639236	no	yes	no		H3K4me3_11943
cg02401792	no	yes	no		H3K4me3_11943
cg27118809	no	yes	no		H3K4me3_11943
cg03949306	no	no	no
cg27014625	no	no	no
cg08674025	no	no	no
cg07387570	no	no	no
cg08796741	no	no	no
cg10541313	no	no	no
cg03036452	no	no	no
cg01287605	no	no	no
cg06041363	no	no	no
cg01250879	no	no	yes		H3K27me3_16298
cg08056211	no	no	no
cg08315277	no	no	no
cg07738268	no	no	no
cg27079726	no	no	no
cg11377136	no	no	no
cg06134567	no	no	no
cg18947974	no	no	yes		H3K27me3_16297
cg02775765	no	no	yes		H3K27me3_16297
cg19805062	no	no	yes		H3K27me3_16297
cg15480056	no	no	yes		H3K27me3_16297
cg18455772	no	no	yes		H3K27me3_16297
cg14686297	no	no	no
cg10308949	no	no	no
cg09491104	no	no	no
cg02195676	no	no	no
cg10266853	no	no	no
cg14382318	no	no	no
cg12089543	no	no	no
cg00244524	no	no	no
cg23149423	no	no	no
cg26724248	no	no	no
cg00617975	no	no	no
cg10128085	no	no	no
cg03774165	no	no	no
cg08796458	no	no	no
cg02302858	no	no	no
cg06467025	no	no	no
cg05691848	no	no	no
cg10543624	no	no	no
cg11312613	no	no	no
cg10927271	no	no	no
cg14400768	no	no	no
cg00984715	no	no	no
cg25569514	no	no	no
cg20642906	yes	no	no	3	Bivalent_5752
cg04280480	yes	no	no	3	Bivalent_5752
cg24676000	yes	no	no	3	Bivalent_5752
cg00608467	yes	no	no	3	Bivalent_5751
cg17040113	yes	no	no	3	Bivalent_5751
cg09829176	yes	no	no	3	Bivalent_5751
cg01519299	no	no	yes		H3K27me3_16296
cg13487334	no	no	no
cg14930633	no	no	no
cg12393651	no	no	no
cg03503975	no	no	no
cg00004775	no	no	no
cg10011495	no	no	no
cg02713951	no	no	no
cg25559898	no	no	no
cg09096159	no	no	no
cg20967343	no	no	no
cg08263387	no	no	no
cg06720082	no	no	no
cg16114706	no	no	no
cg22121941	no	no	no
cg04063235	no	no	no
cg03841312	no	no	no
cg13251842	no	no	no
cg24911721	no	no	no
cg01111856	no	no	no
cg15702185	no	no	no
cg08695558	no	no	no
cg26371705	no	no	no
cg19755003	no	no	no
cg03984375	no	no	no
cg16679093	no	no	no
cg07546360	no	no	no
cg21450723	no	no	no
cg11383208	no	no	no
cg24731441	no	no	no
cg20076516	no	no	no
cg26422762	no	no	no
cg23066564	no	no	no
cg11538810	no	no	no
cg09328012	no	no	no
cg21094022	no	no	no
cg10352237	no	no	no
cg03412618	no	no	no
cg04329382	no	no	no
cg24361808	no	no	no
cg25685359	no	no	no
cg27214856	no	no	no
cg17342469	no	no	no
cg25487405	no	no	no
cg08061524	no	no	no
cg26549330	no	no	no
cg27338353	no	no	no
cg03672272	yes	no	no	3	Bivalent_5750
cg06635946	yes	no	no	3	Bivalent_5750
cg09137533	yes	no	no	3	Bivalent_5750
cg15211390	yes	no	no	3	Bivalent_5750
cg13779687	yes	no	no	3	Bivalent_5750
cg09654562	yes	no	no	3	Bivalent_5750
cg07993036	yes	no	no	3	Bivalent_5750
cg09020181	yes	no	no	3	Bivalent_5750
cg20409501	yes	no	no	3	Bivalent_5750
cg16841327	yes	no	no	3	Bivalent_5750
cg00218103	yes	no	no	3	Bivalent_5750
cg03834031	yes	no	no	3	Bivalent_5750
cg09978533	no	no	yes		H3K27me3_16295
cg18384588	no	no	yes		H3K27me3_16295
cg12516875	no	no	yes		H3K27me3_16295
cg27648216	no	no	yes		H3K27me3_16295
cg18066206	no	no	yes		H3K27me3_16295
cg16366355	no	no	yes		H3K27me3_16295
cg19764731	no	no	yes		H3K27me3_16295
cg07325001	no	no	yes		H3K27me3_16295
cg24489344	no	no	no
cg04566512	no	no	no
cg03684807	no	no	no
cg01146928	no	no	no
cg22982767	no	no	no
cg01234420	no	no	no
cg12232731	no	no	no
cg04986324	no	no	no
cg14425733	no	no	no
cg27131176	no	no	no
cg13269407	no	no	no
cg27140247	no	no	no
cg00785112	no	no	no
cg23691090	no	no	no
cg09693106	no	no	no
cg24349631	no	no	no
cg01080924	no	no	no
cg11153400	no	no	no
cg26394940	no	no	no
cg23595222	no	no	no
cg26759223	no	no	no
cg19470385	no	no	no
cg00209037	no	no	yes		H3K27me3_16294
cg02029665	no	no	yes		H3K27me3_16294
cg23564243	yes	no	no	3	Bivalent_5749
cg21030719	yes	no	no	3	Bivalent_5749
cg26464887	yes	no	no	3	Bivalent_5749
cg03415695	yes	no	no	3	Bivalent_5749
cg09285095	yes	no	no	3	Bivalent_5749
cg02899253	no	no	no
cg12727018	no	no	no
cg24558188	no	yes	no		H3K4me3_11942
cg21262502	no	yes	no		H3K4me3_11942
cg06984061	no	yes	no		H3K4me3_11942
cg11206576	no	yes	no		H3K4me3_11942
cg00793273	no	yes	no		H3K4me3_11942
cg00676269	no	no	no
cg26008785	no	no	no
cg19046904	no	no	yes		H3K27me3_16293
cg03587241	yes	no	no	3	Bivalent_5748
cg00147172	yes	no	no	3	Bivalent_5748
cg05468064	yes	no	no	3	Bivalent_5748
cg11242978	yes	no	no	3	Bivalent_5748
cg02412616	yes	no	no	3	Bivalent_5748
cg26667287	no	no	yes		H3K27me3_16292
cg24974982	no	no	no
cg22609522	no	no	no
cg00981267	no	no	no
cg14649272	no	no	no
cg24297365	no	no	no
cg25591418	no	no	no
cg02246229	no	no	no
cg26095478	no	no	no
cg17833197	no	no	yes		H3K27me3_16291
cg05862958	yes	no	no	2	Bivalent_5747
cg01362605	yes	no	no	2	Bivalent_5747
cg01869067	yes	no	no	2	Bivalent_5747
cg21104946	yes	no	no	2	Bivalent_5747
cg14205937	yes	no	no	2	Bivalent_5747
cg17179568	yes	no	no	2	Bivalent_5747
cg15507817	yes	no	no	2	Bivalent_5747
cg15618137	yes	no	no	2	Bivalent_5747
cg22216015	yes	no	no	2	Bivalent_5747
cg04534636	yes	no	no	2	Bivalent_5747
cg02993533	yes	no	no	2	Bivalent_5747
cg05475172	yes	no	no	2	Bivalent_5747
cg20539366	no	no	yes		H3K27me3_16290
cg17851496	yes	no	no	2	Bivalent_5746
cg22306173	yes	no	no	2	Bivalent_5746
cg13458651	yes	no	no	2	Bivalent_5746
cg22413388	yes	no	no	2	Bivalent_5746
cg14400292	yes	no	no	2	Bivalent_5746
cg10888337	yes	no	no	2	Bivalent_5746
cg02179982	no	no	yes		H3K27me3_16289
cg21447167	no	no	yes		H3K27me3_16289
cg02604522	no	no	no
cg03386971	no	no	no
cg04500879	no	no	no
cg26305042	no	no	no
cg00949386	no	no	no
cg07422735	no	no	no
cg12346269	no	no	no
cg09870137	no	no	no
cg07009463	no	no	no
cg18338288	no	no	no
cg08812593	no	no	no
cg04197904	no	no	no
cg27467114	no	no	no
cg22343728	no	no	no
cg11503875	no	no	no
cg03741889	no	no	no
cg15236483	no	no	no
cg12301347	no	no	no
cg00291051	no	no	no
cg01621576	no	no	no
cg09875523	no	no	no
cg04508312	no	no	yes		H3K27me3_16288
cg07770652	no	no	no
cg23858410	no	no	no
cg02287693	no	no	yes		H3K27me3_16287
cg18826958	no	no	yes		H3K27me3_16286
cg26980323	no	no	yes		H3K27me3_16286
cg19916740	no	no	yes		H3K27me3_16286
cg08820025	no	no	yes		H3K27me3_16286
cg06909689	no	no	yes		H3K27me3_16285
cg12003064	no	no	no
cg26831149	no	no	no
cg03597976	no	no	no
cg05857758	no	no	no
cg04689080	no	no	no
cg22669623	no	no	no
cg14423417	no	no	no
cg21146184	no	no	no
cg11085282	no	no	no
cg00490603	no	no	no
cg01514353	no	no	yes		H3K27me3_16284
cg03881351	no	no	no
cg09659587	no	no	no
cg10226744	no	yes	no		H3K4me3_11940
cg22395807	no	yes	no		H3K4me3_11940
cg03007034	no	yes	no		H3K4me3_11940
cg04035031	no	yes	no		H3K4me3_11940
cg15909801	no	yes	no		H3K4me3_11940
cg10948748	no	yes	no		H3K4me3_11940
cg17016559	no	yes	no		H3K4me3_11940
cg07693674	no	yes	no		H3K4me3_11940
cg08715146	no	yes	no		H3K4me3_11940
cg20269537	no	yes	no		H3K4me3_11940
cg23626862	no	no	no
cg17344340	no	no	yes		H3K27me3_16283
cg22215942	no	no	no
cg22954307	no	no	no
cg25691070	no	no	no
cg02524531	no	no	no
cg05294016	no	no	yes		H3K27me3_16282
cg13228715	no	no	yes		H3K27me3_16282
cg02163215	no	no	no
cg10289926	no	no	no
cg08414809	no	no	no
cg25243775	no	no	no
cg07072704	no	yes	no		H3K4me3_11939
cg04337944	no	yes	no		H3K4me3_11939
cg08149253	no	yes	no		H3K4me3_11939
cg02099543	no	yes	no		H3K4me3_11939
cg16818414	no	yes	no		H3K4me3_11939
cg12192818	no	yes	no		H3K4me3_11939
cg19972696	no	yes	no		H3K4me3_11939
cg20509780	no	yes	no		H3K4me3_11939
cg18633568	no	yes	no		H3K4me3_11939
cg15143643	no	yes	no		H3K4me3_11939
cg05248804	no	no	no
cg18855195	no	no	no
cg04014059	no	no	no
cg15911859	yes	no	no	3	Bivalent_5745
cg01808030	yes	no	no	3	Bivalent_5745
cg23503501	yes	no	no	3	Bivalent_5745
cg27634071	yes	no	no	3	Bivalent_5745
cg20078119	yes	no	no	3	Bivalent_5745
cg05072848	yes	no	no	3	Bivalent_5745
cg02801583	yes	no	no	3	Bivalent_5745
cg03780455	yes	no	no	3	Bivalent_5745
cg22884516	yes	no	no	3	Bivalent_5745
cg00117651	yes	no	no	3	Bivalent_5745
cg18180155	yes	no	no	3	Bivalent_5745
cg07636688	yes	no	no	3	Bivalent_5745
cg08066140	yes	no	no	3	Bivalent_5745
cg07869795	yes	no	no	3	Bivalent_5745
cg05742863	yes	no	no	3	Bivalent_5745
cg00610021	yes	no	no	3	Bivalent_5745
cg01598327	no	no	no
cg17662493	no	no	no
cg07932983	no	no	no
cg02339083	no	no	no
cg13318129	no	no	no
cg10788213	no	no	no
cg05149537	no	no	no
cg18670767	no	no	no
cg13438834	no	no	no
cg04619185	no	no	no
cg23015157	no	no	no
cg14466896	no	yes	no		H3K4me3_11938
cg17791035	no	yes	no		H3K4me3_11938
cg00733150	no	yes	no		H3K4me3_11938
cg03953157	no	yes	no		H3K4me3_11938
cg16044565	no	yes	no		H3K4me3_11938
cg03837677	no	yes	no		H3K4me3_11938
cg25463478	no	yes	no		H3K4me3_11938
cg01453349	no	yes	no		H3K4me3_11938
cg06575572	no	yes	no		H3K4me3_11938
cg22160612	no	yes	no		H3K4me3_11938
cg00643333	no	yes	no		H3K4me3_11938
cg15477144	no	yes	no		H3K4me3_11938
cg12262698	no	yes	no		H3K4me3_11938
cg06315390	no	yes	no		H3K4me3_11938
cg17795059	no	yes	no		H3K4me3_11938
cg01404067	no	yes	no		H3K4me3_11938
cg21607501	no	no	no
cg16390958	no	no	no
cg10638582	no	no	no
cg24436022	no	no	no
cg09536337	no	no	yes		H3K27me3_16280
cg11523020	yes	no	no	3	Bivalent_5744
cg16891104	yes	no	no	3	Bivalent_5744
cg07021644	yes	no	no	3	Bivalent_5744
cg04446345	yes	no	no	3	Bivalent_5744
cg03947464	yes	no	no	3	Bivalent_5744
cg14944944	yes	no	no	3	Bivalent_5744
cg08898253	yes	no	no	3	Bivalent_5744
cg15240082	yes	no	no	3	Bivalent_5744
cg02922601	yes	no	no	3	Bivalent_5744
cg11529250	yes	no	no	3	Bivalent_5744
cg26561603	yes	no	no	3	Bivalent_5744
cg07366660	yes	no	no	3	Bivalent_5744
cg09561365	no	no	no
cg17157725	no	no	yes		H3K27me3_16278
cg04200938	no	no	no
cg22641425	no	yes	no		H3K4me3_11937
cg15956753	no	yes	no		H3K4me3_11937
cg03388172	no	yes	no		H3K4me3_11937
cg03113700	no	yes	no		H3K4me3_11937
cg10269561	no	yes	no		H3K4me3_11937
cg24189745	no	no	no
cg04586332	no	no	yes		H3K27me3_16277
cg07727425	no	no	yes		H3K27me3_16276
cg24104611	no	no	no
cg03366168	no	no	no
cg27393667	no	no	no
cg20447656	no	no	no
cg01925397	no	no	no
cg04829994	no	no	no
cg11221513	no	no	no
cg01725872	no	no	no
cg12983971	no	no	no
cg03776042	no	no	no
cg07445112	no	no	no
cg19942731	no	no	no
cg20026613	no	no	no
cg05249836	no	no	no
cg20078807	no	no	no
cg14781778	no	no	no
cg02541592	no	no	no
cg07795766	no	no	no
cg20061654	no	no	no
cg21935981	no	no	no
cg22488367	no	no	no
cg12251779	no	no	no
cg04223044	no	no	no
cg10820551	no	no	no
cg04371950	no	no	no
cg20252399	no	no	no
cg09506986	no	no	no
cg16702934	no	no	no
cg01441988	no	no	no
cg24352349	no	no	no
cg21331510	no	no	no
cg05345310	no	no	no
cg02144647	no	no	no
cg13766329	no	no	no
cg08378742	no	no	no
cg21407354	no	no	no
cg14696444	no	no	no
cg13521944	no	no	no
cg01727346	no	no	no
cg01896229	no	no	no
cg17800356	no	no	no
cg16308521	no	no	no
cg04630823	no	no	no
cg22319618	no	no	no
cg26824722	no	yes	no		H3K4me3_11936
cg05896465	no	yes	no		H3K4me3_11936
cg25495844	no	yes	no		H3K4me3_11936
cg14025844	no	yes	no		H3K4me3_11936
cg09605111	no	yes	no		H3K4me3_11936
cg10038679	no	yes	no		H3K4me3_11936
cg14315410	no	yes	no		H3K4me3_11936
cg21372286	no	yes	no		H3K4me3_11936
cg20516161	no	yes	no		H3K4me3_11936
cg06961876	no	yes	no		H3K4me3_11936
cg21085594	no	yes	no		H3K4me3_11936
cg21211039	no	no	no
cg18005822	no	no	no
cg21715212	no	no	no
cg05064352	no	no	no
cg06234167	no	no	no
cg14786713	no	yes	no		H3K4me3_11935
cg16551454	no	yes	no		H3K4me3_11935
cg10080155	no	yes	no		H3K4me3_11935
cg25561581	no	yes	no		H3K4me3_11935
cg23080354	no	yes	no		H3K4me3_11935
cg01995480	no	yes	no		H3K4me3_11935
cg20525183	no	yes	no		H3K4me3_11935
cg15679813	no	yes	no		H3K4me3_11935
cg20495645	no	yes	no		H3K4me3_11935
cg25976257	no	yes	no		H3K4me3_11935
cg01775414	no	yes	no		H3K4me3_11935
cg11428482	no	yes	no		H3K4me3_11935
cg03779241	no	yes	no		H3K4me3_11935
cg18036763	no	yes	no		H3K4me3_11935
cg01033463	no	yes	no		H3K4me3_11935
cg18733974	no	yes	no		H3K4me3_11935
cg00631837	no	yes	no		H3K4me3_11935
cg09021039	no	yes	no		H3K4me3_11935
cg27014927	no	yes	no		H3K4me3_11935
cg02869649	no	yes	no		H3K4me3_11935
cg06008724	no	yes	no		H3K4me3_11935
cg09273641	no	yes	no		H3K4me3_11935
cg14797198	no	yes	no		H3K4me3_11935
cg16816603	no	yes	no		H3K4me3_11935
cg00758296	no	yes	no		H3K4me3_11935
cg04406762	no	no	no
cg04815242	no	no	no
cg23944102	no	no	no
cg18507053	no	no	no
cg20676572	no	no	no
cg06822947	no	no	no
cg15030074	no	no	no
cg03549130	no	no	no
cg00047815	no	no	no
cg04556646	no	no	no
cg14967020	no	no	no
cg14986362	no	no	no
cg02144924	no	no	no
cg05166354	no	no	no
cg12877165	no	no	no
cg04181864	no	no	no
cg26523649	no	no	no
cg13363124	no	no	no
cg20686461	no	no	no
cg27407546	no	no	no
cg13757640	yes	no	no	3	Bivalent_5743
cg13452317	no	no	no
cg18697982	no	no	no
cg19427757	no	no	no
cg14412416	no	no	no
cg09685351	no	no	no
cg13996698	no	no	no
cg09954385	no	no	no
cg21608237	no	no	no
cg06516947	no	no	no
cg27321750	no	no	no
cg06647930	no	no	no
cg20787201	no	no	no
cg13166171	no	no	no
cg20478080	no	no	no
cg26112317	no	no	no
cg09396892	no	no	no
cg01373444	no	no	no
cg00232059	no	no	no
cg07911361	no	no	no
cg10546065	no	no	no
cg06706550	no	no	no
cg26995244	no	no	no
cg16326073	no	no	no
cg22018086	no	no	no
cg00868187	no	no	no
cg14699765	no	no	no
cg00279778	no	no	no
cg01608788	yes	no	no	3	Bivalent_5742
cg04169403	yes	no	no	3	Bivalent_5742
cg01061575	yes	no	no	3	Bivalent_5742
cg22783262	yes	no	no	3	Bivalent_5742
cg23912697	yes	no	no	3	Bivalent_5742
cg18241513	yes	no	no	3	Bivalent_5742
cg00101932	yes	no	no	3	Bivalent_5742
cg12333142	yes	no	no	3	Bivalent_5742
cg24678319	yes	no	no	3	Bivalent_5742
cg24976104	yes	no	no	3	Bivalent_5742
cg26133962	yes	no	no	3	Bivalent_5742
cg06972695	yes	no	no	3	Bivalent_5742
cg03437540	no	no	no
cg19119594	no	no	no
cg22778120	no	no	no
cg23695211	no	no	no
cg12716832	no	no	no
cg04607412	no	no	no
cg24054871	no	no	no
cg16623710	no	no	no
cg20255723	no	no	no
cg06849477	no	no	no
cg16166559	no	no	no
cg20339720	no	no	no
cg24019054	no	no	no
cg23240895	no	no	no
cg26381878	no	no	no
cg03634073	no	no	no
cg19033444	no	no	no
cg10209441	no	no	no
cg04480903	no	no	no
cg24402603	no	no	no
cg11450750	no	no	no
cg21293611	no	no	no
cg10031995	no	no	no
cg04008438	no	no	yes		H3K27me3_16269
cg10898989	no	no	no
cg12363840	no	no	yes		H3K27me3_16267
cg06797253	no	no	yes		H3K27me3_16267
cg19174658	no	no	yes		H3K27me3_16267
cg00725162	no	no	yes		H3K27me3_16267
cg01266850	no	no	yes		H3K27me3_16267
cg06962746	no	no	no
cg04598128	no	no	no
cg08627825	no	no	no
cg01037703	no	no	yes		H3K27me3_16266
cg06787125	no	no	no
cg06215908	no	no	no
cg08630959	no	no	no
cg08459553	no	no	no
cg23237516	no	no	no
cg10138313	no	no	no
cg18765637	no	no	no
cg27552198	no	no	no
cg11695653	no	yes	no		H3K4me3_11933
cg19710330	no	yes	no		H3K4me3_11933
cg12219045	no	yes	no		H3K4me3_11933
cg02172652	no	yes	no		H3K4me3_11933
cg10000246	no	yes	no		H3K4me3_11933
cg12001887	no	no	no
cg12778775	no	no	no
cg00794963	no	no	no
cg26276947	no	no	no
cg04888874	no	no	no
cg04154583	no	no	no
cg04756597	no	no	yes		H3K27me3_16264
cg04840025	no	no	yes		H3K27me3_16264
cg00141308	no	no	no
cg23077012	no	no	yes		H3K27me3_16263
cg18649854	no	no	no
cg22576171	no	no	no
cg03392837	no	no	no
cg25466154	no	no	no
cg22866759	no	no	no
cg02687592	no	no	no
cg23509574	no	no	no
cg19189176	no	no	no
cg15218983	no	no	no
cg11165619	no	no	no
cg00788760	no	no	no
cg27047356	no	no	no
[truncated: 873,552 more rows]
